# Supplementary material for: Intra- and inter-molecular regulation by intrinsically-disordered regions governs PUF protein RNA binding
Source: Nat Commun. 2023 Nov 13;14:7323. doi: 10.1038/s41467-023-43098-1 (PMC10641069; doi:10.1038/s41467-023-43098-1)
Supplement: Supplementary file 4 — Supplementary Dataset 1 [file 41467_2023_43098_MOESM4_ESM.txt]

ATOM      2  C5'   A A   0A     -8.816  52.069 -27.994  1.00  0.00           C  
ATOM      3  O5'   A A   0A     -7.725  52.767 -27.370  1.00  0.00           O  
ATOM      4  C4'   A A   0A     -9.057  50.740 -27.315  1.00  0.00           C  
ATOM      5  O4'   A A   0A     -7.869  49.913 -27.441  1.00  0.00           O  
ATOM      6  C3'   A A   0A     -9.331  50.770 -25.817  1.00  0.00           C  
ATOM      7  O3'   A A   0A    -10.683  51.070 -25.491  1.00  0.00           O  
ATOM      8  C2'   A A   0A     -8.936  49.363 -25.386  1.00  0.00           C  
ATOM      9  O2'   A A   0A     -9.948  48.401 -25.614  1.00  0.00           O  
ATOM     10  C1'   A A   0A     -7.737  49.088 -26.294  1.00  0.00           C  
ATOM     11  N1    A A   0A     -4.238  47.564 -22.927  1.00  0.00           N  
ATOM     12  C2    A A   0A     -5.321  46.961 -23.400  1.00  0.00           C  
ATOM     13  N3    A A   0A     -6.191  47.403 -24.289  1.00  0.00           N  
ATOM     14  C4    A A   0A     -5.833  48.648 -24.695  1.00  0.00           C  
ATOM     15  C5    A A   0A     -4.752  49.381 -24.288  1.00  0.00           C  
ATOM     16  C6    A A   0A     -3.906  48.791 -23.351  1.00  0.00           C  
ATOM     17  N6    A A   0A     -2.796  49.377 -22.916  1.00  0.00           N  
ATOM     18  N7    A A   0A     -4.725  50.614 -24.922  1.00  0.00           N  
ATOM     19  C8    A A   0A     -5.777  50.591 -25.686  1.00  0.00           C  
ATOM     20  N9    A A   0A     -6.496  49.431 -25.606  1.00  0.00           N  
ATOM     23  P     U A   0B    -11.047  51.595 -24.011  1.00  0.00           P  
ATOM     24  C5'   U A   0B    -11.740  49.176 -23.213  1.00  0.00           C  
ATOM     25  O5'   U A   0B    -10.857  50.309 -23.086  1.00  0.00           O  
ATOM     26  C4'   U A   0B    -11.417  48.121 -22.177  1.00  0.00           C  
ATOM     27  O4'   U A   0B    -10.120  47.528 -22.451  1.00  0.00           O  
ATOM     28  C3'   U A   0B    -11.321  48.578 -20.731  1.00  0.00           C  
ATOM     29  O3'   U A   0B    -12.588  48.687 -20.103  1.00  0.00           O  
ATOM     30  C2'   U A   0B    -10.467  47.489 -20.092  1.00  0.00           C  
ATOM     31  O2'   U A   0B    -11.212  46.348 -19.712  1.00  0.00           O  
ATOM     32  C1'   U A   0B     -9.509  47.131 -21.231  1.00  0.00           C  
ATOM     33  N1    U A   0B     -8.143  47.865 -21.081  1.00  0.00           N  
ATOM     34  C2    U A   0B     -7.207  47.354 -20.193  1.00  0.00           C  
ATOM     35  O2    U A   0B     -7.389  46.356 -19.496  1.00  0.00           O  
ATOM     36  N3    U A   0B     -6.033  48.062 -20.104  1.00  0.00           N  
ATOM     37  C4    U A   0B     -5.713  49.201 -20.791  1.00  0.00           C  
ATOM     38  O4    U A   0B     -4.616  49.716 -20.627  1.00  0.00           O  
ATOM     39  C5    U A   0B     -6.733  49.674 -21.680  1.00  0.00           C  
ATOM     40  C6    U A   0B     -7.886  49.010 -21.796  1.00  0.00           C  
ATOM     41  O1P   U A   0B    -12.491  51.948 -24.021  1.00  0.00           O  
ATOM     42  O2P   U A   0B    -10.046  52.617 -23.592  1.00  0.00           O1-
ATOM     43  P     A A   0C    -12.748  49.620 -18.804  1.00  0.00           P  
ATOM     44  C5'   A A   0C    -12.535  47.593 -17.134  1.00  0.00           C  
ATOM     45  O5'   A A   0C    -11.989  48.817 -17.658  1.00  0.00           O  
ATOM     46  C4'   A A   0C    -11.626  47.021 -16.071  1.00  0.00           C  
ATOM     47  O4'   A A   0C    -10.353  46.661 -16.670  1.00  0.00           O  
ATOM     48  C3'   A A   0C    -11.252  47.959 -14.933  1.00  0.00           C  
ATOM     49  O3'   A A   0C    -12.230  48.006 -13.909  1.00  0.00           O  
ATOM     50  C2'   A A   0C     -9.940  47.371 -14.435  1.00  0.00           C  
ATOM     51  O2'   A A   0C    -10.127  46.282 -13.555  1.00  0.00           O  
ATOM     52  C1'   A A   0C     -9.306  46.888 -15.739  1.00  0.00           C  
ATOM     53  N1    A A   0C     -4.663  48.968 -15.512  1.00  0.00           N  
ATOM     54  C2    A A   0C     -5.212  47.977 -14.824  1.00  0.00           C  
ATOM     55  N3    A A   0C     -6.427  47.470 -14.930  1.00  0.00           N  
ATOM     56  C4    A A   0C     -7.112  48.132 -15.896  1.00  0.00           C  
ATOM     57  C5    A A   0C     -6.670  49.168 -16.673  1.00  0.00           C  
ATOM     58  C6    A A   0C     -5.362  49.600 -16.464  1.00  0.00           C  
ATOM     59  N6    A A   0C     -4.799  50.560 -17.189  1.00  0.00           N  
ATOM     60  N7    A A   0C     -7.663  49.589 -17.545  1.00  0.00           N  
ATOM     61  C8    A A   0C     -8.664  48.804 -17.275  1.00  0.00           C  
ATOM     62  N9    A A   0C     -8.405  47.893 -16.289  1.00  0.00           N  
ATOM     63  O1P   A A   0C    -14.192  49.657 -18.460  1.00  0.00           O  
ATOM     64  O2P   A A   0C    -12.018  50.894 -19.046  1.00  0.00           O1-
ATOM     65  P     U A   0D    -12.271  49.269 -12.918  1.00  0.00           P  
ATOM     66  C5'   U A   0D    -10.814  48.010 -11.104  1.00  0.00           C  
ATOM     67  O5'   U A   0D    -10.961  49.111 -12.023  1.00  0.00           O  
ATOM     68  C4'   U A   0D     -9.461  48.065 -10.425  1.00  0.00           C  
ATOM     69  O4'   U A   0D     -8.412  47.940 -11.425  1.00  0.00           O  
ATOM     70  C3'   U A   0D     -9.118  49.356  -9.695  1.00  0.00           C  
ATOM     71  O3'   U A   0D     -9.660  49.448  -8.385  1.00  0.00           O  
ATOM     72  C2'   U A   0D     -7.596  49.337  -9.681  1.00  0.00           C  
ATOM     73  O2'   U A   0D     -7.053  48.529  -8.655  1.00  0.00           O  
ATOM     74  C1'   U A   0D     -7.290  48.724 -11.045  1.00  0.00           C  
ATOM     75  N1    U A   0D     -7.073  49.797 -12.048  1.00  0.00           N  
ATOM     76  C2    U A   0D     -5.853  50.460 -12.063  1.00  0.00           C  
ATOM     77  O2    U A   0D     -4.932  50.228 -11.280  1.00  0.00           O  
ATOM     78  N3    U A   0D     -5.732  51.447 -13.010  1.00  0.00           N  
ATOM     79  C4    U A   0D     -6.683  51.831 -13.915  1.00  0.00           C  
ATOM     80  O4    U A   0D     -6.428  52.717 -14.719  1.00  0.00           O  
ATOM     81  C5    U A   0D     -7.919  51.109 -13.832  1.00  0.00           C  
ATOM     82  C6    U A   0D     -8.072  50.139 -12.927  1.00  0.00           C  
ATOM     83  O1P   U A   0D    -13.469  49.105 -12.061  1.00  0.00           O  
ATOM     84  O2P   U A   0D    -12.105  50.505 -13.723  1.00  0.00           O1-
ATOM     85  P     C A   1      -9.031  48.527  -7.165  1.00  0.00           P  
ATOM     86  C5'   C A   1      -7.500  50.385  -6.321  1.00  0.00           C  
ATOM     87  O5'   C A   1      -7.499  49.105  -6.939  1.00  0.00           O  
ATOM     88  C4'   C A   1      -6.132  50.943  -6.002  1.00  0.00           C  
ATOM     89  O4'   C A   1      -5.330  50.978  -7.217  1.00  0.00           O  
ATOM     90  C3'   C A   1      -6.104  52.368  -5.441  1.00  0.00           C  
ATOM     91  O3'   C A   1      -4.955  52.517  -4.604  1.00  0.00           O  
ATOM     92  C2'   C A   1      -5.848  53.194  -6.694  1.00  0.00           C  
ATOM     93  O2'   C A   1      -5.305  54.473  -6.443  1.00  0.00           O  
ATOM     94  C1'   C A   1      -4.853  52.296  -7.415  1.00  0.00           C  
ATOM     95  N1    C A   1      -4.701  52.558  -8.851  1.00  0.00           N  
ATOM     96  C2    C A   1      -3.570  53.281  -9.255  1.00  0.00           C  
ATOM     97  O2    C A   1      -2.757  53.668  -8.402  1.00  0.00           O  
ATOM     98  N3    C A   1      -3.397  53.555 -10.566  1.00  0.00           N  
ATOM     99  C4    C A   1      -4.292  53.123 -11.456  1.00  0.00           C  
ATOM    100  N4    C A   1      -4.061  53.416 -12.738  1.00  0.00           N  
ATOM    101  C5    C A   1      -5.451  52.374 -11.074  1.00  0.00           C  
ATOM    102  C6    C A   1      -5.618  52.117  -9.769  1.00  0.00           C  
ATOM    103  O1P   C A   1      -9.760  48.821  -5.889  1.00  0.00           O  
ATOM    104  O2P   C A   1      -8.908  47.090  -7.565  1.00  0.00           O1-
ATOM    105  P     U A   2      -4.943  52.069  -3.061  1.00  0.00           P  
ATOM    106  C5'   U A   2      -3.338  49.994  -3.236  1.00  0.00           C  
ATOM    107  O5'   U A   2      -4.657  50.500  -3.096  1.00  0.00           O  
ATOM    108  C4'   U A   2      -3.137  49.417  -4.610  1.00  0.00           C  
ATOM    109  O4'   U A   2      -3.002  50.474  -5.588  1.00  0.00           O  
ATOM    110  C3'   U A   2      -1.907  48.561  -4.830  1.00  0.00           C  
ATOM    111  O3'   U A   2      -2.100  47.263  -4.297  1.00  0.00           O  
ATOM    112  C2'   U A   2      -1.769  48.589  -6.350  1.00  0.00           C  
ATOM    113  O2'   U A   2      -2.686  47.683  -6.948  1.00  0.00           O  
ATOM    114  C1'   U A   2      -2.237  50.013  -6.678  1.00  0.00           C  
ATOM    115  N1    U A   2      -1.113  50.942  -6.911  1.00  0.00           N  
ATOM    116  C2    U A   2      -0.714  51.103  -8.223  1.00  0.00           C  
ATOM    117  O2    U A   2      -1.255  50.530  -9.152  1.00  0.00           O  
ATOM    118  N3    U A   2       0.336  51.964  -8.414  1.00  0.00           N  
ATOM    119  C4    U A   2       1.011  52.669  -7.436  1.00  0.00           C  
ATOM    120  O4    U A   2       1.949  53.400  -7.769  1.00  0.00           O  
ATOM    121  C5    U A   2       0.539  52.447  -6.097  1.00  0.00           C  
ATOM    122  C6    U A   2      -0.483  51.608  -5.883  1.00  0.00           C  
ATOM    123  O1P   U A   2      -6.275  52.281  -2.447  1.00  0.00           O  
ATOM    124  O2P   U A   2      -3.735  52.690  -2.468  1.00  0.00           O1-
ATOM    125  P     G A   3      -0.871  46.333  -3.839  1.00  0.00           P  
ATOM    126  C5'   G A   3      -1.282  44.859  -5.968  1.00  0.00           C  
ATOM    127  O5'   G A   3      -0.391  45.646  -5.191  1.00  0.00           O  
ATOM    128  C4'   G A   3      -0.568  44.219  -7.129  1.00  0.00           C  
ATOM    129  O4'   G A   3       0.055  45.245  -7.947  1.00  0.00           O  
ATOM    130  C3'   G A   3       0.582  43.292  -6.766  1.00  0.00           C  
ATOM    131  O3'   G A   3       0.135  41.999  -6.394  1.00  0.00           O  
ATOM    132  C2'   G A   3       1.436  43.307  -8.030  1.00  0.00           C  
ATOM    133  O2'   G A   3       0.903  42.436  -9.012  1.00  0.00           O  
ATOM    134  C1'   G A   3       1.250  44.747  -8.516  1.00  0.00           C  
ATOM    135  N1    G A   3       5.593  46.911 -10.081  1.00  0.00           N  
ATOM    136  C2    G A   3       4.695  46.121 -10.769  1.00  0.00           C  
ATOM    137  N2    G A   3       4.975  45.860 -12.053  1.00  0.00           N  
ATOM    138  N3    G A   3       3.595  45.610 -10.238  1.00  0.00           N  
ATOM    139  C4    G A   3       3.439  45.962  -8.942  1.00  0.00           C  
ATOM    140  C5    G A   3       4.267  46.740  -8.161  1.00  0.00           C  
ATOM    141  C6    G A   3       5.450  47.279  -8.739  1.00  0.00           C  
ATOM    142  O6    G A   3       6.296  47.999  -8.194  1.00  0.00           O  
ATOM    143  N7    G A   3       3.748  46.869  -6.877  1.00  0.00           N  
ATOM    144  C8    G A   3       2.637  46.173  -6.899  1.00  0.00           C  
ATOM    145  N9    G A   3       2.385  45.607  -8.128  1.00  0.00           N  
ATOM    146  O1P   G A   3      -1.489  45.274  -3.009  1.00  0.00           O  
ATOM    147  O2P   G A   3       0.258  47.122  -3.283  1.00  0.00           O1-
ATOM    148  P     U A   4       0.927  41.129  -5.295  1.00  0.00           P  
ATOM    149  C5'   U A   4       3.286  40.025  -5.360  1.00  0.00           C  
ATOM    150  O5'   U A   4       2.291  40.780  -6.024  1.00  0.00           O  
ATOM    151  C4'   U A   4       3.625  38.811  -6.168  1.00  0.00           C  
ATOM    152  O4'   U A   4       4.020  39.215  -7.501  1.00  0.00           O  
ATOM    153  C3'   U A   4       4.791  37.995  -5.663  1.00  0.00           C  
ATOM    154  O3'   U A   4       4.396  37.118  -4.629  1.00  0.00           O  
ATOM    155  C2'   U A   4       5.270  37.281  -6.919  1.00  0.00           C  
ATOM    156  O2'   U A   4       4.458  36.147  -7.184  1.00  0.00           O  
ATOM    157  C1'   U A   4       5.005  38.340  -7.994  1.00  0.00           C  
ATOM    158  N1    U A   4       6.210  39.131  -8.321  1.00  0.00           N  
ATOM    159  C2    U A   4       6.979  38.647  -9.352  1.00  0.00           C  
ATOM    160  O2    U A   4       6.682  37.629  -9.948  1.00  0.00           O  
ATOM    161  N3    U A   4       8.091  39.393  -9.654  1.00  0.00           N  
ATOM    162  C4    U A   4       8.497  40.551  -9.018  1.00  0.00           C  
ATOM    163  O4    U A   4       9.523  41.107  -9.400  1.00  0.00           O  
ATOM    164  C5    U A   4       7.643  40.993  -7.955  1.00  0.00           C  
ATOM    165  C6    U A   4       6.550  40.282  -7.647  1.00  0.00           C  
ATOM    166  O1P   U A   4       0.154  39.872  -5.104  1.00  0.00           O  
ATOM    167  O2P   U A   4       1.306  41.961  -4.125  1.00  0.00           O1-
ATOM    168  P     G A   5       5.449  36.651  -3.520  1.00  0.00           P  
ATOM    169  C5'   G A   5       7.212  34.727  -3.587  1.00  0.00           C  
ATOM    170  O5'   G A   5       6.325  35.570  -4.290  1.00  0.00           O  
ATOM    171  C4'   G A   5       7.827  33.699  -4.498  1.00  0.00           C  
ATOM    172  O4'   G A   5       8.432  34.355  -5.641  1.00  0.00           O  
ATOM    173  C3'   G A   5       8.956  32.901  -3.874  1.00  0.00           C  
ATOM    174  O3'   G A   5       8.474  31.806  -3.123  1.00  0.00           O  
ATOM    175  C2'   G A   5       9.807  32.502  -5.072  1.00  0.00           C  
ATOM    176  O2'   G A   5       9.250  31.373  -5.727  1.00  0.00           O  
ATOM    177  C1'   G A   5       9.650  33.724  -5.977  1.00  0.00           C  
ATOM    178  N1    G A   5      14.384  35.104  -7.266  1.00  0.00           N  
ATOM    179  C2    G A   5      13.660  34.016  -7.684  1.00  0.00           C  
ATOM    180  N2    G A   5      14.279  33.200  -8.555  1.00  0.00           N  
ATOM    181  N3    G A   5      12.424  33.759  -7.276  1.00  0.00           N  
ATOM    182  C4    G A   5      11.971  34.688  -6.403  1.00  0.00           C  
ATOM    183  C5    G A   5      12.621  35.807  -5.923  1.00  0.00           C  
ATOM    184  C6    G A   5      13.938  36.072  -6.372  1.00  0.00           C  
ATOM    185  O6    G A   5      14.677  37.012  -6.061  1.00  0.00           O  
ATOM    186  N7    G A   5      11.820  36.514  -5.041  1.00  0.00           N  
ATOM    187  C8    G A   5      10.712  35.825  -4.997  1.00  0.00           C  
ATOM    188  N9    G A   5      10.739  34.704  -5.797  1.00  0.00           N  
ATOM    189  O1P   G A   5       4.664  35.987  -2.448  1.00  0.00           O  
ATOM    190  O2P   G A   5       6.360  37.773  -3.173  1.00  0.00           O1-
ATOM    191  P     A A   6       8.923  31.619  -1.593  1.00  0.00           P  
ATOM    192  C5'   A A   6      11.071  30.484  -0.601  1.00  0.00           C  
ATOM    193  O5'   A A   6      10.424  31.095  -1.709  1.00  0.00           O  
ATOM    194  C4'   A A   6      11.239  29.000  -0.813  1.00  0.00           C  
ATOM    195  O4'   A A   6      12.210  28.771  -1.875  1.00  0.00           O  
ATOM    196  C3'   A A   6      11.750  28.229   0.404  1.00  0.00           C  
ATOM    197  O3'   A A   6      11.174  26.927   0.417  1.00  0.00           O  
ATOM    198  C2'   A A   6      13.241  28.118   0.123  1.00  0.00           C  
ATOM    199  O2'   A A   6      13.894  27.054   0.782  1.00  0.00           O  
ATOM    200  C1'   A A   6      13.251  27.945  -1.390  1.00  0.00           C  
ATOM    201  N1    A A   6      16.809  31.655  -2.104  1.00  0.00           N  
ATOM    202  C2    A A   6      15.637  31.665  -1.443  1.00  0.00           C  
ATOM    203  N3    A A   6      14.749  30.680  -1.291  1.00  0.00           N  
ATOM    204  C4    A A   6      15.160  29.559  -1.918  1.00  0.00           C  
ATOM    205  C5    A A   6      16.337  29.399  -2.630  1.00  0.00           C  
ATOM    206  C6    A A   6      17.194  30.508  -2.718  1.00  0.00           C  
ATOM    207  N6    A A   6      18.350  30.467  -3.381  1.00  0.00           N  
ATOM    208  N7    A A   6      16.448  28.114  -3.139  1.00  0.00           N  
ATOM    209  C8    A A   6      15.355  27.522  -2.731  1.00  0.00           C  
ATOM    210  N9    A A   6      14.521  28.338  -2.006  1.00  0.00           N  
ATOM    211  O1P   A A   6       8.079  30.546  -1.004  1.00  0.00           O  
ATOM    212  O2P   A A   6       8.988  32.949  -0.944  1.00  0.00           O1-
ATOM    213  P     A A   7       9.788  26.663   1.186  1.00  0.00           P  
ATOM    214  C5'   A A   7      10.925  25.184   3.013  1.00  0.00           C  
ATOM    215  O5'   A A   7      10.013  25.282   1.926  1.00  0.00           O  
ATOM    216  C4'   A A   7      11.473  23.790   3.135  1.00  0.00           C  
ATOM    217  O4'   A A   7      12.513  23.590   2.142  1.00  0.00           O  
ATOM    218  C3'   A A   7      12.157  23.454   4.451  1.00  0.00           C  
ATOM    219  O3'   A A   7      11.249  23.147   5.497  1.00  0.00           O  
ATOM    220  C2'   A A   7      13.076  22.305   4.060  1.00  0.00           C  
ATOM    221  O2'   A A   7      12.355  21.087   3.938  1.00  0.00           O  
ATOM    222  C1'   A A   7      13.522  22.749   2.668  1.00  0.00           C  
ATOM    223  N1    A A   7      18.611  22.483   2.439  1.00  0.00           N  
ATOM    224  C2    A A   7      17.651  21.558   2.312  1.00  0.00           C  
ATOM    225  N3    A A   7      16.333  21.708   2.375  1.00  0.00           N  
ATOM    226  C4    A A   7      16.028  22.989   2.617  1.00  0.00           C  
ATOM    227  C5    A A   7      16.898  24.052   2.767  1.00  0.00           C  
ATOM    228  C6    A A   7      18.266  23.767   2.670  1.00  0.00           C  
ATOM    229  N6    A A   7      19.224  24.692   2.790  1.00  0.00           N  
ATOM    230  N7    A A   7      16.208  25.233   2.995  1.00  0.00           N  
ATOM    231  C8    A A   7      14.951  24.860   2.972  1.00  0.00           C  
ATOM    232  N9    A A   7      14.776  23.516   2.740  1.00  0.00           N  
ATOM    233  O1P   A A   7       9.638  27.703   2.240  1.00  0.00           O  
ATOM    234  O2P   A A   7       8.743  26.501   0.139  1.00  0.00           O1-
ATOM    235  P     U A   8      11.610  23.546   7.012  1.00  0.00           P  
ATOM    236  C5'   U A   8      13.718  22.975   8.450  1.00  0.00           C  
ATOM    237  O5'   U A   8      13.088  22.984   7.185  1.00  0.00           O  
ATOM    238  C4'   U A   8      13.774  21.583   9.011  1.00  0.00           C  
ATOM    239  O4'   U A   8      14.825  20.826   8.364  1.00  0.00           O  
ATOM    240  C3'   U A   8      14.110  21.492  10.485  1.00  0.00           C  
ATOM    241  O3'   U A   8      12.976  21.714  11.301  1.00  0.00           O  
ATOM    242  C2'   U A   8      14.670  20.082  10.622  1.00  0.00           C  
ATOM    243  O2'   U A   8      13.618  19.140  10.775  1.00  0.00           O  
ATOM    244  C1'   U A   8      15.338  19.866   9.260  1.00  0.00           C  
ATOM    245  N1    U A   8      16.816  19.968   9.318  1.00  0.00           N  
ATOM    246  C2    U A   8      17.474  18.814   9.689  1.00  0.00           C  
ATOM    247  O2    U A   8      16.879  17.787   9.963  1.00  0.00           O  
ATOM    248  N3    U A   8      18.842  18.907   9.732  1.00  0.00           N  
ATOM    249  C4    U A   8      19.609  20.017   9.445  1.00  0.00           C  
ATOM    250  O4    U A   8      20.836  19.934   9.537  1.00  0.00           O  
ATOM    251  C5    U A   8      18.855  21.176   9.065  1.00  0.00           C  
ATOM    252  C6    U A   8      17.515  21.115   9.013  1.00  0.00           C  
ATOM    253  O1P   U A   8      10.720  22.786   7.936  1.00  0.00           O  
ATOM    254  O2P   U A   8      11.677  25.026   7.110  1.00  0.00           O1-
ATOM    255  P     G A   9      12.921  22.965  12.304  1.00  0.00           P  
ATOM    256  C5'   G A   9      14.349  21.490  13.916  1.00  0.00           C  
ATOM    257  O5'   G A   9      13.217  22.323  13.730  1.00  0.00           O  
ATOM    258  C4'   G A   9      14.214  20.622  15.134  1.00  0.00           C  
ATOM    259  O4'   G A   9      15.260  19.615  15.113  1.00  0.00           O  
ATOM    260  C3'   G A   9      14.402  21.338  16.461  1.00  0.00           C  
ATOM    261  O3'   G A   9      13.223  21.976  16.911  1.00  0.00           O  
ATOM    262  C2'   G A   9      14.917  20.231  17.375  1.00  0.00           C  
ATOM    263  O2'   G A   9      13.856  19.387  17.807  1.00  0.00           O  
ATOM    264  C1'   G A   9      15.797  19.441  16.407  1.00  0.00           C  
ATOM    265  N1    G A   9      20.721  18.567  17.546  1.00  0.00           N  
ATOM    266  C2    G A   9      19.629  17.760  17.775  1.00  0.00           C  
ATOM    267  N2    G A   9      19.886  16.583  18.373  1.00  0.00           N  
ATOM    268  N3    G A   9      18.386  18.087  17.437  1.00  0.00           N  
ATOM    269  C4    G A   9      18.322  19.304  16.847  1.00  0.00           C  
ATOM    270  C5    G A   9      19.357  20.180  16.574  1.00  0.00           C  
ATOM    271  C6    G A   9      20.678  19.822  16.937  1.00  0.00           C  
ATOM    272  O6    G A   9      21.711  20.485  16.769  1.00  0.00           O  
ATOM    273  N7    G A   9      18.900  21.335  15.956  1.00  0.00           N  
ATOM    274  C8    G A   9      17.615  21.145  15.859  1.00  0.00           C  
ATOM    275  N9    G A   9      17.189  19.939  16.380  1.00  0.00           N  
ATOM    276  O1P   G A   9      11.530  23.484  12.287  1.00  0.00           O  
ATOM    277  O2P   G A   9      14.042  23.875  11.955  1.00  0.00           O1-
TER   
CRYST1    1.000    1.000    1.000  90.00  90.00  90.00 P 1           1
ATOM    278  N   LEU A 168      14.360   4.279  23.961  1.00 94.14           N  
ATOM    279  CA  LEU A 168      15.595   4.088  24.713  1.00 94.14           C  
ATOM    280  C   LEU A 168      15.636   2.740  25.467  1.00 94.14           C  
ATOM    281  O   LEU A 168      14.612   2.279  25.979  1.00 94.14           O  
ATOM    282  CB  LEU A 168      15.792   5.259  25.690  1.00 94.14           C  
ATOM    283  CG  LEU A 168      16.021   6.633  25.035  1.00 94.14           C  
ATOM    284  CD1 LEU A 168      16.182   7.688  26.129  1.00 94.14           C  
ATOM    285  CD2 LEU A 168      17.274   6.651  24.161  1.00 94.14           C  
ATOM    286  N   PRO A 169      16.816   2.105  25.589  1.00 95.21           N  
ATOM    287  CA  PRO A 169      16.982   0.873  26.360  1.00 95.21           C  
ATOM    288  C   PRO A 169      16.656   1.051  27.843  1.00 95.21           C  
ATOM    289  O   PRO A 169      17.037   2.049  28.450  1.00 95.21           O  
ATOM    290  CB  PRO A 169      18.453   0.494  26.228  1.00 95.21           C  
ATOM    291  CG  PRO A 169      18.929   1.241  24.998  1.00 95.21           C  
ATOM    292  CD  PRO A 169      18.080   2.500  24.988  1.00 95.21           C  
ATOM    293  N   THR A 170      16.069   0.035  28.475  1.00 94.57           N  
ATOM    294  CA  THR A 170      15.690   0.078  29.899  1.00 94.57           C  
ATOM    295  C   THR A 170      16.863   0.343  30.843  1.00 94.57           C  
ATOM    296  O   THR A 170      16.685   1.037  31.836  1.00 94.57           O  
ATOM    297  CB  THR A 170      15.019  -1.233  30.324  1.00 94.57           C  
ATOM    298  CG2 THR A 170      13.653  -1.415  29.664  1.00 94.57           C  
ATOM    299  OG1 THR A 170      15.816  -2.333  29.936  1.00 94.57           O  
ATOM    300  N   TRP A 171      18.070  -0.142  30.528  1.00 96.20           N  
ATOM    301  CA  TRP A 171      19.275   0.098  31.339  1.00 96.20           C  
ATOM    302  C   TRP A 171      19.685   1.579  31.391  1.00 96.20           C  
ATOM    303  O   TRP A 171      20.396   2.004  32.303  1.00 96.20           O  
ATOM    304  CB  TRP A 171      20.428  -0.751  30.784  1.00 96.20           C  
ATOM    305  CG  TRP A 171      20.973  -0.311  29.455  1.00 96.20           C  
ATOM    306  CD1 TRP A 171      20.703  -0.868  28.253  1.00 96.20           C  
ATOM    307  CD2 TRP A 171      21.938   0.755  29.184  1.00 96.20           C  
ATOM    308  CE2 TRP A 171      22.132   0.846  27.774  1.00 96.20           C  
ATOM    309  CE3 TRP A 171      22.695   1.628  29.996  1.00 96.20           C  
ATOM    310  NE1 TRP A 171      21.390  -0.196  27.260  1.00 96.20           N  
ATOM    311  CZ2 TRP A 171      22.978   1.803  27.198  1.00 96.20           C  
ATOM    312  CZ3 TRP A 171      23.597   2.545  29.428  1.00 96.20           C  
ATOM    313  CH2 TRP A 171      23.726   2.647  28.033  1.00 96.20           C  
ATOM    314  N   SER A 172      19.244   2.367  30.409  1.00 96.74           N  
ATOM    315  CA  SER A 172      19.541   3.793  30.300  1.00 96.74           C  
ATOM    316  C   SER A 172      18.528   4.681  31.018  1.00 96.74           C  
ATOM    317  O   SER A 172      18.735   5.893  31.075  1.00 96.74           O  
ATOM    318  CB  SER A 172      19.661   4.179  28.829  1.00 96.74           C  
ATOM    319  OG  SER A 172      18.409   4.277  28.184  1.00 96.74           O  
ATOM    320  N   LEU A 173      17.464   4.093  31.574  1.00 96.09           N  
ATOM    321  CA  LEU A 173      16.373   4.808  32.223  1.00 96.09           C  
ATOM    322  C   LEU A 173      16.507   4.787  33.750  1.00 96.09           C  
ATOM    323  O   LEU A 173      17.077   3.865  34.334  1.00 96.09           O  
ATOM    324  CB  LEU A 173      15.015   4.254  31.758  1.00 96.09           C  
ATOM    325  CG  LEU A 173      14.791   4.272  30.233  1.00 96.09           C  
ATOM    326  CD1 LEU A 173      13.407   3.709  29.903  1.00 96.09           C  
ATOM    327  CD2 LEU A 173      14.898   5.674  29.633  1.00 96.09           C  
ATOM    328  N   ASP A 174      15.998   5.829  34.395  1.00 94.62           N  
ATOM    329  CA  ASP A 174      15.820   5.899  35.840  1.00 94.62           C  
ATOM    330  C   ASP A 174      14.487   5.262  36.280  1.00 94.62           C  
ATOM    331  O   ASP A 174      13.745   4.679  35.485  1.00 94.62           O  
ATOM    332  CB  ASP A 174      16.001   7.359  36.298  1.00 94.62           C  
ATOM    333  CG  ASP A 174      14.850   8.308  35.940  1.00 94.62           C  
ATOM    334  OD1 ASP A 174      13.820   7.841  35.404  1.00 94.62           O  
ATOM    335  OD2 ASP A 174      14.979   9.489  36.312  1.00 94.62           O1-
ATOM    336  N   SER A 175      14.165   5.366  37.572  1.00 93.09           N  
ATOM    337  CA  SER A 175      12.908   4.851  38.131  1.00 93.09           C  
ATOM    338  C   SER A 175      11.652   5.528  37.573  1.00 93.09           C  
ATOM    339  O   SER A 175      10.569   4.958  37.681  1.00 93.09           O  
ATOM    340  CB  SER A 175      12.924   5.009  39.654  1.00 93.09           C  
ATOM    341  OG  SER A 175      13.226   6.343  40.028  1.00 93.09           O  
ATOM    342  N   ASN A 176      11.783   6.723  36.989  1.00 93.09           N  
ATOM    343  CA  ASN A 176      10.687   7.494  36.406  1.00 93.09           C  
ATOM    344  C   ASN A 176      10.493   7.173  34.914  1.00 93.09           C  
ATOM    345  O   ASN A 176       9.537   7.642  34.300  1.00 93.09           O  
ATOM    346  CB  ASN A 176      10.960   8.990  36.630  1.00 93.09           C  
ATOM    347  CG  ASN A 176      11.223   9.351  38.081  1.00 93.09           C  
ATOM    348  ND2 ASN A 176      12.057  10.335  38.309  1.00 93.09           N  
ATOM    349  OD1 ASN A 176      10.718   8.751  39.021  1.00 93.09           O  
ATOM    350  N   GLY A 177      11.376   6.359  34.325  1.00 91.41           N  
ATOM    351  CA  GLY A 177      11.386   6.084  32.893  1.00 91.41           C  
ATOM    352  C   GLY A 177      12.026   7.203  32.068  1.00 91.41           C  
ATOM    353  O   GLY A 177      11.830   7.233  30.853  1.00 91.41           O  
ATOM    354  N   GLU A 178      12.786   8.103  32.697  1.00 93.11           N  
ATOM    355  CA  GLU A 178      13.553   9.158  32.036  1.00 93.11           C  
ATOM    356  C   GLU A 178      15.015   8.739  31.857  1.00 93.11           C  
ATOM    357  O   GLU A 178      15.526   7.870  32.559  1.00 93.11           O  
ATOM    358  CB  GLU A 178      13.463  10.478  32.814  1.00 93.11           C  
ATOM    359  CG  GLU A 178      12.027  11.014  32.894  1.00 93.11           C  
ATOM    360  CD  GLU A 178      11.962  12.463  33.403  1.00 93.11           C  
ATOM    361  OE1 GLU A 178      11.019  13.172  32.984  1.00 93.11           O  
ATOM    362  OE2 GLU A 178      12.855  12.873  34.179  1.00 93.11           O1-
ATOM    363  N   MET A 179      15.718   9.338  30.897  1.00 94.73           N  
ATOM    364  CA  MET A 179      17.118   8.999  30.637  1.00 94.73           C  
ATOM    365  C   MET A 179      18.014   9.399  31.825  1.00 94.73           C  
ATOM    366  O   MET A 179      18.037  10.562  32.229  1.00 94.73           O  
ATOM    367  CB  MET A 179      17.552   9.668  29.328  1.00 94.73           C  
ATOM    368  CG  MET A 179      18.939   9.201  28.886  1.00 94.73           C  
ATOM    369  SD  MET A 179      19.524   9.978  27.360  1.00 94.73           S  
ATOM    370  CE  MET A 179      20.044  11.578  28.032  1.00 94.73           C  
ATOM    371  N   ARG A 180      18.803   8.451  32.354  1.00 95.27           N  
ATOM    372  CA  ARG A 180      19.709   8.677  33.496  1.00 95.27           C  
ATOM    373  C   ARG A 180      20.664   9.845  33.215  1.00 95.27           C  
ATOM    374  O   ARG A 180      21.397   9.836  32.229  1.00 95.27           O  
ATOM    375  CB  ARG A 180      20.535   7.413  33.807  1.00 95.27           C  
ATOM    376  CG  ARG A 180      19.729   6.202  34.305  1.00 95.27           C  
ATOM    377  CD  ARG A 180      20.614   4.998  34.691  1.00 95.27           C  
ATOM    378  NE  ARG A 180      21.578   4.607  33.633  1.00 95.27           N  
ATOM    379  CZ  ARG A 180      22.708   3.927  33.788  1.00 95.27           C  
ATOM    380  NH1 ARG A 180      23.041   3.383  34.921  1.00 95.27           N1+
ATOM    381  NH2 ARG A 180      23.559   3.801  32.807  1.00 95.27           N  
ATOM    382  N   SER A 181      20.756  10.808  34.133  1.00 92.58           N  
ATOM    383  CA  SER A 181      21.559  12.028  33.920  1.00 92.58           C  
ATOM    384  C   SER A 181      23.081  11.811  33.902  1.00 92.58           C  
ATOM    385  O   SER A 181      23.807  12.666  33.405  1.00 92.58           O  
ATOM    386  CB  SER A 181      21.246  13.076  34.993  1.00 92.58           C  
ATOM    387  OG  SER A 181      19.870  13.121  35.305  1.00 92.58           O  
ATOM    388  N   ARG A 182      23.582  10.703  34.469  1.00 93.59           N  
ATOM    389  CA  ARG A 182      25.022  10.385  34.587  1.00 93.59           C  
ATOM    390  C   ARG A 182      25.497   9.309  33.602  1.00 93.59           C  
ATOM    391  O   ARG A 182      26.458   8.607  33.895  1.00 93.59           O  
ATOM    392  CB  ARG A 182      25.405  10.043  36.039  1.00 93.59           C  
ATOM    393  CG  ARG A 182      25.223  11.210  37.015  1.00 93.59           C  
ATOM    394  CD  ARG A 182      25.809  10.815  38.376  1.00 93.59           C  
ATOM    395  NE  ARG A 182      25.671  11.897  39.368  1.00 93.59           N  
ATOM    396  CZ  ARG A 182      26.297  11.973  40.531  1.00 93.59           C  
ATOM    397  NH1 ARG A 182      27.141  11.059  40.924  1.00 93.59           N1+
ATOM    398  NH2 ARG A 182      26.081  12.980  41.330  1.00 93.59           N  
ATOM    399  N   LEU A 183      24.819   9.161  32.467  1.00 95.09           N  
ATOM    400  CA  LEU A 183      25.284   8.293  31.383  1.00 95.09           C  
ATOM    401  C   LEU A 183      26.611   8.802  30.808  1.00 95.09           C  
ATOM    402  O   LEU A 183      26.768   9.994  30.547  1.00 95.09           O  
ATOM    403  CB  LEU A 183      24.211   8.235  30.282  1.00 95.09           C  
ATOM    404  CG  LEU A 183      23.104   7.223  30.601  1.00 95.09           C  
ATOM    405  CD1 LEU A 183      21.856   7.522  29.782  1.00 95.09           C  
ATOM    406  CD2 LEU A 183      23.542   5.799  30.263  1.00 95.09           C  
ATOM    407  N   SER A 184      27.551   7.892  30.577  1.00 96.79           N  
ATOM    408  CA  SER A 184      28.779   8.164  29.831  1.00 96.79           C  
ATOM    409  C   SER A 184      28.638   7.781  28.356  1.00 96.79           C  
ATOM    410  O   SER A 184      27.846   6.914  27.986  1.00 96.79           O  
ATOM    411  CB  SER A 184      29.966   7.455  30.483  1.00 96.79           C  
ATOM    412  OG  SER A 184      29.841   6.060  30.344  1.00 96.79           O  
ATOM    413  N   LEU A 185      29.424   8.424  27.486  1.00 97.83           N  
ATOM    414  CA  LEU A 185      29.450   8.077  26.061  1.00 97.83           C  
ATOM    415  C   LEU A 185      29.887   6.622  25.845  1.00 97.83           C  
ATOM    416  O   LEU A 185      29.304   5.926  25.019  1.00 97.83           O  
ATOM    417  CB  LEU A 185      30.381   9.055  25.328  1.00 97.83           C  
ATOM    418  CG  LEU A 185      30.509   8.795  23.815  1.00 97.83           C  
ATOM    419  CD1 LEU A 185      29.175   8.886  23.070  1.00 97.83           C  
ATOM    420  CD2 LEU A 185      31.473   9.805  23.202  1.00 97.83           C  
ATOM    421  N   SER A 186      30.885   6.163  26.605  1.00 97.94           N  
ATOM    422  CA  SER A 186      31.388   4.789  26.525  1.00 97.94           C  
ATOM    423  C   SER A 186      30.319   3.759  26.886  1.00 97.94           C  
ATOM    424  O   SER A 186      30.160   2.807  26.139  1.00 97.94           O  
ATOM    425  CB  SER A 186      32.614   4.615  27.420  1.00 97.94           C  
ATOM    426  OG  SER A 186      33.691   5.381  26.899  1.00 97.94           O  
ATOM    427  N   GLU A 187      29.508   3.987  27.931  1.00 97.77           N  
ATOM    428  CA  GLU A 187      28.382   3.089  28.255  1.00 97.77           C  
ATOM    429  C   GLU A 187      27.441   2.887  27.059  1.00 97.77           C  
ATOM    430  O   GLU A 187      27.009   1.769  26.801  1.00 97.77           O  
ATOM    431  CB  GLU A 187      27.553   3.649  29.423  1.00 97.77           C  
ATOM    432  CG  GLU A 187      28.114   3.358  30.819  1.00 97.77           C  
ATOM    433  CD  GLU A 187      27.350   4.197  31.852  1.00 97.77           C  
ATOM    434  OE1 GLU A 187      26.393   3.684  32.491  1.00 97.77           O  
ATOM    435  OE2 GLU A 187      27.683   5.405  31.929  1.00 97.77           O1-
ATOM    436  N   VAL A 188      27.133   3.953  26.310  1.00 98.10           N  
ATOM    437  CA  VAL A 188      26.248   3.867  25.137  1.00 98.10           C  
ATOM    438  C   VAL A 188      26.932   3.187  23.946  1.00 98.10           C  
ATOM    439  O   VAL A 188      26.292   2.412  23.236  1.00 98.10           O  
ATOM    440  CB  VAL A 188      25.704   5.257  24.749  1.00 98.10           C  
ATOM    441  CG1 VAL A 188      24.786   5.175  23.521  1.00 98.10           C  
ATOM    442  CG2 VAL A 188      24.893   5.862  25.903  1.00 98.10           C  
ATOM    443  N   LEU A 189      28.221   3.461  23.717  1.00 98.24           N  
ATOM    444  CA  LEU A 189      28.985   2.842  22.628  1.00 98.24           C  
ATOM    445  C   LEU A 189      29.198   1.340  22.856  1.00 98.24           C  
ATOM    446  O   LEU A 189      29.109   0.564  21.903  1.00 98.24           O  
ATOM    447  CB  LEU A 189      30.340   3.557  22.472  1.00 98.24           C  
ATOM    448  CG  LEU A 189      30.264   4.989  21.918  1.00 98.24           C  
ATOM    449  CD1 LEU A 189      31.633   5.663  22.036  1.00 98.24           C  
ATOM    450  CD2 LEU A 189      29.867   5.017  20.443  1.00 98.24           C  
ATOM    451  N   ASP A 190      29.435   0.931  24.100  1.00 98.00           N  
ATOM    452  CA  ASP A 190      29.700  -0.459  24.475  1.00 98.00           C  
ATOM    453  C   ASP A 190      28.421  -1.308  24.516  1.00 98.00           C  
ATOM    454  O   ASP A 190      28.477  -2.518  24.294  1.00 98.00           O  
ATOM    455  CB  ASP A 190      30.423  -0.496  25.835  1.00 98.00           C  
ATOM    456  CG  ASP A 190      31.825   0.132  25.817  1.00 98.00           C  
ATOM    457  OD1 ASP A 190      32.415   0.240  24.716  1.00 98.00           O  
ATOM    458  OD2 ASP A 190      32.325   0.481  26.910  1.00 98.00           O1-
ATOM    459  N   SER A 191      27.251  -0.698  24.752  1.00 96.96           N  
ATOM    460  CA  SER A 191      25.991  -1.443  24.870  1.00 96.96           C  
ATOM    461  C   SER A 191      25.451  -1.978  23.538  1.00 96.96           C  
ATOM    462  O   SER A 191      24.552  -2.818  23.532  1.00 96.96           O  
ATOM    463  CB  SER A 191      24.921  -0.594  25.566  1.00 96.96           C  
ATOM    464  OG  SER A 191      24.173   0.167  24.641  1.00 96.96           O  
ATOM    465  N   GLY A 192      25.935  -1.456  22.404  1.00 95.53           N  
ATOM    466  CA  GLY A 192      25.379  -1.737  21.076  1.00 95.53           C  
ATOM    467  C   GLY A 192      24.012  -1.087  20.811  1.00 95.53           C  
ATOM    468  O   GLY A 192      23.396  -1.355  19.781  1.00 95.53           O  
ATOM    469  N   ASP A 193      23.529  -0.212  21.703  1.00 97.17           N  
ATOM    470  CA  ASP A 193      22.222   0.443  21.581  1.00 97.17           C  
ATOM    471  C   ASP A 193      22.282   1.864  21.006  1.00 97.17           C  
ATOM    472  O   ASP A 193      21.256   2.547  20.991  1.00 97.17           O  
ATOM    473  CB  ASP A 193      21.474   0.469  22.916  1.00 97.17           C  
ATOM    474  CG  ASP A 193      21.060  -0.899  23.435  1.00 97.17           C  
ATOM    475  OD1 ASP A 193      20.303  -1.590  22.709  1.00 97.17           O  
ATOM    476  OD2 ASP A 193      21.332  -1.153  24.627  1.00 97.17           O1-
ATOM    477  N   LEU A 194      23.436   2.325  20.508  1.00 98.24           N  
ATOM    478  CA  LEU A 194      23.610   3.689  19.985  1.00 98.24           C  
ATOM    479  C   LEU A 194      22.486   4.102  19.028  1.00 98.24           C  
ATOM    480  O   LEU A 194      21.980   5.217  19.115  1.00 98.24           O  
ATOM    481  CB  LEU A 194      24.987   3.790  19.306  1.00 98.24           C  
ATOM    482  CG  LEU A 194      25.295   5.190  18.731  1.00 98.24           C  
ATOM    483  CD1 LEU A 194      26.792   5.473  18.804  1.00 98.24           C  
ATOM    484  CD2 LEU A 194      24.887   5.351  17.261  1.00 98.24           C  
ATOM    485  N   MET A 195      22.034   3.188  18.165  1.00 97.99           N  
ATOM    486  CA  MET A 195      20.950   3.449  17.216  1.00 97.99           C  
ATOM    487  C   MET A 195      19.628   3.839  17.888  1.00 97.99           C  
ATOM    488  O   MET A 195      18.890   4.639  17.326  1.00 97.99           O  
ATOM    489  CB  MET A 195      20.732   2.212  16.330  1.00 97.99           C  
ATOM    490  CG  MET A 195      21.887   1.992  15.349  1.00 97.99           C  
ATOM    491  SD  MET A 195      22.156   3.352  14.182  1.00 97.99           S  
ATOM    492  CE  MET A 195      20.664   3.219  13.165  1.00 97.99           C  
ATOM    493  N   LYS A 196      19.318   3.303  19.077  1.00 97.61           N  
ATOM    494  CA  LYS A 196      18.114   3.667  19.847  1.00 97.61           C  
ATOM    495  C   LYS A 196      18.237   5.068  20.442  1.00 97.61           C  
ATOM    496  O   LYS A 196      17.261   5.806  20.440  1.00 97.61           O  
ATOM    497  CB  LYS A 196      17.861   2.647  20.965  1.00 97.61           C  
ATOM    498  CG  LYS A 196      17.431   1.270  20.438  1.00 97.61           C  
ATOM    499  CD  LYS A 196      17.458   0.254  21.584  1.00 97.61           C  
ATOM    500  CE  LYS A 196      17.161  -1.167  21.101  1.00 97.61           C  
ATOM    501  NZ  LYS A 196      17.794  -2.166  21.997  1.00 97.61           N1+
ATOM    502  N   PHE A 197      19.435   5.444  20.894  1.00 98.13           N  
ATOM    503  CA  PHE A 197      19.713   6.800  21.373  1.00 98.13           C  
ATOM    504  C   PHE A 197      19.678   7.820  20.236  1.00 98.13           C  
ATOM    505  O   PHE A 197      19.052   8.863  20.373  1.00 98.13           O  
ATOM    506  CB  PHE A 197      21.071   6.846  22.079  1.00 98.13           C  
ATOM    507  CG  PHE A 197      21.083   6.232  23.458  1.00 98.13           C  
ATOM    508  CD1 PHE A 197      20.989   7.059  24.591  1.00 98.13           C  
ATOM    509  CD2 PHE A 197      21.232   4.844  23.615  1.00 98.13           C  
ATOM    510  CE1 PHE A 197      21.072   6.501  25.876  1.00 98.13           C  
ATOM    511  CE2 PHE A 197      21.331   4.285  24.897  1.00 98.13           C  
ATOM    512  CZ  PHE A 197      21.273   5.118  26.024  1.00 98.13           C  
ATOM    513  N   ALA A 198      20.306   7.517  19.101  1.00 98.09           N  
ATOM    514  CA  ALA A 198      20.457   8.452  17.989  1.00 98.09           C  
ATOM    515  C   ALA A 198      19.130   8.823  17.297  1.00 98.09           C  
ATOM    516  O   ALA A 198      19.044   9.886  16.683  1.00 98.09           O  
ATOM    517  CB  ALA A 198      21.457   7.832  17.011  1.00 98.09           C  
ATOM    518  N   VAL A 199      18.097   7.977  17.400  1.00 97.31           N  
ATOM    519  CA  VAL A 199      16.747   8.256  16.868  1.00 97.31           C  
ATOM    520  C   VAL A 199      15.768   8.786  17.922  1.00 97.31           C  
ATOM    521  O   VAL A 199      14.630   9.105  17.582  1.00 97.31           O  
ATOM    522  CB  VAL A 199      16.156   7.042  16.128  1.00 97.31           C  
ATOM    523  CG1 VAL A 199      17.082   6.547  15.007  1.00 97.31           C  
ATOM    524  CG2 VAL A 199      15.811   5.891  17.079  1.00 97.31           C  
ATOM    525  N   ASP A 200      16.195   8.885  19.182  1.00 97.08           N  
ATOM    526  CA  ASP A 200      15.450   9.518  20.269  1.00 97.08           C  
ATOM    527  C   ASP A 200      15.888  10.981  20.437  1.00 97.08           C  
ATOM    528  O   ASP A 200      17.063  11.312  20.278  1.00 97.08           O  
ATOM    529  CB  ASP A 200      15.639   8.726  21.569  1.00 97.08           C  
ATOM    530  CG  ASP A 200      14.889   9.417  22.704  1.00 97.08           C  
ATOM    531  OD1 ASP A 200      13.643   9.384  22.668  1.00 97.08           O  
ATOM    532  OD2 ASP A 200      15.552  10.100  23.516  1.00 97.08           O1-
ATOM    533  N   LYS A 201      14.959  11.879  20.784  1.00 96.64           N  
ATOM    534  CA  LYS A 201      15.272  13.310  20.931  1.00 96.64           C  
ATOM    535  C   LYS A 201      16.298  13.552  22.040  1.00 96.64           C  
ATOM    536  O   LYS A 201      17.282  14.257  21.825  1.00 96.64           O  
ATOM    537  CB  LYS A 201      13.981  14.098  21.192  1.00 96.64           C  
ATOM    538  CG  LYS A 201      14.238  15.613  21.271  1.00 96.64           C  
ATOM    539  CD  LYS A 201      12.930  16.365  21.535  1.00 96.64           C  
ATOM    540  CE  LYS A 201      13.211  17.861  21.697  1.00 96.64           C  
ATOM    541  NZ  LYS A 201      11.967  18.613  22.000  1.00 96.64           N1+
ATOM    542  N   THR A 202      16.059  12.988  23.221  1.00 96.71           N  
ATOM    543  CA  THR A 202      16.889  13.198  24.411  1.00 96.71           C  
ATOM    544  C   THR A 202      18.195  12.416  24.290  1.00 96.71           C  
ATOM    545  O   THR A 202      19.269  12.950  24.573  1.00 96.71           O  
ATOM    546  CB  THR A 202      16.114  12.779  25.669  1.00 96.71           C  
ATOM    547  CG2 THR A 202      16.854  13.122  26.957  1.00 96.71           C  
ATOM    548  OG1 THR A 202      14.884  13.468  25.722  1.00 96.71           O  
ATOM    549  N   GLY A 203      18.118  11.183  23.784  1.00 97.25           N  
ATOM    550  CA  GLY A 203      19.276  10.345  23.494  1.00 97.25           C  
ATOM    551  C   GLY A 203      20.224  10.983  22.479  1.00 97.25           C  
ATOM    552  O   GLY A 203      21.429  11.046  22.722  1.00 97.25           O  
ATOM    553  N   CYS A 204      19.703  11.531  21.379  1.00 97.78           N  
ATOM    554  CA  CYS A 204      20.531  12.168  20.360  1.00 97.78           C  
ATOM    555  C   CYS A 204      21.120  13.495  20.854  1.00 97.78           C  
ATOM    556  O   CYS A 204      22.287  13.770  20.600  1.00 97.78           O  
ATOM    557  CB  CYS A 204      19.719  12.323  19.072  1.00 97.78           C  
ATOM    558  SG  CYS A 204      20.847  12.758  17.716  1.00 97.78           S  
ATOM    559  N   GLN A 205      20.377  14.282  21.644  1.00 97.38           N  
ATOM    560  CA  GLN A 205      20.923  15.476  22.306  1.00 97.38           C  
ATOM    561  C   GLN A 205      22.094  15.144  23.242  1.00 97.38           C  
ATOM    562  O   GLN A 205      23.091  15.868  23.264  1.00 97.38           O  
ATOM    563  CB  GLN A 205      19.825  16.176  23.113  1.00 97.38           C  
ATOM    564  CG  GLN A 205      18.895  17.006  22.224  1.00 97.38           C  
ATOM    565  CD  GLN A 205      17.752  17.642  23.008  1.00 97.38           C  
ATOM    566  NE2 GLN A 205      16.981  18.509  22.389  1.00 97.38           N  
ATOM    567  OE1 GLN A 205      17.541  17.438  24.191  1.00 97.38           O  
ATOM    568  N   PHE A 206      21.989  14.047  23.997  1.00 97.95           N  
ATOM    569  CA  PHE A 206      23.093  13.547  24.809  1.00 97.95           C  
ATOM    570  C   PHE A 206      24.304  13.185  23.944  1.00 97.95           C  
ATOM    571  O   PHE A 206      25.405  13.659  24.229  1.00 97.95           O  
ATOM    572  CB  PHE A 206      22.614  12.365  25.658  1.00 97.95           C  
ATOM    573  CG  PHE A 206      23.738  11.510  26.199  1.00 97.95           C  
ATOM    574  CD1 PHE A 206      24.127  10.337  25.521  1.00 97.95           C  
ATOM    575  CD2 PHE A 206      24.439  11.927  27.342  1.00 97.95           C  
ATOM    576  CE1 PHE A 206      25.224   9.591  25.985  1.00 97.95           C  
ATOM    577  CE2 PHE A 206      25.525  11.173  27.811  1.00 97.95           C  
ATOM    578  CZ  PHE A 206      25.913  10.004  27.136  1.00 97.95           C  
ATOM    579  N   LEU A 207      24.100  12.411  22.871  1.00 98.40           N  
ATOM    580  CA  LEU A 207      25.177  12.019  21.961  1.00 98.40           C  
ATOM    581  C   LEU A 207      25.842  13.240  21.314  1.00 98.40           C  
ATOM    582  O   LEU A 207      27.056  13.373  21.399  1.00 98.40           O  
ATOM    583  CB  LEU A 207      24.649  11.038  20.898  1.00 98.40           C  
ATOM    584  CG  LEU A 207      24.265   9.646  21.431  1.00 98.40           C  
ATOM    585  CD1 LEU A 207      23.682   8.807  20.294  1.00 98.40           C  
ATOM    586  CD2 LEU A 207      25.469   8.893  22.003  1.00 98.40           C  
ATOM    587  N   GLU A 208      25.069  14.173  20.757  1.00 97.91           N  
ATOM    588  CA  GLU A 208      25.562  15.414  20.139  1.00 97.91           C  
ATOM    589  C   GLU A 208      26.406  16.263  21.095  1.00 97.91           C  
ATOM    590  O   GLU A 208      27.415  16.849  20.698  1.00 97.91           O  
ATOM    591  CB  GLU A 208      24.360  16.250  19.664  1.00 97.91           C  
ATOM    592  CG  GLU A 208      23.921  15.887  18.242  1.00 97.91           C  
ATOM    593  CD  GLU A 208      24.990  16.355  17.252  1.00 97.91           C  
ATOM    594  OE1 GLU A 208      25.712  15.491  16.713  1.00 97.91           O  
ATOM    595  OE2 GLU A 208      25.169  17.590  17.118  1.00 97.91           O1-
ATOM    596  N   LYS A 209      26.018  16.332  22.372  1.00 97.50           N  
ATOM    597  CA  LYS A 209      26.809  17.025  23.394  1.00 97.50           C  
ATOM    598  C   LYS A 209      28.078  16.247  23.740  1.00 97.50           C  
ATOM    599  O   LYS A 209      29.135  16.853  23.900  1.00 97.50           O  
ATOM    600  CB  LYS A 209      25.926  17.282  24.620  1.00 97.50           C  
ATOM    601  CG  LYS A 209      26.645  18.166  25.648  1.00 97.50           C  
ATOM    602  CD  LYS A 209      25.712  18.504  26.813  1.00 97.50           C  
ATOM    603  CE  LYS A 209      26.442  19.412  27.807  1.00 97.50           C  
ATOM    604  NZ  LYS A 209      25.561  19.797  28.937  1.00 97.50           N1+
ATOM    605  N   ALA A 210      27.981  14.925  23.856  1.00 97.81           N  
ATOM    606  CA  ALA A 210      29.094  14.066  24.235  1.00 97.81           C  
ATOM    607  C   ALA A 210      30.188  14.000  23.155  1.00 97.81           C  
ATOM    608  O   ALA A 210      31.369  14.080  23.486  1.00 97.81           O  
ATOM    609  CB  ALA A 210      28.535  12.681  24.571  1.00 97.81           C  
ATOM    610  N   VAL A 211      29.819  13.920  21.870  1.00 98.10           N  
ATOM    611  CA  VAL A 211      30.783  13.828  20.756  1.00 98.10           C  
ATOM    612  C   VAL A 211      31.541  15.130  20.485  1.00 98.10           C  
ATOM    613  O   VAL A 211      32.589  15.096  19.847  1.00 98.10           O  
ATOM    614  CB  VAL A 211      30.148  13.296  19.456  1.00 98.10           C  
ATOM    615  CG1 VAL A 211      29.546  11.898  19.650  1.00 98.10           C  
ATOM    616  CG2 VAL A 211      29.114  14.254  18.855  1.00 98.10           C  
ATOM    617  N   LYS A 212      31.052  16.269  20.995  1.00 96.59           N  
ATOM    618  CA  LYS A 212      31.753  17.567  20.957  1.00 96.59           C  
ATOM    619  C   LYS A 212      32.840  17.702  22.032  1.00 96.59           C  
ATOM    620  O   LYS A 212      33.611  18.656  21.994  1.00 96.59           O  
ATOM    621  CB  LYS A 212      30.728  18.711  21.054  1.00 96.59           C  
ATOM    622  CG  LYS A 212      29.933  18.843  19.748  1.00 96.59           C  
ATOM    623  CD  LYS A 212      28.783  19.853  19.846  1.00 96.59           C  
ATOM    624  CE  LYS A 212      28.029  19.785  18.512  1.00 96.59           C  
ATOM    625  NZ  LYS A 212      26.691  20.413  18.553  1.00 96.59           N1+
ATOM    626  N   GLY A 213      32.888  16.783  23.000  1.00 94.96           N  
ATOM    627  CA  GLY A 213      33.935  16.733  24.018  1.00 94.96           C  
ATOM    628  C   GLY A 213      35.234  16.087  23.522  1.00 94.96           C  
ATOM    629  O   GLY A 213      35.379  15.719  22.358  1.00 94.96           O  
ATOM    630  N   SER A 214      36.195  15.913  24.431  1.00 96.47           N  
ATOM    631  CA  SER A 214      37.424  15.169  24.141  1.00 96.47           C  
ATOM    632  C   SER A 214      37.126  13.677  23.979  1.00 96.47           C  
ATOM    633  O   SER A 214      36.685  13.023  24.923  1.00 96.47           O  
ATOM    634  CB  SER A 214      38.459  15.377  25.251  1.00 96.47           C  
ATOM    635  OG  SER A 214      38.718  16.756  25.433  1.00 96.47           O  
ATOM    636  N   LEU A 215      37.396  13.136  22.791  1.00 98.20           N  
ATOM    637  CA  LEU A 215      37.186  11.727  22.462  1.00 98.20           C  
ATOM    638  C   LEU A 215      38.508  10.963  22.412  1.00 98.20           C  
ATOM    639  O   LEU A 215      39.453  11.380  21.740  1.00 98.20           O  
ATOM    640  CB  LEU A 215      36.448  11.602  21.119  1.00 98.20           C  
ATOM    641  CG  LEU A 215      35.049  12.240  21.084  1.00 98.20           C  
ATOM    642  CD1 LEU A 215      34.483  12.087  19.674  1.00 98.20           C  
ATOM    643  CD2 LEU A 215      34.105  11.566  22.076  1.00 98.20           C  
ATOM    644  N   THR A 216      38.545   9.803  23.062  1.00 98.02           N  
ATOM    645  CA  THR A 216      39.650   8.845  22.922  1.00 98.02           C  
ATOM    646  C   THR A 216      39.650   8.202  21.531  1.00 98.02           C  
ATOM    647  O   THR A 216      38.615   8.141  20.861  1.00 98.02           O  
ATOM    648  CB  THR A 216      39.590   7.742  23.990  1.00 98.02           C  
ATOM    649  CG2 THR A 216      39.562   8.285  25.417  1.00 98.02           C  
ATOM    650  OG1 THR A 216      38.437   6.959  23.808  1.00 98.02           O  
ATOM    651  N   SER A 217      40.792   7.661  21.093  1.00 97.78           N  
ATOM    652  CA  SER A 217      40.888   6.960  19.801  1.00 97.78           C  
ATOM    653  C   SER A 217      39.900   5.793  19.688  1.00 97.78           C  
ATOM    654  O   SER A 217      39.326   5.580  18.623  1.00 97.78           O  
ATOM    655  CB  SER A 217      42.311   6.442  19.572  1.00 97.78           C  
ATOM    656  OG  SER A 217      43.233   7.505  19.701  1.00 97.78           O  
ATOM    657  N   TYR A 218      39.642   5.075  20.787  1.00 97.97           N  
ATOM    658  CA  TYR A 218      38.689   3.964  20.796  1.00 97.97           C  
ATOM    659  C   TYR A 218      37.230   4.434  20.695  1.00 97.97           C  
ATOM    660  O   TYR A 218      36.471   3.891  19.898  1.00 97.97           O  
ATOM    661  CB  TYR A 218      38.921   3.097  22.038  1.00 97.97           C  
ATOM    662  CG  TYR A 218      38.137   1.800  22.002  1.00 97.97           C  
ATOM    663  CD1 TYR A 218      37.070   1.583  22.896  1.00 97.97           C  
ATOM    664  CD2 TYR A 218      38.463   0.816  21.046  1.00 97.97           C  
ATOM    665  CE1 TYR A 218      36.338   0.383  22.843  1.00 97.97           C  
ATOM    666  CE2 TYR A 218      37.729  -0.383  20.987  1.00 97.97           C  
ATOM    667  CZ  TYR A 218      36.666  -0.602  21.890  1.00 97.97           C  
ATOM    668  OH  TYR A 218      35.956  -1.759  21.834  1.00 97.97           O  
ATOM    669  N   GLN A 219      36.853   5.510  21.399  1.00 98.45           N  
ATOM    670  CA  GLN A 219      35.518   6.108  21.255  1.00 98.45           C  
ATOM    671  C   GLN A 219      35.271   6.600  19.823  1.00 98.45           C  
ATOM    672  O   GLN A 219      34.196   6.371  19.269  1.00 98.45           O  
ATOM    673  CB  GLN A 219      35.359   7.284  22.224  1.00 98.45           C  
ATOM    674  CG  GLN A 219      35.158   6.831  23.678  1.00 98.45           C  
ATOM    675  CD  GLN A 219      35.339   7.982  24.659  1.00 98.45           C  
ATOM    676  NE2 GLN A 219      34.686   7.959  25.798  1.00 98.45           N  
ATOM    677  OE1 GLN A 219      36.131   8.889  24.443  1.00 98.45           O  
ATOM    678  N   LYS A 220      36.276   7.229  19.193  1.00 98.48           N  
ATOM    679  CA  LYS A 220      36.208   7.610  17.774  1.00 98.48           C  
ATOM    680  C   LYS A 220      35.998   6.388  16.880  1.00 98.48           C  
ATOM    681  O   LYS A 220      35.098   6.399  16.049  1.00 98.48           O  
ATOM    682  CB  LYS A 220      37.479   8.350  17.347  1.00 98.48           C  
ATOM    683  CG  LYS A 220      37.613   9.746  17.968  1.00 98.48           C  
ATOM    684  CD  LYS A 220      38.895  10.384  17.430  1.00 98.48           C  
ATOM    685  CE  LYS A 220      39.090  11.808  17.950  1.00 98.48           C  
ATOM    686  NZ  LYS A 220      40.179  12.472  17.195  1.00 98.48           N1+
ATOM    687  N   PHE A 221      36.776   5.325  17.086  1.00 98.29           N  
ATOM    688  CA  PHE A 221      36.639   4.072  16.340  1.00 98.29           C  
ATOM    689  C   PHE A 221      35.221   3.484  16.447  1.00 98.29           C  
ATOM    690  O   PHE A 221      34.615   3.163  15.426  1.00 98.29           O  
ATOM    691  CB  PHE A 221      37.709   3.086  16.827  1.00 98.29           C  
ATOM    692  CG  PHE A 221      37.618   1.726  16.171  1.00 98.29           C  
ATOM    693  CD1 PHE A 221      36.885   0.692  16.786  1.00 98.29           C  
ATOM    694  CD2 PHE A 221      38.233   1.507  14.926  1.00 98.29           C  
ATOM    695  CE1 PHE A 221      36.761  -0.555  16.150  1.00 98.29           C  
ATOM    696  CE2 PHE A 221      38.110   0.258  14.291  1.00 98.29           C  
ATOM    697  CZ  PHE A 221      37.371  -0.771  14.901  1.00 98.29           C  
ATOM    698  N   GLN A 222      34.656   3.410  17.656  1.00 98.52           N  
ATOM    699  CA  GLN A 222      33.290   2.919  17.865  1.00 98.52           C  
ATOM    700  C   GLN A 222      32.241   3.807  17.182  1.00 98.52           C  
ATOM    701  O   GLN A 222      31.337   3.283  16.533  1.00 98.52           O  
ATOM    702  CB  GLN A 222      32.990   2.818  19.365  1.00 98.52           C  
ATOM    703  CG  GLN A 222      33.768   1.704  20.076  1.00 98.52           C  
ATOM    704  CD  GLN A 222      33.470   1.722  21.569  1.00 98.52           C  
ATOM    705  NE2 GLN A 222      32.658   0.812  22.057  1.00 98.52           N  
ATOM    706  OE1 GLN A 222      33.929   2.596  22.288  1.00 98.52           O  
ATOM    707  N   LEU A 223      32.371   5.138  17.274  1.00 98.60           N  
ATOM    708  CA  LEU A 223      31.493   6.077  16.566  1.00 98.60           C  
ATOM    709  C   LEU A 223      31.556   5.868  15.051  1.00 98.60           C  
ATOM    710  O   LEU A 223      30.516   5.806  14.395  1.00 98.60           O  
ATOM    711  CB  LEU A 223      31.883   7.527  16.907  1.00 98.60           C  
ATOM    712  CG  LEU A 223      31.433   7.994  18.300  1.00 98.60           C  
ATOM    713  CD1 LEU A 223      32.165   9.287  18.661  1.00 98.60           C  
ATOM    714  CD2 LEU A 223      29.928   8.267  18.342  1.00 98.60           C  
ATOM    715  N   PHE A 224      32.758   5.715  14.490  1.00 98.60           N  
ATOM    716  CA  PHE A 224      32.927   5.480  13.060  1.00 98.60           C  
ATOM    717  C   PHE A 224      32.242   4.189  12.617  1.00 98.60           C  
ATOM    718  O   PHE A 224      31.481   4.214  11.654  1.00 98.60           O  
ATOM    719  CB  PHE A 224      34.414   5.476  12.681  1.00 98.60           C  
ATOM    720  CG  PHE A 224      35.191   6.748  12.986  1.00 98.60           C  
ATOM    721  CD1 PHE A 224      34.563   8.010  12.981  1.00 98.60           C  
ATOM    722  CD2 PHE A 224      36.569   6.665  13.265  1.00 98.60           C  
ATOM    723  CE1 PHE A 224      35.300   9.170  13.272  1.00 98.60           C  
ATOM    724  CE2 PHE A 224      37.314   7.828  13.528  1.00 98.60           C  
ATOM    725  CZ  PHE A 224      36.678   9.080  13.536  1.00 98.60           C  
ATOM    726  N   GLU A 225      32.440   3.085  13.337  1.00 98.34           N  
ATOM    727  CA  GLU A 225      31.850   1.791  12.980  1.00 98.34           C  
ATOM    728  C   GLU A 225      30.325   1.748  13.160  1.00 98.34           C  
ATOM    729  O   GLU A 225      29.628   1.121  12.358  1.00 98.34           O  
ATOM    730  CB  GLU A 225      32.538   0.672  13.780  1.00 98.34           C  
ATOM    731  CG  GLU A 225      33.960   0.373  13.272  1.00 98.34           C  
ATOM    732  CD  GLU A 225      33.972  -0.056  11.791  1.00 98.34           C  
ATOM    733  OE1 GLU A 225      34.676   0.581  10.971  1.00 98.34           O  
ATOM    734  OE2 GLU A 225      33.210  -0.983  11.437  1.00 98.34           O1-
ATOM    735  N   GLN A 226      29.782   2.426  14.178  1.00 98.45           N  
ATOM    736  CA  GLN A 226      28.349   2.389  14.489  1.00 98.45           C  
ATOM    737  C   GLN A 226      27.510   3.428  13.730  1.00 98.45           C  
ATOM    738  O   GLN A 226      26.330   3.172  13.508  1.00 98.45           O  
ATOM    739  CB  GLN A 226      28.132   2.510  16.006  1.00 98.45           C  
ATOM    740  CG  GLN A 226      28.703   1.305  16.774  1.00 98.45           C  
ATOM    741  CD  GLN A 226      28.375   1.348  18.264  1.00 98.45           C  
ATOM    742  NE2 GLN A 226      29.318   1.024  19.120  1.00 98.45           N  
ATOM    743  OE1 GLN A 226      27.258   1.625  18.662  1.00 98.45           O  
ATOM    744  N   VAL A 227      28.085   4.567  13.319  1.00 98.65           N  
ATOM    745  CA  VAL A 227      27.337   5.673  12.680  1.00 98.65           C  
ATOM    746  C   VAL A 227      27.581   5.759  11.171  1.00 98.65           C  
ATOM    747  O   VAL A 227      26.634   5.940  10.411  1.00 98.65           O  
ATOM    748  CB  VAL A 227      27.652   7.019  13.369  1.00 98.65           C  
ATOM    749  CG1 VAL A 227      26.882   8.202  12.766  1.00 98.65           C  
ATOM    750  CG2 VAL A 227      27.308   6.962  14.865  1.00 98.65           C  
ATOM    751  N   ILE A 228      28.833   5.616  10.718  1.00 98.40           N  
ATOM    752  CA  ILE A 228      29.217   5.750   9.293  1.00 98.40           C  
ATOM    753  C   ILE A 228      29.865   4.474   8.721  1.00 98.40           C  
ATOM    754  O   ILE A 228      30.357   4.466   7.592  1.00 98.40           O  
ATOM    755  CB  ILE A 228      30.076   7.017   9.053  1.00 98.40           C  
ATOM    756  CG1 ILE A 228      31.420   6.954   9.810  1.00 98.40           C  
ATOM    757  CG2 ILE A 228      29.297   8.292   9.430  1.00 98.40           C  
ATOM    758  CD1 ILE A 228      32.409   8.061   9.429  1.00 98.40           C  
ATOM    759  N   GLY A 229      29.888   3.386   9.496  1.00 98.02           N  
ATOM    760  CA  GLY A 229      30.614   2.155   9.173  1.00 98.02           C  
ATOM    761  C   GLY A 229      29.790   1.115   8.416  1.00 98.02           C  
ATOM    762  O   GLY A 229      30.359   0.358   7.620  1.00 98.02           O  
ATOM    763  N   ARG A 230      28.464   1.109   8.623  1.00 98.38           N  
ATOM    764  CA  ARG A 230      27.485   0.219   7.977  1.00 98.38           C  
ATOM    765  C   ARG A 230      26.457   1.036   7.201  1.00 98.38           C  
ATOM    766  O   ARG A 230      25.928   2.012   7.722  1.00 98.38           O  
ATOM    767  CB  ARG A 230      26.770  -0.647   9.026  1.00 98.38           C  
ATOM    768  CG  ARG A 230      27.717  -1.626   9.737  1.00 98.38           C  
ATOM    769  CD  ARG A 230      26.949  -2.553  10.689  1.00 98.38           C  
ATOM    770  NE  ARG A 230      26.300  -1.806  11.779  1.00 98.38           N  
ATOM    771  CZ  ARG A 230      26.816  -1.422  12.928  1.00 98.38           C  
ATOM    772  NH1 ARG A 230      28.050  -1.675  13.269  1.00 98.38           N1+
ATOM    773  NH2 ARG A 230      26.065  -0.749  13.743  1.00 98.38           N  
ATOM    774  N   LYS A 231      26.161   0.614   5.970  1.00 98.48           N  
ATOM    775  CA  LYS A 231      25.303   1.367   5.045  1.00 98.48           C  
ATOM    776  C   LYS A 231      23.889   1.570   5.595  1.00 98.48           C  
ATOM    777  O   LYS A 231      23.407   2.695   5.591  1.00 98.48           O  
ATOM    778  CB  LYS A 231      25.296   0.671   3.674  1.00 98.48           C  
ATOM    779  CG  LYS A 231      24.491   1.477   2.646  1.00 98.48           C  
ATOM    780  CD  LYS A 231      24.561   0.860   1.246  1.00 98.48           C  
ATOM    781  CE  LYS A 231      23.508   1.553   0.378  1.00 98.48           C  
ATOM    782  NZ  LYS A 231      23.538   1.106  -1.031  1.00 98.48           N1+
ATOM    783  N   ASP A 232      23.251   0.513   6.086  1.00 98.37           N  
ATOM    784  CA  ASP A 232      21.841   0.566   6.496  1.00 98.37           C  
ATOM    785  C   ASP A 232      21.632   1.470   7.719  1.00 98.37           C  
ATOM    786  O   ASP A 232      20.713   2.289   7.740  1.00 98.37           O  
ATOM    787  CB  ASP A 232      21.328  -0.857   6.768  1.00 98.37           C  
ATOM    788  CG  ASP A 232      21.498  -1.796   5.568  1.00 98.37           C  
ATOM    789  OD1 ASP A 232      21.574  -1.292   4.423  1.00 98.37           O  
ATOM    790  OD2 ASP A 232      21.642  -3.010   5.817  1.00 98.37           O1-
ATOM    791  N   ASP A 233      22.535   1.387   8.700  1.00 98.22           N  
ATOM    792  CA  ASP A 233      22.517   2.260   9.876  1.00 98.22           C  
ATOM    793  C   ASP A 233      22.813   3.713   9.493  1.00 98.22           C  
ATOM    794  O   ASP A 233      22.087   4.616   9.909  1.00 98.22           O  
ATOM    795  CB  ASP A 233      23.523   1.763  10.924  1.00 98.22           C  
ATOM    796  CG  ASP A 233      23.095   0.462  11.609  1.00 98.22           C  
ATOM    797  OD1 ASP A 233      21.877   0.201  11.720  1.00 98.22           O  
ATOM    798  OD2 ASP A 233      24.009  -0.283  12.039  1.00 98.22           O1-
ATOM    799  N   PHE A 234      23.815   3.940   8.636  1.00 98.79           N  
ATOM    800  CA  PHE A 234      24.139   5.268   8.118  1.00 98.79           C  
ATOM    801  C   PHE A 234      22.933   5.925   7.436  1.00 98.79           C  
ATOM    802  O   PHE A 234      22.618   7.081   7.725  1.00 98.79           O  
ATOM    803  CB  PHE A 234      25.318   5.163   7.140  1.00 98.79           C  
ATOM    804  CG  PHE A 234      25.528   6.419   6.321  1.00 98.79           C  
ATOM    805  CD1 PHE A 234      25.086   6.484   4.984  1.00 98.79           C  
ATOM    806  CD2 PHE A 234      26.102   7.551   6.924  1.00 98.79           C  
ATOM    807  CE1 PHE A 234      25.229   7.675   4.250  1.00 98.79           C  
ATOM    808  CE2 PHE A 234      26.256   8.737   6.187  1.00 98.79           C  
ATOM    809  CZ  PHE A 234      25.817   8.801   4.854  1.00 98.79           C  
ATOM    810  N   LEU A 235      22.238   5.199   6.554  1.00 98.75           N  
ATOM    811  CA  LEU A 235      21.057   5.713   5.858  1.00 98.75           C  
ATOM    812  C   LEU A 235      19.917   5.984   6.838  1.00 98.75           C  
ATOM    813  O   LEU A 235      19.335   7.063   6.798  1.00 98.75           O  
ATOM    814  CB  LEU A 235      20.618   4.728   4.764  1.00 98.75           C  
ATOM    815  CG  LEU A 235      21.605   4.601   3.594  1.00 98.75           C  
ATOM    816  CD1 LEU A 235      21.150   3.461   2.686  1.00 98.75           C  
ATOM    817  CD2 LEU A 235      21.732   5.887   2.775  1.00 98.75           C  
ATOM    818  N   LYS A 236      19.653   5.053   7.765  1.00 98.50           N  
ATOM    819  CA  LYS A 236      18.613   5.198   8.790  1.00 98.50           C  
ATOM    820  C   LYS A 236      18.837   6.410   9.692  1.00 98.50           C  
ATOM    821  O   LYS A 236      17.871   7.066  10.070  1.00 98.50           O  
ATOM    822  CB  LYS A 236      18.552   3.898   9.602  1.00 98.50           C  
ATOM    823  CG  LYS A 236      17.499   3.954  10.715  1.00 98.50           C  
ATOM    824  CD  LYS A 236      17.392   2.592  11.399  1.00 98.50           C  
ATOM    825  CE  LYS A 236      16.418   2.680  12.573  1.00 98.50           C  
ATOM    826  NZ  LYS A 236      16.355   1.386  13.290  1.00 98.50           N1+
ATOM    827  N   LEU A 237      20.082   6.701  10.066  1.00 98.74           N  
ATOM    828  CA  LEU A 237      20.398   7.900  10.842  1.00 98.74           C  
ATOM    829  C   LEU A 237      20.328   9.157   9.977  1.00 98.74           C  
ATOM    830  O   LEU A 237      19.772  10.157  10.422  1.00 98.74           O  
ATOM    831  CB  LEU A 237      21.774   7.769  11.509  1.00 98.74           C  
ATOM    832  CG  LEU A 237      21.886   6.675  12.582  1.00 98.74           C  
ATOM    833  CD1 LEU A 237      23.281   6.724  13.201  1.00 98.74           C  
ATOM    834  CD2 LEU A 237      20.835   6.829  13.684  1.00 98.74           C  
ATOM    835  N   SER A 238      20.832   9.107   8.741  1.00 98.80           N  
ATOM    836  CA  SER A 238      20.836  10.256   7.828  1.00 98.80           C  
ATOM    837  C   SER A 238      19.429  10.758   7.501  1.00 98.80           C  
ATOM    838  O   SER A 238      19.235  11.966   7.425  1.00 98.80           O  
ATOM    839  CB  SER A 238      21.556   9.916   6.521  1.00 98.80           C  
ATOM    840  OG  SER A 238      22.915   9.611   6.764  1.00 98.80           O  
ATOM    841  N   THR A 239      18.449   9.861   7.357  1.00 98.53           N  
ATOM    842  CA  THR A 239      17.036  10.200   7.090  1.00 98.53           C  
ATOM    843  C   THR A 239      16.207  10.413   8.362  1.00 98.53           C  
ATOM    844  O   THR A 239      14.996  10.621   8.306  1.00 98.53           O  
ATOM    845  CB  THR A 239      16.366   9.133   6.213  1.00 98.53           C  
ATOM    846  CG2 THR A 239      17.058   8.953   4.861  1.00 98.53           C  
ATOM    847  OG1 THR A 239      16.399   7.877   6.857  1.00 98.53           O  
ATOM    848  N   ASN A 240      16.825  10.366   9.545  1.00 98.51           N  
ATOM    849  CA  ASN A 240      16.128  10.597  10.804  1.00 98.51           C  
ATOM    850  C   ASN A 240      16.168  12.078  11.209  1.00 98.51           C  
ATOM    851  O   ASN A 240      17.210  12.729  11.127  1.00 98.51           O  
ATOM    852  CB  ASN A 240      16.699   9.674  11.887  1.00 98.51           C  
ATOM    853  CG  ASN A 240      15.958   9.837  13.193  1.00 98.51           C  
ATOM    854  ND2 ASN A 240      14.839   9.177  13.367  1.00 98.51           N  
ATOM    855  OD1 ASN A 240      16.334  10.611  14.053  1.00 98.51           O  
ATOM    856  N   ILE A 241      15.052  12.582  11.749  1.00 98.09           N  
ATOM    857  CA  ILE A 241      14.896  13.968  12.224  1.00 98.09           C  
ATOM    858  C   ILE A 241      15.959  14.409  13.249  1.00 98.09           C  
ATOM    859  O   ILE A 241      16.326  15.584  13.268  1.00 98.09           O  
ATOM    860  CB  ILE A 241      13.458  14.174  12.758  1.00 98.09           C  
ATOM    861  CG1 ILE A 241      13.185  15.661  13.080  1.00 98.09           C  
ATOM    862  CG2 ILE A 241      13.163  13.293  13.986  1.00 98.09           C  
ATOM    863  CD1 ILE A 241      11.703  15.989  13.298  1.00 98.09           C  
ATOM    864  N   PHE A 242      16.485  13.484  14.060  1.00 97.93           N  
ATOM    865  CA  PHE A 242      17.552  13.737  15.036  1.00 97.93           C  
ATOM    866  C   PHE A 242      18.892  13.134  14.596  1.00 97.93           C  
ATOM    867  O   PHE A 242      19.923  13.795  14.680  1.00 97.93           O  
ATOM    868  CB  PHE A 242      17.138  13.190  16.413  1.00 97.93           C  
ATOM    869  CG  PHE A 242      15.756  13.605  16.884  1.00 97.93           C  
ATOM    870  CD1 PHE A 242      15.416  14.967  16.978  1.00 97.93           C  
ATOM    871  CD2 PHE A 242      14.798  12.625  17.204  1.00 97.93           C  
ATOM    872  CE1 PHE A 242      14.119  15.347  17.369  1.00 97.93           C  
ATOM    873  CE2 PHE A 242      13.504  13.003  17.599  1.00 97.93           C  
ATOM    874  CZ  PHE A 242      13.161  14.364  17.673  1.00 97.93           C  
ATOM    875  N   GLY A 243      18.885  11.894  14.098  1.00 98.36           N  
ATOM    876  CA  GLY A 243      20.095  11.145  13.747  1.00 98.36           C  
ATOM    877  C   GLY A 243      20.980  11.827  12.699  1.00 98.36           C  
ATOM    878  O   GLY A 243      22.200  11.674  12.745  1.00 98.36           O  
ATOM    879  N   ASN A 244      20.403  12.640  11.807  1.00 98.53           N  
ATOM    880  CA  ASN A 244      21.158  13.347  10.769  1.00 98.53           C  
ATOM    881  C   ASN A 244      22.190  14.335  11.350  1.00 98.53           C  
ATOM    882  O   ASN A 244      23.229  14.560  10.729  1.00 98.53           O  
ATOM    883  CB  ASN A 244      20.180  14.049   9.810  1.00 98.53           C  
ATOM    884  CG  ASN A 244      19.594  15.320  10.394  1.00 98.53           C  
ATOM    885  ND2 ASN A 244      18.502  15.218  11.110  1.00 98.53           N  
ATOM    886  OD1 ASN A 244      20.141  16.401  10.259  1.00 98.53           O  
ATOM    887  N   TYR A 245      21.934  14.901  12.535  1.00 98.48           N  
ATOM    888  CA  TYR A 245      22.882  15.782  13.224  1.00 98.48           C  
ATOM    889  C   TYR A 245      24.101  14.991  13.705  1.00 98.48           C  
ATOM    890  O   TYR A 245      25.232  15.361  13.391  1.00 98.48           O  
ATOM    891  CB  TYR A 245      22.193  16.499  14.393  1.00 98.48           C  
ATOM    892  CG  TYR A 245      21.134  17.497  13.966  1.00 98.48           C  
ATOM    893  CD1 TYR A 245      21.516  18.794  13.573  1.00 98.48           C  
ATOM    894  CD2 TYR A 245      19.772  17.137  13.962  1.00 98.48           C  
ATOM    895  CE1 TYR A 245      20.539  19.728  13.178  1.00 98.48           C  
ATOM    896  CE2 TYR A 245      18.792  18.064  13.565  1.00 98.48           C  
ATOM    897  CZ  TYR A 245      19.177  19.364  13.172  1.00 98.48           C  
ATOM    898  OH  TYR A 245      18.233  20.265  12.796  1.00 98.48           O  
ATOM    899  N   LEU A 246      23.867  13.840  14.347  1.00 98.57           N  
ATOM    900  CA  LEU A 246      24.937  12.950  14.799  1.00 98.57           C  
ATOM    901  C   LEU A 246      25.797  12.457  13.632  1.00 98.57           C  
ATOM    902  O   LEU A 246      27.022  12.429  13.740  1.00 98.57           O  
ATOM    903  CB  LEU A 246      24.330  11.780  15.590  1.00 98.57           C  
ATOM    904  CG  LEU A 246      25.388  10.824  16.175  1.00 98.57           C  
ATOM    905  CD1 LEU A 246      26.282  11.510  17.210  1.00 98.57           C  
ATOM    906  CD2 LEU A 246      24.683   9.644  16.837  1.00 98.57           C  
ATOM    907  N   VAL A 247      25.176  12.112  12.500  1.00 98.81           N  
ATOM    908  CA  VAL A 247      25.906  11.734  11.281  1.00 98.81           C  
ATOM    909  C   VAL A 247      26.843  12.861  10.840  1.00 98.81           C  
ATOM    910  O   VAL A 247      28.023  12.605  10.610  1.00 98.81           O  
ATOM    911  CB  VAL A 247      24.939  11.336  10.150  1.00 98.81           C  
ATOM    912  CG1 VAL A 247      25.669  11.117   8.823  1.00 98.81           C  
ATOM    913  CG2 VAL A 247      24.222  10.026  10.486  1.00 98.81           C  
ATOM    914  N   GLN A 248      26.364  14.106  10.769  1.00 98.57           N  
ATOM    915  CA  GLN A 248      27.194  15.255  10.383  1.00 98.57           C  
ATOM    916  C   GLN A 248      28.356  15.484  11.360  1.00 98.57           C  
ATOM    917  O   GLN A 248      29.491  15.677  10.918  1.00 98.57           O  
ATOM    918  CB  GLN A 248      26.322  16.514  10.278  1.00 98.57           C  
ATOM    919  CG  GLN A 248      25.387  16.467   9.065  1.00 98.57           C  
ATOM    920  CD  GLN A 248      24.375  17.601   9.110  1.00 98.57           C  
ATOM    921  NE2 GLN A 248      23.165  17.337   9.549  1.00 98.57           N  
ATOM    922  OE1 GLN A 248      24.673  18.731   8.756  1.00 98.57           O  
ATOM    923  N   SER A 249      28.104  15.396  12.669  1.00 98.34           N  
ATOM    924  CA  SER A 249      29.141  15.505  13.701  1.00 98.34           C  
ATOM    925  C   SER A 249      30.211  14.419  13.553  1.00 98.34           C  
ATOM    926  O   SER A 249      31.404  14.718  13.557  1.00 98.34           O  
ATOM    927  CB  SER A 249      28.503  15.422  15.092  1.00 98.34           C  
ATOM    928  OG  SER A 249      27.695  16.556  15.321  1.00 98.34           O  
ATOM    929  N   VAL A 250      29.810  13.158  13.357  1.00 98.55           N  
ATOM    930  CA  VAL A 250      30.751  12.036  13.198  1.00 98.55           C  
ATOM    931  C   VAL A 250      31.528  12.119  11.880  1.00 98.55           C  
ATOM    932  O   VAL A 250      32.715  11.790  11.867  1.00 98.55           O  
ATOM    933  CB  VAL A 250      30.043  10.679  13.377  1.00 98.55           C  
ATOM    934  CG1 VAL A 250      30.998   9.501  13.127  1.00 98.55           C  
ATOM    935  CG2 VAL A 250      29.537  10.531  14.819  1.00 98.55           C  
ATOM    936  N   ILE A 251      30.928  12.623  10.795  1.00 98.38           N  
ATOM    937  CA  ILE A 251      31.655  12.931   9.550  1.00 98.38           C  
ATOM    938  C   ILE A 251      32.736  13.989   9.810  1.00 98.38           C  
ATOM    939  O   ILE A 251      33.879  13.797   9.394  1.00 98.38           O  
ATOM    940  CB  ILE A 251      30.680  13.361   8.425  1.00 98.38           C  
ATOM    941  CG1 ILE A 251      29.839  12.148   7.967  1.00 98.38           C  
ATOM    942  CG2 ILE A 251      31.434  13.960   7.219  1.00 98.38           C  
ATOM    943  CD1 ILE A 251      28.673  12.516   7.041  1.00 98.38           C  
ATOM    944  N   GLY A 252      32.416  15.058  10.548  1.00 97.80           N  
ATOM    945  CA  GLY A 252      33.393  16.078  10.946  1.00 97.80           C  
ATOM    946  C   GLY A 252      34.541  15.507  11.787  1.00 97.80           C  
ATOM    947  O   GLY A 252      35.710  15.778  11.518  1.00 97.80           O  
ATOM    948  N   ILE A 253      34.230  14.637  12.753  1.00 98.29           N  
ATOM    949  CA  ILE A 253      35.241  13.943  13.568  1.00 98.29           C  
ATOM    950  C   ILE A 253      36.105  13.009  12.704  1.00 98.29           C  
ATOM    951  O   ILE A 253      37.316  12.926  12.926  1.00 98.29           O  
ATOM    952  CB  ILE A 253      34.565  13.185  14.734  1.00 98.29           C  
ATOM    953  CG1 ILE A 253      33.876  14.168  15.709  1.00 98.29           C  
ATOM    954  CG2 ILE A 253      35.584  12.340  15.527  1.00 98.29           C  
ATOM    955  CD1 ILE A 253      32.803  13.508  16.582  1.00 98.29           C  
ATOM    956  N   SER A 254      35.513  12.323  11.719  1.00 98.30           N  
ATOM    957  CA  SER A 254      36.234  11.454  10.777  1.00 98.30           C  
ATOM    958  C   SER A 254      37.226  12.252   9.936  1.00 98.30           C  
ATOM    959  O   SER A 254      38.379  11.839   9.817  1.00 98.30           O  
ATOM    960  CB  SER A 254      35.256  10.693   9.870  1.00 98.30           C  
ATOM    961  OG  SER A 254      35.951   9.781   9.033  1.00 98.30           O  
ATOM    962  N   LEU A 255      36.804  13.418   9.434  1.00 97.50           N  
ATOM    963  CA  LEU A 255      37.642  14.345   8.670  1.00 97.50           C  
ATOM    964  C   LEU A 255      38.804  14.913   9.497  1.00 97.50           C  
ATOM    965  O   LEU A 255      39.916  15.039   9.001  1.00 97.50           O  
ATOM    966  CB  LEU A 255      36.762  15.483   8.130  1.00 97.50           C  
ATOM    967  CG  LEU A 255      35.931  15.070   6.909  1.00 97.50           C  
ATOM    968  CD1 LEU A 255      34.818  16.085   6.672  1.00 97.50           C  
ATOM    969  CD2 LEU A 255      36.807  15.013   5.658  1.00 97.50           C  
ATOM    970  N   ALA A 256      38.571  15.209  10.777  1.00 97.68           N  
ATOM    971  CA  ALA A 256      39.601  15.719  11.679  1.00 97.68           C  
ATOM    972  C   ALA A 256      40.564  14.635  12.214  1.00 97.68           C  
ATOM    973  O   ALA A 256      41.517  14.954  12.926  1.00 97.68           O  
ATOM    974  CB  ALA A 256      38.893  16.466  12.816  1.00 97.68           C  
ATOM    975  N   THR A 257      40.321  13.350  11.929  1.00 97.87           N  
ATOM    976  CA  THR A 257      41.100  12.229  12.479  1.00 97.87           C  
ATOM    977  C   THR A 257      41.935  11.559  11.385  1.00 97.87           C  
ATOM    978  O   THR A 257      41.481  10.630  10.718  1.00 97.87           O  
ATOM    979  CB  THR A 257      40.195  11.239  13.232  1.00 97.87           C  
ATOM    980  CG2 THR A 257      40.996  10.144  13.938  1.00 97.87           C  
ATOM    981  OG1 THR A 257      39.478  11.922  14.251  1.00 97.87           O  
ATOM    982  N   ASN A 258      43.180  12.016  11.237  1.00 96.58           N  
ATOM    983  CA  ASN A 258      44.148  11.549  10.236  1.00 96.58           C  
ATOM    984  C   ASN A 258      44.915  10.291  10.690  1.00 96.58           C  
ATOM    985  O   ASN A 258      46.137  10.307  10.812  1.00 96.58           O  
ATOM    986  CB  ASN A 258      45.084  12.714   9.872  1.00 96.58           C  
ATOM    987  CG  ASN A 258      44.332  13.859   9.232  1.00 96.58           C  
ATOM    988  ND2 ASN A 258      44.341  15.031   9.822  1.00 96.58           N  
ATOM    989  OD1 ASN A 258      43.703  13.707   8.207  1.00 96.58           O  
ATOM    990  N   ASP A 259      44.188   9.220  10.995  1.00 97.38           N  
ATOM    991  CA  ASP A 259      44.755   7.894  11.272  1.00 97.38           C  
ATOM    992  C   ASP A 259      44.787   7.012  10.004  1.00 97.38           C  
ATOM    993  O   ASP A 259      44.257   7.386   8.955  1.00 97.38           O  
ATOM    994  CB  ASP A 259      43.987   7.247  12.445  1.00 97.38           C  
ATOM    995  CG  ASP A 259      42.507   6.951  12.163  1.00 97.38           C  
ATOM    996  OD1 ASP A 259      42.070   6.968  10.991  1.00 97.38           O  
ATOM    997  OD2 ASP A 259      41.739   6.690  13.109  1.00 97.38           O1-
ATOM    998  N   ASP A 260      45.350   5.802  10.098  1.00 96.66           N  
ATOM    999  CA  ASP A 260      45.430   4.840   8.979  1.00 96.66           C  
ATOM   1000  C   ASP A 260      44.054   4.466   8.383  1.00 96.66           C  
ATOM   1001  O   ASP A 260      43.949   3.959   7.261  1.00 96.66           O  
ATOM   1002  CB  ASP A 260      46.105   3.545   9.467  1.00 96.66           C  
ATOM   1003  CG  ASP A 260      47.570   3.702   9.886  1.00 96.66           C  
ATOM   1004  OD1 ASP A 260      48.206   4.688   9.458  1.00 96.66           O  
ATOM   1005  OD2 ASP A 260      48.029   2.810  10.630  1.00 96.66           O1-
ATOM   1006  N   GLY A 261      42.974   4.694   9.138  1.00 97.21           N  
ATOM   1007  CA  GLY A 261      41.602   4.437   8.717  1.00 97.21           C  
ATOM   1008  C   GLY A 261      40.983   5.556   7.880  1.00 97.21           C  
ATOM   1009  O   GLY A 261      39.961   5.299   7.237  1.00 97.21           O  
ATOM   1010  N   TYR A 262      41.580   6.755   7.844  1.00 98.17           N  
ATOM   1011  CA  TYR A 262      41.025   7.953   7.206  1.00 98.17           C  
ATOM   1012  C   TYR A 262      40.527   7.682   5.784  1.00 98.17           C  
ATOM   1013  O   TYR A 262      39.326   7.742   5.514  1.00 98.17           O  
ATOM   1014  CB  TYR A 262      42.073   9.076   7.214  1.00 98.17           C  
ATOM   1015  CG  TYR A 262      41.599  10.335   6.515  1.00 98.17           C  
ATOM   1016  CD1 TYR A 262      41.868  10.549   5.145  1.00 98.17           C  
ATOM   1017  CD2 TYR A 262      40.863  11.288   7.241  1.00 98.17           C  
ATOM   1018  CE1 TYR A 262      41.369  11.697   4.494  1.00 98.17           C  
ATOM   1019  CE2 TYR A 262      40.396  12.445   6.596  1.00 98.17           C  
ATOM   1020  CZ  TYR A 262      40.627  12.648   5.225  1.00 98.17           C  
ATOM   1021  OH  TYR A 262      40.089  13.739   4.626  1.00 98.17           O  
ATOM   1022  N   THR A 263      41.425   7.271   4.887  1.00 97.50           N  
ATOM   1023  CA  THR A 263      41.104   7.062   3.468  1.00 97.50           C  
ATOM   1024  C   THR A 263      39.985   6.037   3.281  1.00 97.50           C  
ATOM   1025  O   THR A 263      39.084   6.234   2.466  1.00 97.50           O  
ATOM   1026  CB  THR A 263      42.360   6.610   2.711  1.00 97.50           C  
ATOM   1027  CG2 THR A 263      42.153   6.526   1.201  1.00 97.50           C  
ATOM   1028  OG1 THR A 263      43.385   7.544   2.948  1.00 97.50           O  
ATOM   1029  N   LYS A 264      39.991   4.954   4.073  1.00 97.95           N  
ATOM   1030  CA  LYS A 264      38.958   3.910   4.008  1.00 97.95           C  
ATOM   1031  C   LYS A 264      37.599   4.430   4.472  1.00 97.95           C  
ATOM   1032  O   LYS A 264      36.595   4.108   3.839  1.00 97.95           O  
ATOM   1033  CB  LYS A 264      39.366   2.683   4.835  1.00 97.95           C  
ATOM   1034  CG  LYS A 264      40.559   1.927   4.232  1.00 97.95           C  
ATOM   1035  CD  LYS A 264      40.915   0.713   5.101  1.00 97.95           C  
ATOM   1036  CE  LYS A 264      42.149  -0.004   4.541  1.00 97.95           C  
ATOM   1037  NZ  LYS A 264      42.618  -1.081   5.450  1.00 97.95           N1+
ATOM   1038  N   ARG A 265      37.551   5.230   5.545  1.00 98.37           N  
ATOM   1039  CA  ARG A 265      36.307   5.837   6.045  1.00 98.37           C  
ATOM   1040  C   ARG A 265      35.718   6.808   5.032  1.00 98.37           C  
ATOM   1041  O   ARG A 265      34.541   6.685   4.699  1.00 98.37           O  
ATOM   1042  CB  ARG A 265      36.538   6.560   7.379  1.00 98.37           C  
ATOM   1043  CG  ARG A 265      36.785   5.599   8.550  1.00 98.37           C  
ATOM   1044  CD  ARG A 265      36.707   6.339   9.892  1.00 98.37           C  
ATOM   1045  NE  ARG A 265      37.681   7.441   9.995  1.00 98.37           N  
ATOM   1046  CZ  ARG A 265      38.931   7.353  10.409  1.00 98.37           C  
ATOM   1047  NH1 ARG A 265      39.452   6.246  10.847  1.00 98.37           N1+
ATOM   1048  NH2 ARG A 265      39.726   8.375  10.402  1.00 98.37           N  
ATOM   1049  N   GLN A 266      36.535   7.709   4.489  1.00 98.06           N  
ATOM   1050  CA  GLN A 266      36.066   8.721   3.543  1.00 98.06           C  
ATOM   1051  C   GLN A 266      35.596   8.099   2.217  1.00 98.06           C  
ATOM   1052  O   GLN A 266      34.546   8.473   1.693  1.00 98.06           O  
ATOM   1053  CB  GLN A 266      37.163   9.776   3.325  1.00 98.06           C  
ATOM   1054  CG  GLN A 266      37.619  10.503   4.602  1.00 98.06           C  
ATOM   1055  CD  GLN A 266      36.451  11.095   5.374  1.00 98.06           C  
ATOM   1056  NE2 GLN A 266      35.913  12.196   4.917  1.00 98.06           N  
ATOM   1057  OE1 GLN A 266      35.961  10.548   6.354  1.00 98.06           O  
ATOM   1058  N   GLU A 267      36.306   7.090   1.703  1.00 98.14           N  
ATOM   1059  CA  GLU A 267      35.896   6.364   0.495  1.00 98.14           C  
ATOM   1060  C   GLU A 267      34.620   5.533   0.729  1.00 98.14           C  
ATOM   1061  O   GLU A 267      33.734   5.509  -0.129  1.00 98.14           O  
ATOM   1062  CB  GLU A 267      37.073   5.496   0.016  1.00 98.14           C  
ATOM   1063  CG  GLU A 267      36.865   4.806  -1.343  1.00 98.14           C  
ATOM   1064  CD  GLU A 267      36.811   5.742  -2.567  1.00 98.14           C  
ATOM   1065  OE1 GLU A 267      36.449   5.251  -3.661  1.00 98.14           O  
ATOM   1066  OE2 GLU A 267      37.057   6.965  -2.490  1.00 98.14           O1-
ATOM   1067  N   LYS A 268      34.481   4.896   1.905  1.00 98.13           N  
ATOM   1068  CA  LYS A 268      33.265   4.168   2.308  1.00 98.13           C  
ATOM   1069  C   LYS A 268      32.057   5.105   2.392  1.00 98.13           C  
ATOM   1070  O   LYS A 268      31.027   4.804   1.793  1.00 98.13           O  
ATOM   1071  CB  LYS A 268      33.519   3.434   3.640  1.00 98.13           C  
ATOM   1072  CG  LYS A 268      32.305   2.618   4.111  1.00 98.13           C  
ATOM   1073  CD  LYS A 268      32.469   2.056   5.530  1.00 98.13           C  
ATOM   1074  CE  LYS A 268      33.420   0.856   5.654  1.00 98.13           C  
ATOM   1075  NZ  LYS A 268      33.354   0.278   7.028  1.00 98.13           N1+
ATOM   1076  N   LEU A 269      32.200   6.249   3.064  1.00 98.41           N  
ATOM   1077  CA  LEU A 269      31.158   7.272   3.168  1.00 98.41           C  
ATOM   1078  C   LEU A 269      30.718   7.756   1.781  1.00 98.41           C  
ATOM   1079  O   LEU A 269      29.524   7.771   1.478  1.00 98.41           O  
ATOM   1080  CB  LEU A 269      31.699   8.434   4.018  1.00 98.41           C  
ATOM   1081  CG  LEU A 269      30.717   9.608   4.174  1.00 98.41           C  
ATOM   1082  CD1 LEU A 269      29.466   9.205   4.955  1.00 98.41           C  
ATOM   1083  CD2 LEU A 269      31.425  10.747   4.901  1.00 98.41           C  
ATOM   1084  N   LYS A 270      31.685   8.068   0.908  1.00 98.49           N  
ATOM   1085  CA  LYS A 270      31.415   8.436  -0.486  1.00 98.49           C  
ATOM   1086  C   LYS A 270      30.610   7.350  -1.199  1.00 98.49           C  
ATOM   1087  O   LYS A 270      29.614   7.664  -1.838  1.00 98.49           O  
ATOM   1088  CB  LYS A 270      32.744   8.795  -1.172  1.00 98.49           C  
ATOM   1089  CG  LYS A 270      32.638   9.188  -2.658  1.00 98.49           C  
ATOM   1090  CD  LYS A 270      32.707   8.022  -3.653  1.00 98.49           C  
ATOM   1091  CE  LYS A 270      34.030   7.265  -3.520  1.00 98.49           C  
ATOM   1092  NZ  LYS A 270      34.097   6.136  -4.466  1.00 98.49           N1+
ATOM   1093  N   ASN A 271      30.982   6.076  -1.060  1.00 98.66           N  
ATOM   1094  CA  ASN A 271      30.251   4.963  -1.679  1.00 98.66           C  
ATOM   1095  C   ASN A 271      28.820   4.817  -1.141  1.00 98.66           C  
ATOM   1096  O   ASN A 271      27.903   4.553  -1.922  1.00 98.66           O  
ATOM   1097  CB  ASN A 271      31.043   3.658  -1.486  1.00 98.66           C  
ATOM   1098  CG  ASN A 271      32.318   3.608  -2.303  1.00 98.66           C  
ATOM   1099  ND2 ASN A 271      33.268   2.792  -1.918  1.00 98.66           N  
ATOM   1100  OD1 ASN A 271      32.470   4.279  -3.313  1.00 98.66           O  
ATOM   1101  N   PHE A 272      28.610   5.003   0.166  1.00 98.70           N  
ATOM   1102  CA  PHE A 272      27.276   4.951   0.764  1.00 98.70           C  
ATOM   1103  C   PHE A 272      26.374   6.040   0.182  1.00 98.70           C  
ATOM   1104  O   PHE A 272      25.325   5.701  -0.369  1.00 98.70           O  
ATOM   1105  CB  PHE A 272      27.365   5.040   2.295  1.00 98.70           C  
ATOM   1106  CG  PHE A 272      27.983   3.853   3.021  1.00 98.70           C  
ATOM   1107  CD1 PHE A 272      28.349   2.662   2.356  1.00 98.70           C  
ATOM   1108  CD2 PHE A 272      28.160   3.940   4.415  1.00 98.70           C  
ATOM   1109  CE1 PHE A 272      28.873   1.575   3.076  1.00 98.70           C  
ATOM   1110  CE2 PHE A 272      28.677   2.850   5.135  1.00 98.70           C  
ATOM   1111  CZ  PHE A 272      29.025   1.664   4.469  1.00 98.70           C  
ATOM   1112  N   ILE A 273      26.826   7.300   0.201  1.00 98.76           N  
ATOM   1113  CA  ILE A 273      26.070   8.442  -0.330  1.00 98.76           C  
ATOM   1114  C   ILE A 273      25.846   8.293  -1.840  1.00 98.76           C  
ATOM   1115  O   ILE A 273      24.712   8.377  -2.299  1.00 98.76           O  
ATOM   1116  CB  ILE A 273      26.763   9.782   0.015  1.00 98.76           C  
ATOM   1117  CG1 ILE A 273      26.880   9.987   1.542  1.00 98.76           C  
ATOM   1118  CG2 ILE A 273      25.972  10.957  -0.593  1.00 98.76           C  
ATOM   1119  CD1 ILE A 273      27.727  11.203   1.948  1.00 98.76           C  
ATOM   1120  N   SER A 274      26.892   8.005  -2.626  1.00 98.62           N  
ATOM   1121  CA  SER A 274      26.772   7.848  -4.085  1.00 98.62           C  
ATOM   1122  C   SER A 274      25.752   6.778  -4.476  1.00 98.62           C  
ATOM   1123  O   SER A 274      25.011   6.963  -5.436  1.00 98.62           O  
ATOM   1124  CB  SER A 274      28.121   7.478  -4.711  1.00 98.62           C  
ATOM   1125  OG  SER A 274      29.032   8.560  -4.670  1.00 98.62           O  
ATOM   1126  N   SER A 275      25.671   5.675  -3.726  1.00 98.61           N  
ATOM   1127  CA  SER A 275      24.731   4.589  -4.025  1.00 98.61           C  
ATOM   1128  C   SER A 275      23.260   4.917  -3.739  1.00 98.61           C  
ATOM   1129  O   SER A 275      22.392   4.140  -4.130  1.00 98.61           O  
ATOM   1130  CB  SER A 275      25.157   3.320  -3.287  1.00 98.61           C  
ATOM   1131  OG  SER A 275      24.901   3.391  -1.893  1.00 98.61           O  
ATOM   1132  N   GLN A 276      22.975   6.020  -3.041  1.00 98.54           N  
ATOM   1133  CA  GLN A 276      21.632   6.473  -2.653  1.00 98.54           C  
ATOM   1134  C   GLN A 276      21.442   7.971  -2.936  1.00 98.54           C  
ATOM   1135  O   GLN A 276      20.638   8.633  -2.285  1.00 98.54           O  
ATOM   1136  CB  GLN A 276      21.384   6.148  -1.170  1.00 98.54           C  
ATOM   1137  CG  GLN A 276      21.367   4.650  -0.861  1.00 98.54           C  
ATOM   1138  CD  GLN A 276      20.140   3.939  -1.413  1.00 98.54           C  
ATOM   1139  NE2 GLN A 276      20.220   3.279  -2.545  1.00 98.54           N  
ATOM   1140  OE1 GLN A 276      19.097   3.914  -0.801  1.00 98.54           O  
ATOM   1141  N   MET A 277      22.201   8.520  -3.893  1.00 98.72           N  
ATOM   1142  CA  MET A 277      22.310   9.964  -4.110  1.00 98.72           C  
ATOM   1143  C   MET A 277      20.946  10.634  -4.293  1.00 98.72           C  
ATOM   1144  O   MET A 277      20.667  11.630  -3.634  1.00 98.72           O  
ATOM   1145  CB  MET A 277      23.212  10.223  -5.329  1.00 98.72           C  
ATOM   1146  CG  MET A 277      23.394  11.719  -5.622  1.00 98.72           C  
ATOM   1147  SD  MET A 277      24.087  12.710  -4.272  1.00 98.72           S  
ATOM   1148  CE  MET A 277      25.733  11.983  -4.181  1.00 98.72           C  
ATOM   1149  N   THR A 278      20.090  10.086  -5.160  1.00 98.74           N  
ATOM   1150  CA  THR A 278      18.763  10.658  -5.427  1.00 98.74           C  
ATOM   1151  C   THR A 278      17.883  10.652  -4.180  1.00 98.74           C  
ATOM   1152  O   THR A 278      17.372  11.704  -3.804  1.00 98.74           O  
ATOM   1153  CB  THR A 278      18.061   9.918  -6.574  1.00 98.74           C  
ATOM   1154  CG2 THR A 278      16.717  10.545  -6.940  1.00 98.74           C  
ATOM   1155  OG1 THR A 278      18.863   9.965  -7.737  1.00 98.74           O  
ATOM   1156  N   ASP A 279      17.752   9.505  -3.512  1.00 98.74           N  
ATOM   1157  CA  ASP A 279      16.863   9.358  -2.354  1.00 98.74           C  
ATOM   1158  C   ASP A 279      17.328  10.226  -1.180  1.00 98.74           C  
ATOM   1159  O   ASP A 279      16.529  10.905  -0.542  1.00 98.74           O  
ATOM   1160  CB  ASP A 279      16.791   7.878  -1.938  1.00 98.74           C  
ATOM   1161  CG  ASP A 279      16.295   6.970  -3.069  1.00 98.74           C  
ATOM   1162  OD1 ASP A 279      15.434   7.423  -3.855  1.00 98.74           O  
ATOM   1163  OD2 ASP A 279      16.853   5.857  -3.198  1.00 98.74           O1-
ATOM   1164  N   MET A 280      18.640  10.283  -0.941  1.00 98.82           N  
ATOM   1165  CA  MET A 280      19.204  11.149   0.091  1.00 98.82           C  
ATOM   1166  C   MET A 280      19.082  12.642  -0.254  1.00 98.82           C  
ATOM   1167  O   MET A 280      18.964  13.451   0.661  1.00 98.82           O  
ATOM   1168  CB  MET A 280      20.670  10.783   0.339  1.00 98.82           C  
ATOM   1169  CG  MET A 280      20.900   9.437   1.021  1.00 98.82           C  
ATOM   1170  SD  MET A 280      22.649   9.145   1.428  1.00 98.82           S  
ATOM   1171  CE  MET A 280      22.846  10.265   2.844  1.00 98.82           C  
ATOM   1172  N   CYS A 281      19.112  13.037  -1.534  1.00 98.81           N  
ATOM   1173  CA  CYS A 281      18.865  14.428  -1.931  1.00 98.81           C  
ATOM   1174  C   CYS A 281      17.416  14.844  -1.655  1.00 98.81           C  
ATOM   1175  O   CYS A 281      17.197  15.948  -1.166  1.00 98.81           O  
ATOM   1176  CB  CYS A 281      19.179  14.643  -3.422  1.00 98.81           C  
ATOM   1177  SG  CYS A 281      20.958  14.686  -3.757  1.00 98.81           S  
ATOM   1178  N   LEU A 282      16.455  13.972  -1.978  1.00 98.64           N  
ATOM   1179  CA  LEU A 282      15.016  14.231  -1.846  1.00 98.64           C  
ATOM   1180  C   LEU A 282      14.510  14.099  -0.401  1.00 98.64           C  
ATOM   1181  O   LEU A 282      13.449  14.620  -0.060  1.00 98.64           O  
ATOM   1182  CB  LEU A 282      14.262  13.282  -2.796  1.00 98.64           C  
ATOM   1183  CG  LEU A 282      14.516  13.540  -4.295  1.00 98.64           C  
ATOM   1184  CD1 LEU A 282      13.899  12.413  -5.125  1.00 98.64           C  
ATOM   1185  CD2 LEU A 282      13.911  14.860  -4.776  1.00 98.64           C  
ATOM   1186  N   ASP A 283      15.262  13.432   0.474  1.00 98.74           N  
ATOM   1187  CA  ASP A 283      14.924  13.345   1.889  1.00 98.74           C  
ATOM   1188  C   ASP A 283      15.217  14.658   2.643  1.00 98.74           C  
ATOM   1189  O   ASP A 283      16.303  15.243   2.573  1.00 98.74           O  
ATOM   1190  CB  ASP A 283      15.620  12.144   2.526  1.00 98.74           C  
ATOM   1191  CG  ASP A 283      15.231  12.024   3.997  1.00 98.74           C  
ATOM   1192  OD1 ASP A 283      15.944  12.611   4.843  1.00 98.74           O  
ATOM   1193  OD2 ASP A 283      14.185  11.412   4.285  1.00 98.74           O1-
ATOM   1194  N   LYS A 284      14.238  15.096   3.443  1.00 98.54           N  
ATOM   1195  CA  LYS A 284      14.266  16.346   4.219  1.00 98.54           C  
ATOM   1196  C   LYS A 284      15.466  16.464   5.170  1.00 98.54           C  
ATOM   1197  O   LYS A 284      15.882  17.583   5.484  1.00 98.54           O  
ATOM   1198  CB  LYS A 284      12.934  16.436   4.983  1.00 98.54           C  
ATOM   1199  CG  LYS A 284      12.800  17.704   5.838  1.00 98.54           C  
ATOM   1200  CD  LYS A 284      11.415  17.770   6.483  1.00 98.54           C  
ATOM   1201  CE  LYS A 284      11.312  19.027   7.350  1.00 98.54           C  
ATOM   1202  NZ  LYS A 284       9.953  19.159   7.933  1.00 98.54           N1+
ATOM   1203  N   PHE A 285      16.013  15.347   5.644  1.00 98.56           N  
ATOM   1204  CA  PHE A 285      17.092  15.311   6.630  1.00 98.56           C  
ATOM   1205  C   PHE A 285      18.420  14.876   6.004  1.00 98.56           C  
ATOM   1206  O   PHE A 285      19.440  15.538   6.210  1.00 98.56           O  
ATOM   1207  CB  PHE A 285      16.672  14.400   7.790  1.00 98.56           C  
ATOM   1208  CG  PHE A 285      15.309  14.729   8.376  1.00 98.56           C  
ATOM   1209  CD1 PHE A 285      15.092  15.957   9.028  1.00 98.56           C  
ATOM   1210  CD2 PHE A 285      14.244  13.824   8.227  1.00 98.56           C  
ATOM   1211  CE1 PHE A 285      13.819  16.268   9.544  1.00 98.56           C  
ATOM   1212  CE2 PHE A 285      12.981  14.119   8.768  1.00 98.56           C  
ATOM   1213  CZ  PHE A 285      12.767  15.341   9.428  1.00 98.56           C  
ATOM   1214  N   ALA A 286      18.416  13.836   5.167  1.00 98.79           N  
ATOM   1215  CA  ALA A 286      19.629  13.329   4.531  1.00 98.79           C  
ATOM   1216  C   ALA A 286      20.221  14.332   3.530  1.00 98.79           C  
ATOM   1217  O   ALA A 286      21.443  14.369   3.360  1.00 98.79           O  
ATOM   1218  CB  ALA A 286      19.350  11.972   3.888  1.00 98.79           C  
ATOM   1219  N   CYS A 287      19.411  15.233   2.960  1.00 98.63           N  
ATOM   1220  CA  CYS A 287      19.918  16.312   2.115  1.00 98.63           C  
ATOM   1221  C   CYS A 287      20.899  17.229   2.872  1.00 98.63           C  
ATOM   1222  O   CYS A 287      21.829  17.766   2.265  1.00 98.63           O  
ATOM   1223  CB  CYS A 287      18.742  17.102   1.528  1.00 98.63           C  
ATOM   1224  SG  CYS A 287      17.881  18.058   2.809  1.00 98.63           S  
ATOM   1225  N   ARG A 288      20.748  17.380   4.198  1.00 98.66           N  
ATOM   1226  CA  ARG A 288      21.670  18.142   5.060  1.00 98.66           C  
ATOM   1227  C   ARG A 288      23.002  17.413   5.223  1.00 98.66           C  
ATOM   1228  O   ARG A 288      24.053  18.047   5.154  1.00 98.66           O  
ATOM   1229  CB  ARG A 288      21.033  18.418   6.437  1.00 98.66           C  
ATOM   1230  CG  ARG A 288      19.669  19.131   6.391  1.00 98.66           C  
ATOM   1231  CD  ARG A 288      19.770  20.521   5.750  1.00 98.66           C  
ATOM   1232  NE  ARG A 288      18.466  21.209   5.729  1.00 98.66           N  
ATOM   1233  CZ  ARG A 288      18.244  22.447   5.318  1.00 98.66           C  
ATOM   1234  NH1 ARG A 288      19.202  23.217   4.879  1.00 98.66           N1+
ATOM   1235  NH2 ARG A 288      17.035  22.934   5.315  1.00 98.66           N  
ATOM   1236  N   VAL A 289      22.969  16.082   5.338  1.00 98.79           N  
ATOM   1237  CA  VAL A 289      24.171  15.231   5.351  1.00 98.79           C  
ATOM   1238  C   VAL A 289      24.943  15.363   4.036  1.00 98.79           C  
ATOM   1239  O   VAL A 289      26.164  15.524   4.068  1.00 98.79           O  
ATOM   1240  CB  VAL A 289      23.826  13.752   5.633  1.00 98.79           C  
ATOM   1241  CG1 VAL A 289      25.085  12.878   5.668  1.00 98.79           C  
ATOM   1242  CG2 VAL A 289      23.094  13.591   6.972  1.00 98.79           C  
ATOM   1243  N   ILE A 290      24.256  15.373   2.885  1.00 98.82           N  
ATOM   1244  CA  ILE A 290      24.901  15.594   1.579  1.00 98.82           C  
ATOM   1245  C   ILE A 290      25.537  16.983   1.514  1.00 98.82           C  
ATOM   1246  O   ILE A 290      26.712  17.094   1.172  1.00 98.82           O  
ATOM   1247  CB  ILE A 290      23.926  15.402   0.397  1.00 98.82           C  
ATOM   1248  CG1 ILE A 290      23.383  13.961   0.370  1.00 98.82           C  
ATOM   1249  CG2 ILE A 290      24.646  15.724  -0.933  1.00 98.82           C  
ATOM   1250  CD1 ILE A 290      22.394  13.747  -0.774  1.00 98.82           C  
ATOM   1251  N   GLN A 291      24.794  18.038   1.861  1.00 98.73           N  
ATOM   1252  CA  GLN A 291      25.303  19.414   1.824  1.00 98.73           C  
ATOM   1253  C   GLN A 291      26.541  19.589   2.712  1.00 98.73           C  
ATOM   1254  O   GLN A 291      27.523  20.197   2.286  1.00 98.73           O  
ATOM   1255  CB  GLN A 291      24.203  20.388   2.274  1.00 98.73           C  
ATOM   1256  CG  GLN A 291      23.108  20.573   1.217  1.00 98.73           C  
ATOM   1257  CD  GLN A 291      21.889  21.277   1.799  1.00 98.73           C  
ATOM   1258  NE2 GLN A 291      20.771  20.596   1.922  1.00 98.73           N  
ATOM   1259  OE1 GLN A 291      21.931  22.433   2.190  1.00 98.73           O  
ATOM   1260  N   SER A 292      26.514  19.015   3.919  1.00 98.24           N  
ATOM   1261  CA  SER A 292      27.652  19.014   4.837  1.00 98.24           C  
ATOM   1262  C   SER A 292      28.836  18.217   4.280  1.00 98.24           C  
ATOM   1263  O   SER A 292      29.977  18.663   4.358  1.00 98.24           O  
ATOM   1264  CB  SER A 292      27.212  18.466   6.195  1.00 98.24           C  
ATOM   1265  OG  SER A 292      28.255  18.618   7.137  1.00 98.24           O  
ATOM   1266  N   SER A 293      28.583  17.076   3.638  1.00 98.54           N  
ATOM   1267  CA  SER A 293      29.638  16.275   3.008  1.00 98.54           C  
ATOM   1268  C   SER A 293      30.286  17.008   1.827  1.00 98.54           C  
ATOM   1269  O   SER A 293      31.506  17.023   1.719  1.00 98.54           O  
ATOM   1270  CB  SER A 293      29.088  14.920   2.556  1.00 98.54           C  
ATOM   1271  OG  SER A 293      28.540  14.216   3.654  1.00 98.54           O  
ATOM   1272  N   LEU A 294      29.499  17.676   0.977  1.00 98.68           N  
ATOM   1273  CA  LEU A 294      29.999  18.426  -0.184  1.00 98.68           C  
ATOM   1274  C   LEU A 294      30.944  19.572   0.197  1.00 98.68           C  
ATOM   1275  O   LEU A 294      31.900  19.822  -0.529  1.00 98.68           O  
ATOM   1276  CB  LEU A 294      28.810  18.998  -0.977  1.00 98.68           C  
ATOM   1277  CG  LEU A 294      28.053  17.973  -1.838  1.00 98.68           C  
ATOM   1278  CD1 LEU A 294      26.754  18.614  -2.325  1.00 98.68           C  
ATOM   1279  CD2 LEU A 294      28.869  17.537  -3.058  1.00 98.68           C  
ATOM   1280  N   GLN A 295      30.677  20.266   1.307  1.00 97.76           N  
ATOM   1281  CA  GLN A 295      31.494  21.405   1.746  1.00 97.76           C  
ATOM   1282  C   GLN A 295      32.692  21.012   2.624  1.00 97.76           C  
ATOM   1283  O   GLN A 295      33.635  21.789   2.716  1.00 97.76           O  
ATOM   1284  CB  GLN A 295      30.597  22.446   2.438  1.00 97.76           C  
ATOM   1285  CG  GLN A 295      30.065  21.966   3.794  1.00 97.76           C  
ATOM   1286  CD  GLN A 295      29.028  22.874   4.439  1.00 97.76           C  
ATOM   1287  NE2 GLN A 295      28.632  22.552   5.651  1.00 97.76           N  
ATOM   1288  OE1 GLN A 295      28.526  23.842   3.873  1.00 97.76           O  
ATOM   1289  N   ASN A 296      32.646  19.849   3.285  1.00 97.08           N  
ATOM   1290  CA  ASN A 296      33.645  19.464   4.286  1.00 97.08           C  
ATOM   1291  C   ASN A 296      34.570  18.321   3.840  1.00 97.08           C  
ATOM   1292  O   ASN A 296      35.684  18.220   4.346  1.00 97.08           O  
ATOM   1293  CB  ASN A 296      32.925  19.091   5.593  1.00 97.08           C  
ATOM   1294  CG  ASN A 296      32.187  20.243   6.252  1.00 97.08           C  
ATOM   1295  ND2 ASN A 296      31.020  20.016   6.807  1.00 97.08           N  
ATOM   1296  OD1 ASN A 296      32.651  21.365   6.330  1.00 97.08           O  
ATOM   1297  N   MET A 297      34.129  17.429   2.943  1.00 97.65           N  
ATOM   1298  CA  MET A 297      34.992  16.351   2.450  1.00 97.65           C  
ATOM   1299  C   MET A 297      36.140  16.894   1.603  1.00 97.65           C  
ATOM   1300  O   MET A 297      35.999  17.923   0.944  1.00 97.65           O  
ATOM   1301  CB  MET A 297      34.209  15.300   1.646  1.00 97.65           C  
ATOM   1302  CG  MET A 297      33.270  14.456   2.514  1.00 97.65           C  
ATOM   1303  SD  MET A 297      32.416  13.133   1.607  1.00 97.65           S  
ATOM   1304  CE  MET A 297      33.728  11.887   1.558  1.00 97.65           C  
ATOM   1305  N   ASP A 298      37.239  16.135   1.532  1.00 97.50           N  
ATOM   1306  CA  ASP A 298      38.296  16.384   0.552  1.00 97.50           C  
ATOM   1307  C   ASP A 298      37.694  16.595  -0.838  1.00 97.50           C  
ATOM   1308  O   ASP A 298      36.902  15.776  -1.322  1.00 97.50           O  
ATOM   1309  CB  ASP A 298      39.272  15.204   0.461  1.00 97.50           C  
ATOM   1310  CG  ASP A 298      40.114  15.020   1.716  1.00 97.50           C  
ATOM   1311  OD1 ASP A 298      40.454  16.036   2.346  1.00 97.50           O  
ATOM   1312  OD2 ASP A 298      40.397  13.843   2.034  1.00 97.50           O1-
ATOM   1313  N   LEU A 299      38.110  17.678  -1.500  1.00 98.33           N  
ATOM   1314  CA  LEU A 299      37.488  18.146  -2.736  1.00 98.33           C  
ATOM   1315  C   LEU A 299      37.392  17.049  -3.806  1.00 98.33           C  
ATOM   1316  O   LEU A 299      36.384  16.950  -4.502  1.00 98.33           O  
ATOM   1317  CB  LEU A 299      38.281  19.366  -3.236  1.00 98.33           C  
ATOM   1318  CG  LEU A 299      37.733  19.976  -4.539  1.00 98.33           C  
ATOM   1319  CD1 LEU A 299      36.294  20.467  -4.381  1.00 98.33           C  
ATOM   1320  CD2 LEU A 299      38.613  21.148  -4.971  1.00 98.33           C  
ATOM   1321  N   SER A 300      38.402  16.179  -3.912  1.00 98.44           N  
ATOM   1322  CA  SER A 300      38.392  15.050  -4.852  1.00 98.44           C  
ATOM   1323  C   SER A 300      37.220  14.087  -4.608  1.00 98.44           C  
ATOM   1324  O   SER A 300      36.568  13.652  -5.559  1.00 98.44           O  
ATOM   1325  CB  SER A 300      39.717  14.286  -4.752  1.00 98.44           C  
ATOM   1326  OG  SER A 300      39.774  13.266  -5.732  1.00 98.44           O  
ATOM   1327  N   LEU A 301      36.900  13.779  -3.348  1.00 98.27           N  
ATOM   1328  CA  LEU A 301      35.768  12.920  -2.991  1.00 98.27           C  
ATOM   1329  C   LEU A 301      34.435  13.653  -3.123  1.00 98.27           C  
ATOM   1330  O   LEU A 301      33.484  13.069  -3.644  1.00 98.27           O  
ATOM   1331  CB  LEU A 301      35.942  12.378  -1.564  1.00 98.27           C  
ATOM   1332  CG  LEU A 301      37.124  11.414  -1.383  1.00 98.27           C  
ATOM   1333  CD1 LEU A 301      37.192  10.973   0.072  1.00 98.27           C  
ATOM   1334  CD2 LEU A 301      36.981  10.162  -2.251  1.00 98.27           C  
ATOM   1335  N   ALA A 302      34.376  14.930  -2.738  1.00 98.61           N  
ATOM   1336  CA  ALA A 302      33.194  15.761  -2.951  1.00 98.61           C  
ATOM   1337  C   ALA A 302      32.830  15.845  -4.449  1.00 98.61           C  
ATOM   1338  O   ALA A 302      31.669  15.688  -4.820  1.00 98.61           O  
ATOM   1339  CB  ALA A 302      33.449  17.139  -2.332  1.00 98.61           C  
ATOM   1340  N   CYS A 303      33.825  15.953  -5.337  1.00 98.60           N  
ATOM   1341  CA  CYS A 303      33.618  15.889  -6.787  1.00 98.60           C  
ATOM   1342  C   CYS A 303      33.046  14.533  -7.242  1.00 98.60           C  
ATOM   1343  O   CYS A 303      32.173  14.499  -8.110  1.00 98.60           O  
ATOM   1344  CB  CYS A 303      34.942  16.184  -7.505  1.00 98.60           C  
ATOM   1345  SG  CYS A 303      35.429  17.916  -7.258  1.00 98.60           S  
ATOM   1346  N   LYS A 304      33.476  13.408  -6.646  1.00 98.53           N  
ATOM   1347  CA  LYS A 304      32.896  12.081  -6.938  1.00 98.53           C  
ATOM   1348  C   LYS A 304      31.438  11.967  -6.483  1.00 98.53           C  
ATOM   1349  O   LYS A 304      30.669  11.277  -7.148  1.00 98.53           O  
ATOM   1350  CB  LYS A 304      33.711  10.948  -6.295  1.00 98.53           C  
ATOM   1351  CG  LYS A 304      35.126  10.756  -6.860  1.00 98.53           C  
ATOM   1352  CD  LYS A 304      35.814   9.607  -6.103  1.00 98.53           C  
ATOM   1353  CE  LYS A 304      37.313   9.498  -6.405  1.00 98.53           C  
ATOM   1354  NZ  LYS A 304      37.962   8.457  -5.555  1.00 98.53           N1+
ATOM   1355  N   LEU A 305      31.043  12.640  -5.395  1.00 98.69           N  
ATOM   1356  CA  LEU A 305      29.632  12.727  -5.003  1.00 98.69           C  
ATOM   1357  C   LEU A 305      28.815  13.419  -6.097  1.00 98.69           C  
ATOM   1358  O   LEU A 305      27.810  12.870  -6.535  1.00 98.69           O  
ATOM   1359  CB  LEU A 305      29.457  13.455  -3.657  1.00 98.69           C  
ATOM   1360  CG  LEU A 305      30.015  12.724  -2.427  1.00 98.69           C  
ATOM   1361  CD1 LEU A 305      29.772  13.577  -1.182  1.00 98.69           C  
ATOM   1362  CD2 LEU A 305      29.326  11.376  -2.219  1.00 98.69           C  
ATOM   1363  N   VAL A 306      29.286  14.554  -6.620  1.00 98.82           N  
ATOM   1364  CA  VAL A 306      28.607  15.264  -7.723  1.00 98.82           C  
ATOM   1365  C   VAL A 306      28.421  14.370  -8.950  1.00 98.82           C  
ATOM   1366  O   VAL A 306      27.363  14.399  -9.577  1.00 98.82           O  
ATOM   1367  CB  VAL A 306      29.368  16.547  -8.099  1.00 98.82           C  
ATOM   1368  CG1 VAL A 306      28.725  17.297  -9.267  1.00 98.82           C  
ATOM   1369  CG2 VAL A 306      29.400  17.503  -6.909  1.00 98.82           C  
ATOM   1370  N   GLN A 307      29.398  13.512  -9.268  1.00 98.60           N  
ATOM   1371  CA  GLN A 307      29.270  12.582 -10.394  1.00 98.60           C  
ATOM   1372  C   GLN A 307      28.133  11.562 -10.235  1.00 98.60           C  
ATOM   1373  O   GLN A 307      27.633  11.082 -11.252  1.00 98.60           O  
ATOM   1374  CB  GLN A 307      30.599  11.857 -10.674  1.00 98.60           C  
ATOM   1375  CG  GLN A 307      31.725  12.786 -11.152  1.00 98.60           C  
ATOM   1376  CD  GLN A 307      31.290  13.701 -12.293  1.00 98.60           C  
ATOM   1377  NE2 GLN A 307      31.622  14.971 -12.216  1.00 98.60           N  
ATOM   1378  OE1 GLN A 307      30.604  13.303 -13.229  1.00 98.60           O  
ATOM   1379  N   ALA A 308      27.699  11.265  -9.006  1.00 98.65           N  
ATOM   1380  CA  ALA A 308      26.606  10.336  -8.725  1.00 98.65           C  
ATOM   1381  C   ALA A 308      25.201  10.961  -8.841  1.00 98.65           C  
ATOM   1382  O   ALA A 308      24.212  10.240  -8.705  1.00 98.65           O  
ATOM   1383  CB  ALA A 308      26.848   9.698  -7.352  1.00 98.65           C  
ATOM   1384  N   LEU A 309      25.082  12.271  -9.096  1.00 98.80           N  
ATOM   1385  CA  LEU A 309      23.790  12.885  -9.411  1.00 98.80           C  
ATOM   1386  C   LEU A 309      23.197  12.272 -10.696  1.00 98.80           C  
ATOM   1387  O   LEU A 309      23.939  12.036 -11.662  1.00 98.80           O  
ATOM   1388  CB  LEU A 309      23.930  14.409  -9.557  1.00 98.80           C  
ATOM   1389  CG  LEU A 309      24.067  15.171  -8.229  1.00 98.80           C  
ATOM   1390  CD1 LEU A 309      24.487  16.613  -8.510  1.00 98.80           C  
ATOM   1391  CD2 LEU A 309      22.743  15.211  -7.457  1.00 98.80           C  
ATOM   1392  N   PRO A 310      21.871  12.026 -10.731  1.00 98.62           N  
ATOM   1393  CA  PRO A 310      21.212  11.444 -11.895  1.00 98.62           C  
ATOM   1394  C   PRO A 310      21.298  12.380 -13.108  1.00 98.62           C  
ATOM   1395  O   PRO A 310      21.490  13.583 -12.963  1.00 98.62           O  
ATOM   1396  CB  PRO A 310      19.766  11.194 -11.460  1.00 98.62           C  
ATOM   1397  CG  PRO A 310      19.525  12.290 -10.424  1.00 98.62           C  
ATOM   1398  CD  PRO A 310      20.879  12.399  -9.725  1.00 98.62           C  
ATOM   1399  N   ARG A 311      21.154  11.821 -14.316  1.00 98.44           N  
ATOM   1400  CA  ARG A 311      21.212  12.560 -15.599  1.00 98.44           C  
ATOM   1401  C   ARG A 311      19.894  12.523 -16.381  1.00 98.44           C  
ATOM   1402  O   ARG A 311      19.860  12.892 -17.547  1.00 98.44           O  
ATOM   1403  CB  ARG A 311      22.381  12.050 -16.468  1.00 98.44           C  
ATOM   1404  CG  ARG A 311      23.730  11.913 -15.746  1.00 98.44           C  
ATOM   1405  CD  ARG A 311      24.227  13.223 -15.125  1.00 98.44           C  
ATOM   1406  NE  ARG A 311      25.421  12.978 -14.296  1.00 98.44           N  
ATOM   1407  CZ  ARG A 311      26.684  13.021 -14.680  1.00 98.44           C  
ATOM   1408  NH1 ARG A 311      27.024  13.308 -15.907  1.00 98.44           N1+
ATOM   1409  NH2 ARG A 311      27.634  12.745 -13.829  1.00 98.44           N  
ATOM   1410  N   ASP A 312      18.838  12.024 -15.750  1.00 98.46           N  
ATOM   1411  CA  ASP A 312      17.499  11.845 -16.315  1.00 98.46           C  
ATOM   1412  C   ASP A 312      16.479  12.734 -15.576  1.00 98.46           C  
ATOM   1413  O   ASP A 312      16.858  13.655 -14.851  1.00 98.46           O  
ATOM   1414  CB  ASP A 312      17.154  10.342 -16.273  1.00 98.46           C  
ATOM   1415  CG  ASP A 312      17.205   9.731 -14.869  1.00 98.46           C  
ATOM   1416  OD1 ASP A 312      16.945  10.434 -13.868  1.00 98.46           O  
ATOM   1417  OD2 ASP A 312      17.569   8.545 -14.738  1.00 98.46           O1-
ATOM   1418  N   ALA A 313      15.183  12.453 -15.728  1.00 98.44           N  
ATOM   1419  CA  ALA A 313      14.097  13.201 -15.090  1.00 98.44           C  
ATOM   1420  C   ALA A 313      14.229  13.331 -13.558  1.00 98.44           C  
ATOM   1421  O   ALA A 313      13.704  14.279 -12.977  1.00 98.44           O  
ATOM   1422  CB  ALA A 313      12.776  12.516 -15.462  1.00 98.44           C  
ATOM   1423  N   ARG A 314      14.980  12.444 -12.887  1.00 98.71           N  
ATOM   1424  CA  ARG A 314      15.254  12.572 -11.445  1.00 98.71           C  
ATOM   1425  C   ARG A 314      16.067  13.825 -11.121  1.00 98.71           C  
ATOM   1426  O   ARG A 314      15.938  14.343 -10.019  1.00 98.71           O  
ATOM   1427  CB  ARG A 314      15.991  11.333 -10.928  1.00 98.71           C  
ATOM   1428  CG  ARG A 314      15.177  10.037 -11.064  1.00 98.71           C  
ATOM   1429  CD  ARG A 314      16.027   8.816 -10.704  1.00 98.71           C  
ATOM   1430  NE  ARG A 314      17.075   8.567 -11.709  1.00 98.71           N  
ATOM   1431  CZ  ARG A 314      18.101   7.751 -11.595  1.00 98.71           C  
ATOM   1432  NH1 ARG A 314      18.366   7.124 -10.482  1.00 98.71           N1+
ATOM   1433  NH2 ARG A 314      18.882   7.549 -12.610  1.00 98.71           N  
ATOM   1434  N   LEU A 315      16.884  14.333 -12.049  1.00 98.87           N  
ATOM   1435  CA  LEU A 315      17.595  15.598 -11.848  1.00 98.87           C  
ATOM   1436  C   LEU A 315      16.638  16.796 -11.891  1.00 98.87           C  
ATOM   1437  O   LEU A 315      16.812  17.717 -11.101  1.00 98.87           O  
ATOM   1438  CB  LEU A 315      18.738  15.726 -12.868  1.00 98.87           C  
ATOM   1439  CG  LEU A 315      19.641  16.962 -12.663  1.00 98.87           C  
ATOM   1440  CD1 LEU A 315      20.268  17.023 -11.265  1.00 98.87           C  
ATOM   1441  CD2 LEU A 315      20.789  16.938 -13.672  1.00 98.87           C  
ATOM   1442  N   ILE A 316      15.592  16.757 -12.728  1.00 98.84           N  
ATOM   1443  CA  ILE A 316      14.512  17.760 -12.693  1.00 98.84           C  
ATOM   1444  C   ILE A 316      13.839  17.718 -11.321  1.00 98.84           C  
ATOM   1445  O   ILE A 316      13.760  18.752 -10.667  1.00 98.84           O  
ATOM   1446  CB  ILE A 316      13.457  17.564 -13.808  1.00 98.84           C  
ATOM   1447  CG1 ILE A 316      14.115  17.489 -15.198  1.00 98.84           C  
ATOM   1448  CG2 ILE A 316      12.411  18.691 -13.764  1.00 98.84           C  
ATOM   1449  CD1 ILE A 316      13.137  17.186 -16.335  1.00 98.84           C  
ATOM   1450  N   ALA A 317      13.444  16.523 -10.859  1.00 98.80           N  
ATOM   1451  CA  ALA A 317      12.821  16.333  -9.546  1.00 98.80           C  
ATOM   1452  C   ALA A 317      13.693  16.880  -8.400  1.00 98.80           C  
ATOM   1453  O   ALA A 317      13.179  17.528  -7.499  1.00 98.80           O  
ATOM   1454  CB  ALA A 317      12.505  14.845  -9.350  1.00 98.80           C  
ATOM   1455  N   ILE A 318      15.014  16.684  -8.459  1.00 98.90           N  
ATOM   1456  CA  ILE A 318      15.955  17.260  -7.488  1.00 98.90           C  
ATOM   1457  C   ILE A 318      15.993  18.797  -7.569  1.00 98.90           C  
ATOM   1458  O   ILE A 318      16.025  19.456  -6.534  1.00 98.90           O  
ATOM   1459  CB  ILE A 318      17.353  16.625  -7.676  1.00 98.90           C  
ATOM   1460  CG1 ILE A 318      17.361  15.167  -7.162  1.00 98.90           C  
ATOM   1461  CG2 ILE A 318      18.456  17.430  -6.969  1.00 98.90           C  
ATOM   1462  CD1 ILE A 318      18.611  14.382  -7.586  1.00 98.90           C  
ATOM   1463  N   CYS A 319      15.997  19.387  -8.768  1.00 98.86           N  
ATOM   1464  CA  CYS A 319      16.032  20.844  -8.929  1.00 98.86           C  
ATOM   1465  C   CYS A 319      14.763  21.542  -8.413  1.00 98.86           C  
ATOM   1466  O   CYS A 319      14.866  22.656  -7.904  1.00 98.86           O  
ATOM   1467  CB  CYS A 319      16.263  21.193 -10.406  1.00 98.86           C  
ATOM   1468  SG  CYS A 319      17.971  20.818 -10.904  1.00 98.86           S  
ATOM   1469  N   VAL A 320      13.594  20.902  -8.543  1.00 98.73           N  
ATOM   1470  CA  VAL A 320      12.282  21.470  -8.167  1.00 98.73           C  
ATOM   1471  C   VAL A 320      11.785  21.022  -6.786  1.00 98.73           C  
ATOM   1472  O   VAL A 320      10.731  21.450  -6.330  1.00 98.73           O  
ATOM   1473  CB  VAL A 320      11.216  21.213  -9.253  1.00 98.73           C  
ATOM   1474  CG1 VAL A 320      11.687  21.715 -10.628  1.00 98.73           C  
ATOM   1475  CG2 VAL A 320      10.803  19.741  -9.356  1.00 98.73           C  
ATOM   1476  N   ASP A 321      12.518  20.152  -6.089  1.00 98.81           N  
ATOM   1477  CA  ASP A 321      12.142  19.728  -4.738  1.00 98.81           C  
ATOM   1478  C   ASP A 321      12.505  20.791  -3.692  1.00 98.81           C  
ATOM   1479  O   ASP A 321      13.593  21.370  -3.709  1.00 98.81           O  
ATOM   1480  CB  ASP A 321      12.760  18.368  -4.400  1.00 98.81           C  
ATOM   1481  CG  ASP A 321      12.437  17.964  -2.962  1.00 98.81           C  
ATOM   1482  OD1 ASP A 321      11.313  17.484  -2.721  1.00 98.81           O  
ATOM   1483  OD2 ASP A 321      13.261  18.254  -2.065  1.00 98.81           O1-
ATOM   1484  N   GLN A 322      11.617  20.994  -2.716  1.00 98.49           N  
ATOM   1485  CA  GLN A 322      11.757  21.996  -1.649  1.00 98.49           C  
ATOM   1486  C   GLN A 322      13.019  21.833  -0.775  1.00 98.49           C  
ATOM   1487  O   GLN A 322      13.483  22.808  -0.190  1.00 98.49           O  
ATOM   1488  CB  GLN A 322      10.490  21.965  -0.775  1.00 98.49           C  
ATOM   1489  CG  GLN A 322      10.393  20.686   0.073  1.00 98.49           C  
ATOM   1490  CD  GLN A 322       9.096  20.581   0.860  1.00 98.49           C  
ATOM   1491  NE2 GLN A 322       8.457  19.432   0.851  1.00 98.49           N  
ATOM   1492  OE1 GLN A 322       8.648  21.502   1.522  1.00 98.49           O  
ATOM   1493  N   ASN A 323      13.582  20.623  -0.675  1.00 98.26           N  
ATOM   1494  CA  ASN A 323      14.796  20.323   0.086  1.00 98.26           C  
ATOM   1495  C   ASN A 323      16.001  20.126  -0.844  1.00 98.26           C  
ATOM   1496  O   ASN A 323      17.069  20.700  -0.611  1.00 98.26           O  
ATOM   1497  CB  ASN A 323      14.584  19.061   0.944  1.00 98.26           C  
ATOM   1498  CG  ASN A 323      13.341  19.093   1.806  1.00 98.26           C  
ATOM   1499  ND2 ASN A 323      12.364  18.280   1.476  1.00 98.26           N  
ATOM   1500  OD1 ASN A 323      13.243  19.813   2.790  1.00 98.26           O  
ATOM   1501  N   ALA A 324      15.838  19.323  -1.898  1.00 98.74           N  
ATOM   1502  CA  ALA A 324      16.924  18.869  -2.760  1.00 98.74           C  
ATOM   1503  C   ALA A 324      17.502  19.983  -3.644  1.00 98.74           C  
ATOM   1504  O   ALA A 324      18.690  19.940  -3.973  1.00 98.74           O  
ATOM   1505  CB  ALA A 324      16.430  17.693  -3.599  1.00 98.74           C  
ATOM   1506  N   ASN A 325      16.727  21.034  -3.939  1.00 98.78           N  
ATOM   1507  CA  ASN A 325      17.233  22.215  -4.641  1.00 98.78           C  
ATOM   1508  C   ASN A 325      18.455  22.827  -3.916  1.00 98.78           C  
ATOM   1509  O   ASN A 325      19.409  23.271  -4.559  1.00 98.78           O  
ATOM   1510  CB  ASN A 325      16.093  23.236  -4.818  1.00 98.78           C  
ATOM   1511  CG  ASN A 325      15.812  24.033  -3.561  1.00 98.78           C  
ATOM   1512  ND2 ASN A 325      14.932  23.569  -2.716  1.00 98.78           N  
ATOM   1513  OD1 ASN A 325      16.454  25.035  -3.295  1.00 98.78           O  
ATOM   1514  N   HIS A 326      18.487  22.774  -2.576  1.00 98.76           N  
ATOM   1515  CA  HIS A 326      19.614  23.260  -1.777  1.00 98.76           C  
ATOM   1516  C   HIS A 326      20.878  22.413  -1.960  1.00 98.76           C  
ATOM   1517  O   HIS A 326      21.984  22.931  -1.811  1.00 98.76           O  
ATOM   1518  CB  HIS A 326      19.239  23.296  -0.292  1.00 98.76           C  
ATOM   1519  CG  HIS A 326      18.154  24.285   0.038  1.00 98.76           C  
ATOM   1520  CD2 HIS A 326      16.900  24.003   0.509  1.00 98.76           C  
ATOM   1521  ND1 HIS A 326      18.260  25.655  -0.047  1.00 98.76           N  
ATOM   1522  CE1 HIS A 326      17.099  26.186   0.370  1.00 98.76           C  
ATOM   1523  NE2 HIS A 326      16.253  25.217   0.748  1.00 98.76           N  
ATOM   1524  N   VAL A 327      20.744  21.129  -2.313  1.00 98.89           N  
ATOM   1525  CA  VAL A 327      21.893  20.284  -2.661  1.00 98.89           C  
ATOM   1526  C   VAL A 327      22.533  20.789  -3.951  1.00 98.89           C  
ATOM   1527  O   VAL A 327      23.748  20.970  -3.982  1.00 98.89           O  
ATOM   1528  CB  VAL A 327      21.517  18.794  -2.779  1.00 98.89           C  
ATOM   1529  CG1 VAL A 327      22.763  17.959  -3.094  1.00 98.89           C  
ATOM   1530  CG2 VAL A 327      20.900  18.256  -1.480  1.00 98.89           C  
ATOM   1531  N   ILE A 328      21.741  21.100  -4.984  1.00 98.91           N  
ATOM   1532  CA  ILE A 328      22.261  21.652  -6.247  1.00 98.91           C  
ATOM   1533  C   ILE A 328      22.901  23.025  -6.024  1.00 98.91           C  
ATOM   1534  O   ILE A 328      24.031  23.246  -6.456  1.00 98.91           O  
ATOM   1535  CB  ILE A 328      21.165  21.712  -7.335  1.00 98.91           C  
ATOM   1536  CG1 ILE A 328      20.508  20.338  -7.585  1.00 98.91           C  
ATOM   1537  CG2 ILE A 328      21.742  22.267  -8.652  1.00 98.91           C  
ATOM   1538  CD1 ILE A 328      21.465  19.221  -8.032  1.00 98.91           C  
ATOM   1539  N   GLN A 329      22.245  23.920  -5.278  1.00 98.84           N  
ATOM   1540  CA  GLN A 329      22.826  25.223  -4.925  1.00 98.84           C  
ATOM   1541  C   GLN A 329      24.145  25.068  -4.147  1.00 98.84           C  
ATOM   1542  O   GLN A 329      25.108  25.792  -4.403  1.00 98.84           O  
ATOM   1543  CB  GLN A 329      21.820  26.046  -4.104  1.00 98.84           C  
ATOM   1544  CG  GLN A 329      20.601  26.502  -4.920  1.00 98.84           C  
ATOM   1545  CD  GLN A 329      19.667  27.368  -4.081  1.00 98.84           C  
ATOM   1546  NE2 GLN A 329      18.498  26.900  -3.712  1.00 98.84           N  
ATOM   1547  OE1 GLN A 329      19.980  28.481  -3.691  1.00 98.84           O  
ATOM   1548  N   LYS A 330      24.239  24.084  -3.241  1.00 98.77           N  
ATOM   1549  CA  LYS A 330      25.485  23.781  -2.525  1.00 98.77           C  
ATOM   1550  C   LYS A 330      26.576  23.274  -3.467  1.00 98.77           C  
ATOM   1551  O   LYS A 330      27.704  23.740  -3.344  1.00 98.77           O  
ATOM   1552  CB  LYS A 330      25.207  22.799  -1.375  1.00 98.77           C  
ATOM   1553  CG  LYS A 330      26.444  22.468  -0.524  1.00 98.77           C  
ATOM   1554  CD  LYS A 330      27.100  23.670   0.169  1.00 98.77           C  
ATOM   1555  CE  LYS A 330      26.161  24.362   1.164  1.00 98.77           C  
ATOM   1556  NZ  LYS A 330      26.903  25.319   2.024  1.00 98.77           N1+
ATOM   1557  N   VAL A 331      26.255  22.381  -4.410  1.00 98.91           N  
ATOM   1558  CA  VAL A 331      27.198  21.929  -5.452  1.00 98.91           C  
ATOM   1559  C   VAL A 331      27.763  23.125  -6.218  1.00 98.91           C  
ATOM   1560  O   VAL A 331      28.979  23.246  -6.327  1.00 98.91           O  
ATOM   1561  CB  VAL A 331      26.545  20.918  -6.422  1.00 98.91           C  
ATOM   1562  CG1 VAL A 331      27.412  20.635  -7.657  1.00 98.91           C  
ATOM   1563  CG2 VAL A 331      26.305  19.575  -5.721  1.00 98.91           C  
ATOM   1564  N   VAL A 332      26.898  24.029  -6.686  1.00 98.81           N  
ATOM   1565  CA  VAL A 332      27.296  25.237  -7.427  1.00 98.81           C  
ATOM   1566  C   VAL A 332      28.213  26.138  -6.590  1.00 98.81           C  
ATOM   1567  O   VAL A 332      29.194  26.672  -7.103  1.00 98.81           O  
ATOM   1568  CB  VAL A 332      26.034  25.991  -7.898  1.00 98.81           C  
ATOM   1569  CG1 VAL A 332      26.351  27.345  -8.533  1.00 98.81           C  
ATOM   1570  CG2 VAL A 332      25.267  25.175  -8.947  1.00 98.81           C  
ATOM   1571  N   ALA A 333      27.938  26.274  -5.290  1.00 98.56           N  
ATOM   1572  CA  ALA A 333      28.707  27.142  -4.405  1.00 98.56           C  
ATOM   1573  C   ALA A 333      30.128  26.630  -4.103  1.00 98.56           C  
ATOM   1574  O   ALA A 333      31.058  27.435  -4.073  1.00 98.56           O  
ATOM   1575  CB  ALA A 333      27.898  27.346  -3.117  1.00 98.56           C  
ATOM   1576  N   VAL A 334      30.307  25.322  -3.855  1.00 98.43           N  
ATOM   1577  CA  VAL A 334      31.562  24.787  -3.270  1.00 98.43           C  
ATOM   1578  C   VAL A 334      32.378  23.888  -4.201  1.00 98.43           C  
ATOM   1579  O   VAL A 334      33.528  23.585  -3.895  1.00 98.43           O  
ATOM   1580  CB  VAL A 334      31.324  24.090  -1.912  1.00 98.43           C  
ATOM   1581  CG1 VAL A 334      30.517  24.977  -0.955  1.00 98.43           C  
ATOM   1582  CG2 VAL A 334      30.644  22.719  -2.038  1.00 98.43           C  
ATOM   1583  N   ILE A 335      31.817  23.450  -5.330  1.00 98.74           N  
ATOM   1584  CA  ILE A 335      32.497  22.542  -6.260  1.00 98.74           C  
ATOM   1585  C   ILE A 335      32.938  23.315  -7.515  1.00 98.74           C  
ATOM   1586  O   ILE A 335      32.146  24.072  -8.073  1.00 98.74           O  
ATOM   1587  CB  ILE A 335      31.610  21.321  -6.586  1.00 98.74           C  
ATOM   1588  CG1 ILE A 335      31.099  20.597  -5.317  1.00 98.74           C  
ATOM   1589  CG2 ILE A 335      32.368  20.341  -7.496  1.00 98.74           C  
ATOM   1590  CD1 ILE A 335      32.178  19.963  -4.426  1.00 98.74           C  
ATOM   1591  N   PRO A 336      34.168  23.115  -8.034  1.00 98.60           N  
ATOM   1592  CA  PRO A 336      34.596  23.720  -9.291  1.00 98.60           C  
ATOM   1593  C   PRO A 336      33.702  23.318 -10.470  1.00 98.60           C  
ATOM   1594  O   PRO A 336      33.395  22.130 -10.637  1.00 98.60           O  
ATOM   1595  CB  PRO A 336      36.041  23.258  -9.508  1.00 98.60           C  
ATOM   1596  CG  PRO A 336      36.537  22.979  -8.092  1.00 98.60           C  
ATOM   1597  CD  PRO A 336      35.290  22.462  -7.383  1.00 98.60           C  
ATOM   1598  N   LEU A 337      33.379  24.296 -11.327  1.00 98.75           N  
ATOM   1599  CA  LEU A 337      32.462  24.179 -12.473  1.00 98.75           C  
ATOM   1600  C   LEU A 337      32.677  22.927 -13.319  1.00 98.75           C  
ATOM   1601  O   LEU A 337      31.713  22.298 -13.744  1.00 98.75           O  
ATOM   1602  CB  LEU A 337      32.587  25.451 -13.330  1.00 98.75           C  
ATOM   1603  CG  LEU A 337      31.796  25.420 -14.654  1.00 98.75           C  
ATOM   1604  CD1 LEU A 337      30.292  25.245 -14.466  1.00 98.75           C  
ATOM   1605  CD2 LEU A 337      32.029  26.733 -15.386  1.00 98.75           C  
ATOM   1606  N   LYS A 338      33.929  22.507 -13.526  1.00 98.61           N  
ATOM   1607  CA  LYS A 338      34.233  21.343 -14.363  1.00 98.61           C  
ATOM   1608  C   LYS A 338      33.477  20.071 -13.955  1.00 98.61           C  
ATOM   1609  O   LYS A 338      33.194  19.236 -14.808  1.00 98.61           O  
ATOM   1610  CB  LYS A 338      35.758  21.108 -14.384  1.00 98.61           C  
ATOM   1611  CG  LYS A 338      36.205  19.967 -15.320  1.00 98.61           C  
ATOM   1612  CD  LYS A 338      35.794  20.235 -16.777  1.00 98.61           C  
ATOM   1613  CE  LYS A 338      35.917  19.010 -17.676  1.00 98.61           C  
ATOM   1614  NZ  LYS A 338      35.194  19.274 -18.949  1.00 98.61           N1+
ATOM   1615  N   ASN A 339      33.141  19.928 -12.675  1.00 98.74           N  
ATOM   1616  CA  ASN A 339      32.468  18.742 -12.151  1.00 98.74           C  
ATOM   1617  C   ASN A 339      30.945  18.786 -12.303  1.00 98.74           C  
ATOM   1618  O   ASN A 339      30.324  17.726 -12.304  1.00 98.74           O  
ATOM   1619  CB  ASN A 339      32.857  18.568 -10.683  1.00 98.74           C  
ATOM   1620  CG  ASN A 339      34.352  18.419 -10.517  1.00 98.74           C  
ATOM   1621  ND2 ASN A 339      35.043  19.483 -10.178  1.00 98.74           N  
ATOM   1622  OD1 ASN A 339      34.905  17.354 -10.731  1.00 98.74           O  
ATOM   1623  N   TRP A 340      30.353  19.975 -12.435  1.00 98.82           N  
ATOM   1624  CA  TRP A 340      28.906  20.177 -12.556  1.00 98.82           C  
ATOM   1625  C   TRP A 340      28.490  20.881 -13.853  1.00 98.82           C  
ATOM   1626  O   TRP A 340      27.322  21.206 -14.023  1.00 98.82           O  
ATOM   1627  CB  TRP A 340      28.371  20.866 -11.300  1.00 98.82           C  
ATOM   1628  CG  TRP A 340      28.954  22.203 -10.974  1.00 98.82           C  
ATOM   1629  CD1 TRP A 340      29.968  22.422 -10.111  1.00 98.82           C  
ATOM   1630  CD2 TRP A 340      28.520  23.525 -11.426  1.00 98.82           C  
ATOM   1631  CE2 TRP A 340      29.331  24.507 -10.784  1.00 98.82           C  
ATOM   1632  CE3 TRP A 340      27.506  24.000 -12.285  1.00 98.82           C  
ATOM   1633  NE1 TRP A 340      30.171  23.777  -9.974  1.00 98.82           N  
ATOM   1634  CZ2 TRP A 340      29.178  25.881 -11.005  1.00 98.82           C  
ATOM   1635  CZ3 TRP A 340      27.333  25.380 -12.506  1.00 98.82           C  
ATOM   1636  CH2 TRP A 340      28.166  26.321 -11.873  1.00 98.82           C  
ATOM   1637  N   GLU A 341      29.406  21.036 -14.814  1.00 98.79           N  
ATOM   1638  CA  GLU A 341      29.119  21.538 -16.167  1.00 98.79           C  
ATOM   1639  C   GLU A 341      27.942  20.784 -16.820  1.00 98.79           C  
ATOM   1640  O   GLU A 341      27.084  21.401 -17.443  1.00 98.79           O  
ATOM   1641  CB  GLU A 341      30.410  21.427 -17.007  1.00 98.79           C  
ATOM   1642  CG  GLU A 341      30.264  22.006 -18.422  1.00 98.79           C  
ATOM   1643  CD  GLU A 341      31.562  22.004 -19.258  1.00 98.79           C  
ATOM   1644  OE1 GLU A 341      31.614  22.836 -20.203  1.00 98.79           O  
ATOM   1645  OE2 GLU A 341      32.510  21.214 -18.977  1.00 98.79           O1-
ATOM   1646  N   PHE A 342      27.821  19.473 -16.572  1.00 98.81           N  
ATOM   1647  CA  PHE A 342      26.697  18.670 -17.069  1.00 98.81           C  
ATOM   1648  C   PHE A 342      25.327  19.135 -16.545  1.00 98.81           C  
ATOM   1649  O   PHE A 342      24.324  18.899 -17.212  1.00 98.81           O  
ATOM   1650  CB  PHE A 342      26.912  17.187 -16.720  1.00 98.81           C  
ATOM   1651  CG  PHE A 342      26.598  16.822 -15.277  1.00 98.81           C  
ATOM   1652  CD1 PHE A 342      27.608  16.857 -14.299  1.00 98.81           C  
ATOM   1653  CD2 PHE A 342      25.281  16.483 -14.904  1.00 98.81           C  
ATOM   1654  CE1 PHE A 342      27.301  16.551 -12.964  1.00 98.81           C  
ATOM   1655  CE2 PHE A 342      24.975  16.185 -13.565  1.00 98.81           C  
ATOM   1656  CZ  PHE A 342      25.988  16.223 -12.593  1.00 98.81           C  
ATOM   1657  N   ILE A 343      25.259  19.769 -15.366  1.00 98.91           N  
ATOM   1658  CA  ILE A 343      24.016  20.335 -14.821  1.00 98.91           C  
ATOM   1659  C   ILE A 343      23.616  21.557 -15.647  1.00 98.91           C  
ATOM   1660  O   ILE A 343      22.442  21.707 -15.966  1.00 98.91           O  
ATOM   1661  CB  ILE A 343      24.142  20.695 -13.317  1.00 98.91           C  
ATOM   1662  CG1 ILE A 343      24.560  19.455 -12.494  1.00 98.91           C  
ATOM   1663  CG2 ILE A 343      22.822  21.288 -12.783  1.00 98.91           C  
ATOM   1664  CD1 ILE A 343      24.661  19.683 -10.980  1.00 98.91           C  
ATOM   1665  N   VAL A 344      24.583  22.388 -16.052  1.00 98.91           N  
ATOM   1666  CA  VAL A 344      24.333  23.541 -16.932  1.00 98.91           C  
ATOM   1667  C   VAL A 344      23.769  23.070 -18.269  1.00 98.91           C  
ATOM   1668  O   VAL A 344      22.735  23.569 -18.702  1.00 98.91           O  
ATOM   1669  CB  VAL A 344      25.603  24.386 -17.162  1.00 98.91           C  
ATOM   1670  CG1 VAL A 344      25.288  25.634 -17.994  1.00 98.91           C  
ATOM   1671  CG2 VAL A 344      26.214  24.846 -15.834  1.00 98.91           C  
ATOM   1672  N   ASP A 345      24.395  22.066 -18.885  1.00 98.81           N  
ATOM   1673  CA  ASP A 345      23.942  21.513 -20.168  1.00 98.81           C  
ATOM   1674  C   ASP A 345      22.563  20.835 -20.049  1.00 98.81           C  
ATOM   1675  O   ASP A 345      21.706  20.974 -20.926  1.00 98.81           O  
ATOM   1676  CB  ASP A 345      24.994  20.526 -20.698  1.00 98.81           C  
ATOM   1677  CG  ASP A 345      26.356  21.172 -20.980  1.00 98.81           C  
ATOM   1678  OD1 ASP A 345      26.403  22.358 -21.385  1.00 98.81           O  
ATOM   1679  OD2 ASP A 345      27.388  20.493 -20.807  1.00 98.81           O1-
ATOM   1680  N   PHE A 346      22.315  20.142 -18.933  1.00 98.85           N  
ATOM   1681  CA  PHE A 346      21.020  19.537 -18.638  1.00 98.85           C  
ATOM   1682  C   PHE A 346      19.920  20.593 -18.498  1.00 98.85           C  
ATOM   1683  O   PHE A 346      18.879  20.463 -19.138  1.00 98.85           O  
ATOM   1684  CB  PHE A 346      21.124  18.688 -17.368  1.00 98.85           C  
ATOM   1685  CG  PHE A 346      19.840  17.967 -17.027  1.00 98.85           C  
ATOM   1686  CD1 PHE A 346      18.862  18.586 -16.223  1.00 98.85           C  
ATOM   1687  CD2 PHE A 346      19.627  16.668 -17.520  1.00 98.85           C  
ATOM   1688  CE1 PHE A 346      17.674  17.902 -15.915  1.00 98.85           C  
ATOM   1689  CE2 PHE A 346      18.442  15.984 -17.208  1.00 98.85           C  
ATOM   1690  CZ  PHE A 346      17.467  16.602 -16.412  1.00 98.85           C  
ATOM   1691  N   VAL A 347      20.155  21.641 -17.701  1.00 98.81           N  
ATOM   1692  CA  VAL A 347      19.224  22.762 -17.501  1.00 98.81           C  
ATOM   1693  C   VAL A 347      18.997  23.518 -18.807  1.00 98.81           C  
ATOM   1694  O   VAL A 347      17.868  23.881 -19.100  1.00 98.81           O  
ATOM   1695  CB  VAL A 347      19.750  23.714 -16.406  1.00 98.81           C  
ATOM   1696  CG1 VAL A 347      18.975  25.035 -16.318  1.00 98.81           C  
ATOM   1697  CG2 VAL A 347      19.660  23.058 -15.020  1.00 98.81           C  
ATOM   1698  N   ALA A 348      20.035  23.713 -19.623  1.00 98.70           N  
ATOM   1699  CA  ALA A 348      19.939  24.407 -20.905  1.00 98.70           C  
ATOM   1700  C   ALA A 348      19.169  23.615 -21.979  1.00 98.70           C  
ATOM   1701  O   ALA A 348      18.841  24.174 -23.028  1.00 98.70           O  
ATOM   1702  CB  ALA A 348      21.356  24.769 -21.367  1.00 98.70           C  
ATOM   1703  N   THR A 349      18.837  22.341 -21.746  1.00 98.74           N  
ATOM   1704  CA  THR A 349      17.954  21.590 -22.648  1.00 98.74           C  
ATOM   1705  C   THR A 349      16.563  22.240 -22.653  1.00 98.74           C  
ATOM   1706  O   THR A 349      15.995  22.413 -21.576  1.00 98.74           O  
ATOM   1707  CB  THR A 349      17.860  20.122 -22.231  1.00 98.74           C  
ATOM   1708  CG2 THR A 349      16.937  19.302 -23.135  1.00 98.74           C  
ATOM   1709  OG1 THR A 349      19.141  19.538 -22.313  1.00 98.74           O  
ATOM   1710  N   PRO A 350      15.970  22.580 -23.818  1.00 98.27           N  
ATOM   1711  CA  PRO A 350      14.798  23.457 -23.876  1.00 98.27           C  
ATOM   1712  C   PRO A 350      13.620  23.038 -22.990  1.00 98.27           C  
ATOM   1713  O   PRO A 350      12.980  23.901 -22.399  1.00 98.27           O  
ATOM   1714  CB  PRO A 350      14.389  23.485 -25.353  1.00 98.27           C  
ATOM   1715  CG  PRO A 350      15.719  23.310 -26.078  1.00 98.27           C  
ATOM   1716  CD  PRO A 350      16.493  22.363 -25.164  1.00 98.27           C  
ATOM   1717  N   GLU A 351      13.315  21.742 -22.907  1.00 98.52           N  
ATOM   1718  CA  GLU A 351      12.197  21.246 -22.093  1.00 98.52           C  
ATOM   1719  C   GLU A 351      12.527  21.206 -20.593  1.00 98.52           C  
ATOM   1720  O   GLU A 351      11.675  21.518 -19.763  1.00 98.52           O  
ATOM   1721  CB  GLU A 351      11.767  19.875 -22.641  1.00 98.52           C  
ATOM   1722  CG  GLU A 351      10.578  19.233 -21.914  1.00 98.52           C  
ATOM   1723  CD  GLU A 351       9.351  20.151 -21.769  1.00 98.52           C  
ATOM   1724  OE1 GLU A 351       8.591  19.944 -20.798  1.00 98.52           O  
ATOM   1725  OE2 GLU A 351       9.169  21.100 -22.565  1.00 98.52           O1-
ATOM   1726  N   HIS A 352      13.776  20.907 -20.231  1.00 98.76           N  
ATOM   1727  CA  HIS A 352      14.219  20.974 -18.837  1.00 98.76           C  
ATOM   1728  C   HIS A 352      14.253  22.419 -18.342  1.00 98.76           C  
ATOM   1729  O   HIS A 352      13.778  22.689 -17.241  1.00 98.76           O  
ATOM   1730  CB  HIS A 352      15.606  20.347 -18.689  1.00 98.76           C  
ATOM   1731  CG  HIS A 352      15.728  18.914 -19.136  1.00 98.76           C  
ATOM   1732  CD2 HIS A 352      14.735  17.988 -19.311  1.00 98.76           C  
ATOM   1733  ND1 HIS A 352      16.914  18.293 -19.425  1.00 98.76           N  
ATOM   1734  CE1 HIS A 352      16.652  17.022 -19.763  1.00 98.76           C  
ATOM   1735  NE2 HIS A 352      15.333  16.786 -19.706  1.00 98.76           N  
ATOM   1736  N   LEU A 353      14.748  23.355 -19.164  1.00 98.79           N  
ATOM   1737  CA  LEU A 353      14.775  24.780 -18.837  1.00 98.79           C  
ATOM   1738  C   LEU A 353      13.370  25.270 -18.493  1.00 98.79           C  
ATOM   1739  O   LEU A 353      13.181  25.916 -17.467  1.00 98.79           O  
ATOM   1740  CB  LEU A 353      15.330  25.602 -20.019  1.00 98.79           C  
ATOM   1741  CG  LEU A 353      15.598  27.068 -19.621  1.00 98.79           C  
ATOM   1742  CD1 LEU A 353      16.829  27.207 -18.722  1.00 98.79           C  
ATOM   1743  CD2 LEU A 353      15.839  27.924 -20.857  1.00 98.79           C  
ATOM   1744  N   ARG A 354      12.390  24.916 -19.331  1.00 98.49           N  
ATOM   1745  CA  ARG A 354      10.987  25.280 -19.148  1.00 98.49           C  
ATOM   1746  C   ARG A 354      10.449  24.789 -17.804  1.00 98.49           C  
ATOM   1747  O   ARG A 354       9.908  25.588 -17.044  1.00 98.49           O  
ATOM   1748  CB  ARG A 354      10.180  24.706 -20.317  1.00 98.49           C  
ATOM   1749  CG  ARG A 354       8.757  25.269 -20.320  1.00 98.49           C  
ATOM   1750  CD  ARG A 354       7.864  24.522 -21.320  1.00 98.49           C  
ATOM   1751  NE  ARG A 354       7.614  23.126 -20.901  1.00 98.49           N  
ATOM   1752  CZ  ARG A 354       6.816  22.748 -19.918  1.00 98.49           C  
ATOM   1753  NH1 ARG A 354       6.107  23.604 -19.234  1.00 98.49           N1+
ATOM   1754  NH2 ARG A 354       6.724  21.493 -19.599  1.00 98.49           N  
ATOM   1755  N   GLN A 355      10.617  23.500 -17.505  1.00 98.68           N  
ATOM   1756  CA  GLN A 355      10.120  22.895 -16.264  1.00 98.68           C  
ATOM   1757  C   GLN A 355      10.807  23.469 -15.021  1.00 98.68           C  
ATOM   1758  O   GLN A 355      10.134  23.795 -14.052  1.00 98.68           O  
ATOM   1759  CB  GLN A 355      10.315  21.372 -16.308  1.00 98.68           C  
ATOM   1760  CG  GLN A 355       9.393  20.695 -17.332  1.00 98.68           C  
ATOM   1761  CD  GLN A 355       9.601  19.185 -17.380  1.00 98.68           C  
ATOM   1762  NE2 GLN A 355       9.591  18.584 -18.544  1.00 98.68           N  
ATOM   1763  OE1 GLN A 355       9.751  18.509 -16.377  1.00 98.68           O  
ATOM   1764  N   ILE A 356      12.134  23.620 -15.056  1.00 98.86           N  
ATOM   1765  CA  ILE A 356      12.916  24.062 -13.897  1.00 98.86           C  
ATOM   1766  C   ILE A 356      12.726  25.564 -13.645  1.00 98.86           C  
ATOM   1767  O   ILE A 356      12.537  25.966 -12.503  1.00 98.86           O  
ATOM   1768  CB  ILE A 356      14.402  23.664 -14.069  1.00 98.86           C  
ATOM   1769  CG1 ILE A 356      14.562  22.124 -14.149  1.00 98.86           C  
ATOM   1770  CG2 ILE A 356      15.250  24.197 -12.900  1.00 98.86           C  
ATOM   1771  CD1 ILE A 356      15.961  21.660 -14.575  1.00 98.86           C  
ATOM   1772  N   CYS A 357      12.748  26.413 -14.678  1.00 98.73           N  
ATOM   1773  CA  CYS A 357      12.582  27.862 -14.496  1.00 98.73           C  
ATOM   1774  C   CYS A 357      11.164  28.243 -14.058  1.00 98.73           C  
ATOM   1775  O   CYS A 357      11.003  29.230 -13.347  1.00 98.73           O  
ATOM   1776  CB  CYS A 357      12.916  28.613 -15.790  1.00 98.73           C  
ATOM   1777  SG  CYS A 357      14.658  28.420 -16.240  1.00 98.73           S  
ATOM   1778  N   SER A 358      10.155  27.473 -14.479  1.00 98.48           N  
ATOM   1779  CA  SER A 358       8.742  27.720 -14.153  1.00 98.48           C  
ATOM   1780  C   SER A 358       8.317  27.133 -12.804  1.00 98.48           C  
ATOM   1781  O   SER A 358       7.123  27.070 -12.519  1.00 98.48           O  
ATOM   1782  CB  SER A 358       7.812  27.203 -15.253  1.00 98.48           C  
ATOM   1783  OG  SER A 358       8.219  27.654 -16.529  1.00 98.48           O  
ATOM   1784  N   ASP A 359       9.270  26.682 -11.988  1.00 98.75           N  
ATOM   1785  CA  ASP A 359       9.041  26.158 -10.646  1.00 98.75           C  
ATOM   1786  C   ASP A 359       9.570  27.121  -9.569  1.00 98.75           C  
ATOM   1787  O   ASP A 359      10.590  27.792  -9.752  1.00 98.75           O  
ATOM   1788  CB  ASP A 359       9.677  24.770 -10.516  1.00 98.75           C  
ATOM   1789  CG  ASP A 359       9.521  24.270  -9.085  1.00 98.75           C  
ATOM   1790  OD1 ASP A 359       8.381  23.930  -8.708  1.00 98.75           O  
ATOM   1791  OD2 ASP A 359      10.512  24.383  -8.327  1.00 98.75           O1-
ATOM   1792  N   LYS A 360       8.899  27.139  -8.411  1.00 98.51           N  
ATOM   1793  CA  LYS A 360       9.211  28.004  -7.264  1.00 98.51           C  
ATOM   1794  C   LYS A 360      10.633  27.820  -6.721  1.00 98.51           C  
ATOM   1795  O   LYS A 360      11.239  28.788  -6.266  1.00 98.51           O  
ATOM   1796  CB  LYS A 360       8.174  27.715  -6.169  1.00 98.51           C  
ATOM   1797  CG  LYS A 360       8.360  28.599  -4.927  1.00 98.51           C  
ATOM   1798  CD  LYS A 360       7.299  28.279  -3.874  1.00 98.51           C  
ATOM   1799  CE  LYS A 360       7.559  29.123  -2.624  1.00 98.51           C  
ATOM   1800  NZ  LYS A 360       6.571  28.818  -1.561  1.00 98.51           N1+
ATOM   1801  N   TYR A 361      11.145  26.593  -6.703  1.00 98.58           N  
ATOM   1802  CA  TYR A 361      12.480  26.266  -6.193  1.00 98.58           C  
ATOM   1803  C   TYR A 361      13.492  26.186  -7.335  1.00 98.58           C  
ATOM   1804  O   TYR A 361      14.613  26.690  -7.216  1.00 98.58           O  
ATOM   1805  CB  TYR A 361      12.421  24.946  -5.413  1.00 98.58           C  
ATOM   1806  CG  TYR A 361      11.358  24.914  -4.331  1.00 98.58           C  
ATOM   1807  CD1 TYR A 361      11.519  25.670  -3.154  1.00 98.58           C  
ATOM   1808  CD2 TYR A 361      10.191  24.153  -4.521  1.00 98.58           C  
ATOM   1809  CE1 TYR A 361      10.515  25.658  -2.165  1.00 98.58           C  
ATOM   1810  CE2 TYR A 361       9.195  24.119  -3.531  1.00 98.58           C  
ATOM   1811  CZ  TYR A 361       9.354  24.878  -2.353  1.00 98.58           C  
ATOM   1812  OH  TYR A 361       8.380  24.871  -1.403  1.00 98.58           O  
ATOM   1813  N   GLY A 362      13.072  25.617  -8.467  1.00 98.76           N  
ATOM   1814  CA  GLY A 362      13.889  25.488  -9.664  1.00 98.76           C  
ATOM   1815  C   GLY A 362      14.364  26.836 -10.214  1.00 98.76           C  
ATOM   1816  O   GLY A 362      15.530  26.952 -10.600  1.00 98.76           O  
ATOM   1817  N   CYS A 363      13.544  27.894 -10.156  1.00 98.41           N  
ATOM   1818  CA  CYS A 363      13.963  29.221 -10.611  1.00 98.41           C  
ATOM   1819  C   CYS A 363      15.156  29.769  -9.806  1.00 98.41           C  
ATOM   1820  O   CYS A 363      16.088  30.339 -10.382  1.00 98.41           O  
ATOM   1821  CB  CYS A 363      12.758  30.176 -10.613  1.00 98.41           C  
ATOM   1822  SG  CYS A 363      12.288  30.674  -8.931  1.00 98.41           S  
ATOM   1823  N   ARG A 364      15.199  29.511  -8.488  1.00 98.67           N  
ATOM   1824  CA  ARG A 364      16.321  29.903  -7.623  1.00 98.67           C  
ATOM   1825  C   ARG A 364      17.577  29.089  -7.923  1.00 98.67           C  
ATOM   1826  O   ARG A 364      18.676  29.642  -7.861  1.00 98.67           O  
ATOM   1827  CB  ARG A 364      15.914  29.817  -6.137  1.00 98.67           C  
ATOM   1828  CG  ARG A 364      17.021  30.270  -5.160  1.00 98.67           C  
ATOM   1829  CD  ARG A 364      17.416  31.750  -5.327  1.00 98.67           C  
ATOM   1830  NE  ARG A 364      18.717  32.052  -4.691  1.00 98.67           N  
ATOM   1831  CZ  ARG A 364      19.561  33.006  -5.067  1.00 98.67           C  
ATOM   1832  NH1 ARG A 364      19.263  33.943  -5.923  1.00 98.67           N1+
ATOM   1833  NH2 ARG A 364      20.786  33.017  -4.638  1.00 98.67           N  
ATOM   1834  N   VAL A 365      17.438  27.811  -8.289  1.00 98.84           N  
ATOM   1835  CA  VAL A 365      18.568  26.986  -8.757  1.00 98.84           C  
ATOM   1836  C   VAL A 365      19.188  27.596 -10.012  1.00 98.84           C  
ATOM   1837  O   VAL A 365      20.403  27.784 -10.058  1.00 98.84           O  
ATOM   1838  CB  VAL A 365      18.149  25.524  -9.022  1.00 98.84           C  
ATOM   1839  CG1 VAL A 365      19.295  24.692  -9.609  1.00 98.84           C  
ATOM   1840  CG2 VAL A 365      17.706  24.847  -7.725  1.00 98.84           C  
ATOM   1841  N   VAL A 366      18.370  27.960 -11.003  1.00 98.88           N  
ATOM   1842  CA  VAL A 366      18.855  28.554 -12.260  1.00 98.88           C  
ATOM   1843  C   VAL A 366      19.511  29.909 -12.013  1.00 98.88           C  
ATOM   1844  O   VAL A 366      20.612  30.140 -12.506  1.00 98.88           O  
ATOM   1845  CB  VAL A 366      17.729  28.661 -13.303  1.00 98.88           C  
ATOM   1846  CG1 VAL A 366      18.223  29.304 -14.607  1.00 98.88           C  
ATOM   1847  CG2 VAL A 366      17.207  27.262 -13.641  1.00 98.88           C  
ATOM   1848  N   GLN A 367      18.905  30.770 -11.190  1.00 98.70           N  
ATOM   1849  CA  GLN A 367      19.521  32.042 -10.808  1.00 98.70           C  
ATOM   1850  C   GLN A 367      20.875  31.831 -10.109  1.00 98.70           C  
ATOM   1851  O   GLN A 367      21.842  32.494 -10.457  1.00 98.70           O  
ATOM   1852  CB  GLN A 367      18.549  32.835  -9.926  1.00 98.70           C  
ATOM   1853  CG  GLN A 367      19.046  34.275  -9.730  1.00 98.70           C  
ATOM   1854  CD  GLN A 367      18.215  35.068  -8.731  1.00 98.70           C  
ATOM   1855  NE2 GLN A 367      18.739  36.160  -8.232  1.00 98.70           N  
ATOM   1856  OE1 GLN A 367      17.138  34.683  -8.301  1.00 98.70           O  
ATOM   1857  N   THR A 368      20.983  30.860  -9.195  1.00 98.73           N  
ATOM   1858  CA  THR A 368      22.247  30.540  -8.499  1.00 98.73           C  
ATOM   1859  C   THR A 368      23.328  30.048  -9.469  1.00 98.73           C  
ATOM   1860  O   THR A 368      24.502  30.390  -9.323  1.00 98.73           O  
ATOM   1861  CB  THR A 368      22.016  29.473  -7.416  1.00 98.73           C  
ATOM   1862  CG2 THR A 368      23.267  29.173  -6.590  1.00 98.73           C  
ATOM   1863  OG1 THR A 368      21.022  29.891  -6.506  1.00 98.73           O  
ATOM   1864  N   ILE A 369      22.947  29.263 -10.485  1.00 98.90           N  
ATOM   1865  CA  ILE A 369      23.859  28.854 -11.561  1.00 98.90           C  
ATOM   1866  C   ILE A 369      24.352  30.085 -12.331  1.00 98.90           C  
ATOM   1867  O   ILE A 369      25.552  30.203 -12.557  1.00 98.90           O  
ATOM   1868  CB  ILE A 369      23.189  27.806 -12.487  1.00 98.90           C  
ATOM   1869  CG1 ILE A 369      23.040  26.457 -11.748  1.00 98.90           C  
ATOM   1870  CG2 ILE A 369      23.996  27.611 -13.783  1.00 98.90           C  
ATOM   1871  CD1 ILE A 369      22.127  25.448 -12.461  1.00 98.90           C  
ATOM   1872  N   ILE A 370      23.459  31.006 -12.704  1.00 98.82           N  
ATOM   1873  CA  ILE A 370      23.813  32.235 -13.434  1.00 98.82           C  
ATOM   1874  C   ILE A 370      24.739  33.123 -12.594  1.00 98.82           C  
ATOM   1875  O   ILE A 370      25.782  33.533 -13.094  1.00 98.82           O  
ATOM   1876  CB  ILE A 370      22.542  32.987 -13.886  1.00 98.82           C  
ATOM   1877  CG1 ILE A 370      21.775  32.133 -14.922  1.00 98.82           C  
ATOM   1878  CG2 ILE A 370      22.900  34.361 -14.486  1.00 98.82           C  
ATOM   1879  CD1 ILE A 370      20.334  32.600 -15.154  1.00 98.82           C  
ATOM   1880  N   GLU A 371      24.416  33.343 -11.316  1.00 98.67           N  
ATOM   1881  CA  GLU A 371      25.244  34.091 -10.357  1.00 98.67           C  
ATOM   1882  C   GLU A 371      26.667  33.508 -10.320  1.00 98.67           C  
ATOM   1883  O   GLU A 371      27.644  34.213 -10.554  1.00 98.67           O  
ATOM   1884  CB  GLU A 371      24.584  34.053  -8.953  1.00 98.67           C  
ATOM   1885  CG  GLU A 371      23.337  34.958  -8.821  1.00 98.67           C  
ATOM   1886  CD  GLU A 371      22.445  34.726  -7.570  1.00 98.67           C  
ATOM   1887  OE1 GLU A 371      21.391  35.404  -7.444  1.00 98.67           O  
ATOM   1888  OE2 GLU A 371      22.709  33.842  -6.721  1.00 98.67           O1-
ATOM   1889  N   LYS A 372      26.807  32.185 -10.156  1.00 98.34           N  
ATOM   1890  CA  LYS A 372      28.132  31.546 -10.124  1.00 98.34           C  
ATOM   1891  C   LYS A 372      28.860  31.578 -11.466  1.00 98.34           C  
ATOM   1892  O   LYS A 372      30.091  31.564 -11.495  1.00 98.34           O  
ATOM   1893  CB  LYS A 372      27.994  30.109  -9.605  1.00 98.34           C  
ATOM   1894  CG  LYS A 372      29.338  29.422  -9.296  1.00 98.34           C  
ATOM   1895  CD  LYS A 372      30.178  30.245  -8.308  1.00 98.34           C  
ATOM   1896  CE  LYS A 372      31.380  29.484  -7.750  1.00 98.34           C  
ATOM   1897  NZ  LYS A 372      32.300  30.439  -7.073  1.00 98.34           N1+
ATOM   1898  N   LEU A 373      28.116  31.590 -12.568  1.00 98.74           N  
ATOM   1899  CA  LEU A 373      28.658  31.710 -13.912  1.00 98.74           C  
ATOM   1900  C   LEU A 373      28.943  33.162 -14.318  1.00 98.74           C  
ATOM   1901  O   LEU A 373      29.483  33.349 -15.400  1.00 98.74           O  
ATOM   1902  CB  LEU A 373      27.733  31.005 -14.920  1.00 98.74           C  
ATOM   1903  CG  LEU A 373      27.691  29.470 -14.837  1.00 98.74           C  
ATOM   1904  CD1 LEU A 373      26.711  28.941 -15.886  1.00 98.74           C  
ATOM   1905  CD2 LEU A 373      29.054  28.830 -15.100  1.00 98.74           C  
ATOM   1906  N   THR A 374      28.653  34.170 -13.494  1.00 98.55           N  
ATOM   1907  CA  THR A 374      28.902  35.585 -13.814  1.00 98.55           C  
ATOM   1908  C   THR A 374      30.356  35.976 -13.527  1.00 98.55           C  
ATOM   1909  O   THR A 374      30.971  35.495 -12.574  1.00 98.55           O  
ATOM   1910  CB  THR A 374      27.899  36.487 -13.080  1.00 98.55           C  
ATOM   1911  CG2 THR A 374      28.062  37.961 -13.441  1.00 98.55           C  
ATOM   1912  OG1 THR A 374      26.595  36.131 -13.487  1.00 98.55           O  
ATOM   1913  N   ALA A 375      30.937  36.829 -14.374  1.00 97.66           N  
ATOM   1914  CA  ALA A 375      32.313  37.320 -14.251  1.00 97.66           C  
ATOM   1915  C   ALA A 375      32.436  38.491 -13.254  1.00 97.66           C  
ATOM   1916  O   ALA A 375      33.031  39.513 -13.576  1.00 97.66           O  
ATOM   1917  CB  ALA A 375      32.821  37.697 -15.648  1.00 97.66           C  
ATOM   1918  N   ASP A 376      31.853  38.350 -12.066  1.00 96.70           N  
ATOM   1919  CA  ASP A 376      31.785  39.419 -11.070  1.00 96.70           C  
ATOM   1920  C   ASP A 376      33.007  39.448 -10.128  1.00 96.70           C  
ATOM   1921  O   ASP A 376      33.947  38.645 -10.211  1.00 96.70           O  
ATOM   1922  CB  ASP A 376      30.444  39.319 -10.311  1.00 96.70           C  
ATOM   1923  CG  ASP A 376      30.294  38.083  -9.416  1.00 96.70           C  
ATOM   1924  OD1 ASP A 376      31.325  37.455  -9.080  1.00 96.70           O  
ATOM   1925  OD2 ASP A 376      29.148  37.791  -9.020  1.00 96.70           O1-
ATOM   1926  N   SER A 377      32.966  40.378  -9.170  1.00 96.23           N  
ATOM   1927  CA  SER A 377      33.987  40.530  -8.126  1.00 96.23           C  
ATOM   1928  C   SER A 377      34.224  39.280  -7.261  1.00 96.23           C  
ATOM   1929  O   SER A 377      35.251  39.207  -6.586  1.00 96.23           O  
ATOM   1930  CB  SER A 377      33.638  41.717  -7.224  1.00 96.23           C  
ATOM   1931  OG  SER A 377      32.455  41.481  -6.480  1.00 96.23           O  
ATOM   1932  N   MET A 378      33.323  38.290  -7.276  1.00 95.55           N  
ATOM   1933  CA  MET A 378      33.427  37.071  -6.471  1.00 95.55           C  
ATOM   1934  C   MET A 378      34.124  35.913  -7.173  1.00 95.55           C  
ATOM   1935  O   MET A 378      34.482  34.945  -6.509  1.00 95.55           O  
ATOM   1936  CB  MET A 378      32.044  36.640  -5.950  1.00 95.55           C  
ATOM   1937  CG  MET A 378      31.411  37.664  -5.002  1.00 95.55           C  
ATOM   1938  SD  MET A 378      31.849  37.514  -3.239  1.00 95.55           S  
ATOM   1939  CE  MET A 378      33.662  37.467  -3.244  1.00 95.55           C  
ATOM   1940  N   ASN A 379      34.357  36.019  -8.479  1.00 94.26           N  
ATOM   1941  CA  ASN A 379      35.057  35.007  -9.269  1.00 94.26           C  
ATOM   1942  C   ASN A 379      36.430  35.500  -9.777  1.00 94.26           C  
ATOM   1943  O   ASN A 379      36.988  34.937 -10.724  1.00 94.26           O  
ATOM   1944  CB  ASN A 379      34.102  34.534 -10.377  1.00 94.26           C  
ATOM   1945  CG  ASN A 379      32.968  33.632  -9.893  1.00 94.26           C  
ATOM   1946  ND2 ASN A 379      31.796  33.820 -10.447  1.00 94.26           N  
ATOM   1947  OD1 ASN A 379      33.122  32.686  -9.117  1.00 94.26           O  
ATOM   1948  N   VAL A 380      37.001  36.549  -9.169  1.00 96.46           N  
ATOM   1949  CA  VAL A 380      38.320  37.107  -9.543  1.00 96.46           C  
ATOM   1950  C   VAL A 380      39.493  36.156  -9.262  1.00 96.46           C  
ATOM   1951  O   VAL A 380      40.575  36.327  -9.817  1.00 96.46           O  
ATOM   1952  CB  VAL A 380      38.587  38.460  -8.852  1.00 96.46           C  
ATOM   1953  CG1 VAL A 380      37.562  39.512  -9.290  1.00 96.46           C  
ATOM   1954  CG2 VAL A 380      38.591  38.372  -7.319  1.00 96.46           C  
ATOM   1955  N   ASP A 381      39.284  35.151  -8.413  1.00 97.05           N  
ATOM   1956  CA  ASP A 381      40.245  34.113  -8.032  1.00 97.05           C  
ATOM   1957  C   ASP A 381      40.386  32.998  -9.088  1.00 97.05           C  
ATOM   1958  O   ASP A 381      41.333  32.206  -9.049  1.00 97.05           O  
ATOM   1959  CB  ASP A 381      39.810  33.531  -6.674  1.00 97.05           C  
ATOM   1960  CG  ASP A 381      38.477  32.767  -6.745  1.00 97.05           C  
ATOM   1961  OD1 ASP A 381      37.525  33.311  -7.351  1.00 97.05           O  
ATOM   1962  OD2 ASP A 381      38.429  31.629  -6.226  1.00 97.05           O1-
ATOM   1963  N   LEU A 382      39.466  32.928 -10.055  1.00 97.48           N  
ATOM   1964  CA  LEU A 382      39.502  31.923 -11.110  1.00 97.48           C  
ATOM   1965  C   LEU A 382      40.689  32.138 -12.057  1.00 97.48           C  
ATOM   1966  O   LEU A 382      40.912  33.221 -12.597  1.00 97.48           O  
ATOM   1967  CB  LEU A 382      38.182  31.922 -11.896  1.00 97.48           C  
ATOM   1968  CG  LEU A 382      36.916  31.541 -11.110  1.00 97.48           C  
ATOM   1969  CD1 LEU A 382      35.733  31.507 -12.084  1.00 97.48           C  
ATOM   1970  CD2 LEU A 382      37.027  30.160 -10.460  1.00 97.48           C  
ATOM   1971  N   THR A 383      41.398  31.052 -12.366  1.00 97.99           N  
ATOM   1972  CA  THR A 383      42.408  31.051 -13.436  1.00 97.99           C  
ATOM   1973  C   THR A 383      41.781  31.408 -14.786  1.00 97.99           C  
ATOM   1974  O   THR A 383      40.604  31.133 -15.027  1.00 97.99           O  
ATOM   1975  CB  THR A 383      43.126  29.697 -13.567  1.00 97.99           C  
ATOM   1976  CG2 THR A 383      43.746  29.215 -12.258  1.00 97.99           C  
ATOM   1977  OG1 THR A 383      42.250  28.684 -14.015  1.00 97.99           O  
ATOM   1978  N   SER A 384      42.570  31.925 -15.732  1.00 97.49           N  
ATOM   1979  CA  SER A 384      42.080  32.248 -17.084  1.00 97.49           C  
ATOM   1980  C   SER A 384      41.436  31.046 -17.792  1.00 97.49           C  
ATOM   1981  O   SER A 384      40.449  31.192 -18.508  1.00 97.49           O  
ATOM   1982  CB  SER A 384      43.231  32.779 -17.941  1.00 97.49           C  
ATOM   1983  OG  SER A 384      43.928  33.792 -17.245  1.00 97.49           O  
ATOM   1984  N   ALA A 385      41.942  29.830 -17.557  1.00 98.04           N  
ATOM   1985  CA  ALA A 385      41.337  28.606 -18.083  1.00 98.04           C  
ATOM   1986  C   ALA A 385      39.954  28.320 -17.466  1.00 98.04           C  
ATOM   1987  O   ALA A 385      39.030  27.929 -18.181  1.00 98.04           O  
ATOM   1988  CB  ALA A 385      42.313  27.448 -17.846  1.00 98.04           C  
ATOM   1989  N   ALA A 386      39.791  28.546 -16.157  1.00 98.31           N  
ATOM   1990  CA  ALA A 386      38.507  28.406 -15.472  1.00 98.31           C  
ATOM   1991  C   ALA A 386      37.509  29.499 -15.892  1.00 98.31           C  
ATOM   1992  O   ALA A 386      36.340  29.187 -16.110  1.00 98.31           O  
ATOM   1993  CB  ALA A 386      38.752  28.395 -13.960  1.00 98.31           C  
ATOM   1994  N   GLN A 387      37.975  30.734 -16.102  1.00 98.26           N  
ATOM   1995  CA  GLN A 387      37.174  31.824 -16.669  1.00 98.26           C  
ATOM   1996  C   GLN A 387      36.646  31.469 -18.068  1.00 98.26           C  
ATOM   1997  O   GLN A 387      35.455  31.599 -18.324  1.00 98.26           O  
ATOM   1998  CB  GLN A 387      38.012  33.114 -16.717  1.00 98.26           C  
ATOM   1999  CG  GLN A 387      38.229  33.758 -15.335  1.00 98.26           C  
ATOM   2000  CD  GLN A 387      36.960  34.385 -14.757  1.00 98.26           C  
ATOM   2001  NE2 GLN A 387      37.023  34.953 -13.578  1.00 98.26           N  
ATOM   2002  OE1 GLN A 387      35.889  34.364 -15.349  1.00 98.26           O  
ATOM   2003  N   ASN A 388      37.486  30.912 -18.947  1.00 98.33           N  
ATOM   2004  CA  ASN A 388      37.051  30.454 -20.272  1.00 98.33           C  
ATOM   2005  C   ASN A 388      36.034  29.299 -20.213  1.00 98.33           C  
ATOM   2006  O   ASN A 388      35.162  29.183 -21.074  1.00 98.33           O  
ATOM   2007  CB  ASN A 388      38.290  30.028 -21.077  1.00 98.33           C  
ATOM   2008  CG  ASN A 388      39.084  31.209 -21.600  1.00 98.33           C  
ATOM   2009  ND2 ASN A 388      40.392  31.137 -21.600  1.00 98.33           N  
ATOM   2010  OD1 ASN A 388      38.544  32.194 -22.059  1.00 98.33           O  
ATOM   2011  N   LEU A 389      36.139  28.403 -19.225  1.00 98.57           N  
ATOM   2012  CA  LEU A 389      35.135  27.356 -19.005  1.00 98.57           C  
ATOM   2013  C   LEU A 389      33.802  27.956 -18.532  1.00 98.57           C  
ATOM   2014  O   LEU A 389      32.756  27.580 -19.059  1.00 98.57           O  
ATOM   2015  CB  LEU A 389      35.689  26.324 -18.008  1.00 98.57           C  
ATOM   2016  CG  LEU A 389      34.728  25.158 -17.709  1.00 98.57           C  
ATOM   2017  CD1 LEU A 389      34.491  24.279 -18.934  1.00 98.57           C  
ATOM   2018  CD2 LEU A 389      35.318  24.276 -16.610  1.00 98.57           C  
ATOM   2019  N   ARG A 390      33.859  28.898 -17.580  1.00 98.58           N  
ATOM   2020  CA  ARG A 390      32.709  29.651 -17.060  1.00 98.58           C  
ATOM   2021  C   ARG A 390      31.974  30.368 -18.186  1.00 98.58           C  
ATOM   2022  O   ARG A 390      30.779  30.154 -18.346  1.00 98.58           O  
ATOM   2023  CB  ARG A 390      33.197  30.629 -15.974  1.00 98.58           C  
ATOM   2024  CG  ARG A 390      32.047  31.377 -15.281  1.00 98.58           C  
ATOM   2025  CD  ARG A 390      32.488  32.660 -14.549  1.00 98.58           C  
ATOM   2026  NE  ARG A 390      33.151  33.641 -15.434  1.00 98.58           N  
ATOM   2027  CZ  ARG A 390      32.709  34.220 -16.540  1.00 98.58           C  
ATOM   2028  NH1 ARG A 390      31.500  34.180 -16.998  1.00 98.58           N1+
ATOM   2029  NH2 ARG A 390      33.538  34.857 -17.300  1.00 98.58           N  
ATOM   2030  N   GLU A 391      32.698  31.123 -19.006  1.00 98.52           N  
ATOM   2031  CA  GLU A 391      32.128  31.905 -20.104  1.00 98.52           C  
ATOM   2032  C   GLU A 391      31.419  31.020 -21.137  1.00 98.52           C  
ATOM   2033  O   GLU A 391      30.272  31.269 -21.503  1.00 98.52           O  
ATOM   2034  CB  GLU A 391      33.259  32.726 -20.748  1.00 98.52           C  
ATOM   2035  CG  GLU A 391      32.737  33.847 -21.654  1.00 98.52           C  
ATOM   2036  CD  GLU A 391      31.819  34.819 -20.897  1.00 98.52           C  
ATOM   2037  OE1 GLU A 391      30.872  35.310 -21.538  1.00 98.52           O  
ATOM   2038  OE2 GLU A 391      32.034  34.999 -19.666  1.00 98.52           O1-
ATOM   2039  N   ARG A 392      32.038  29.900 -21.537  1.00 98.62           N  
ATOM   2040  CA  ARG A 392      31.402  28.943 -22.457  1.00 98.62           C  
ATOM   2041  C   ARG A 392      30.150  28.298 -21.867  1.00 98.62           C  
ATOM   2042  O   ARG A 392      29.227  27.991 -22.617  1.00 98.62           O  
ATOM   2043  CB  ARG A 392      32.396  27.854 -22.876  1.00 98.62           C  
ATOM   2044  CG  ARG A 392      33.462  28.386 -23.842  1.00 98.62           C  
ATOM   2045  CD  ARG A 392      34.365  27.260 -24.364  1.00 98.62           C  
ATOM   2046  NE  ARG A 392      35.070  26.563 -23.268  1.00 98.62           N  
ATOM   2047  CZ  ARG A 392      34.951  25.293 -22.915  1.00 98.62           C  
ATOM   2048  NH1 ARG A 392      34.162  24.457 -23.532  1.00 98.62           N1+
ATOM   2049  NH2 ARG A 392      35.625  24.836 -21.902  1.00 98.62           N  
ATOM   2050  N   ALA A 393      30.127  28.013 -20.565  1.00 98.75           N  
ATOM   2051  CA  ALA A 393      28.949  27.456 -19.901  1.00 98.75           C  
ATOM   2052  C   ALA A 393      27.826  28.502 -19.792  1.00 98.75           C  
ATOM   2053  O   ALA A 393      26.678  28.197 -20.123  1.00 98.75           O  
ATOM   2054  CB  ALA A 393      29.373  26.896 -18.539  1.00 98.75           C  
ATOM   2055  N   LEU A 394      28.170  29.741 -19.419  1.00 98.79           N  
ATOM   2056  CA  LEU A 394      27.246  30.873 -19.368  1.00 98.79           C  
ATOM   2057  C   LEU A 394      26.595  31.107 -20.731  1.00 98.79           C  
ATOM   2058  O   LEU A 394      25.372  31.137 -20.824  1.00 98.79           O  
ATOM   2059  CB  LEU A 394      27.999  32.130 -18.893  1.00 98.79           C  
ATOM   2060  CG  LEU A 394      27.100  33.371 -18.726  1.00 98.79           C  
ATOM   2061  CD1 LEU A 394      26.005  33.178 -17.673  1.00 98.79           C  
ATOM   2062  CD2 LEU A 394      27.959  34.560 -18.312  1.00 98.79           C  
ATOM   2063  N   GLN A 395      27.390  31.167 -21.802  1.00 98.64           N  
ATOM   2064  CA  GLN A 395      26.891  31.379 -23.160  1.00 98.64           C  
ATOM   2065  C   GLN A 395      25.879  30.307 -23.593  1.00 98.64           C  
ATOM   2066  O   GLN A 395      24.852  30.640 -24.191  1.00 98.64           O  
ATOM   2067  CB  GLN A 395      28.090  31.424 -24.118  1.00 98.64           C  
ATOM   2068  CG  GLN A 395      27.675  31.815 -25.545  1.00 98.64           C  
ATOM   2069  CD  GLN A 395      28.844  31.830 -26.524  1.00 98.64           C  
ATOM   2070  NE2 GLN A 395      28.632  32.308 -27.730  1.00 98.64           N  
ATOM   2071  OE1 GLN A 395      29.947  31.383 -26.253  1.00 98.64           O  
ATOM   2072  N   ARG A 396      26.123  29.023 -23.282  1.00 98.62           N  
ATOM   2073  CA  ARG A 396      25.181  27.933 -23.602  1.00 98.62           C  
ATOM   2074  C   ARG A 396      23.860  28.086 -22.850  1.00 98.62           C  
ATOM   2075  O   ARG A 396      22.799  27.985 -23.467  1.00 98.62           O  
ATOM   2076  CB  ARG A 396      25.799  26.557 -23.308  1.00 98.62           C  
ATOM   2077  CG  ARG A 396      26.914  26.198 -24.300  1.00 98.62           C  
ATOM   2078  CD  ARG A 396      27.365  24.735 -24.191  1.00 98.62           C  
ATOM   2079  NE  ARG A 396      27.680  24.287 -22.822  1.00 98.62           N  
ATOM   2080  CZ  ARG A 396      28.837  24.300 -22.197  1.00 98.62           C  
ATOM   2081  NH1 ARG A 396      29.826  25.063 -22.555  1.00 98.62           N1+
ATOM   2082  NH2 ARG A 396      29.015  23.526 -21.174  1.00 98.62           N  
ATOM   2083  N   LEU A 397      23.919  28.383 -21.550  1.00 98.79           N  
ATOM   2084  CA  LEU A 397      22.725  28.615 -20.736  1.00 98.79           C  
ATOM   2085  C   LEU A 397      21.945  29.842 -21.227  1.00 98.79           C  
ATOM   2086  O   LEU A 397      20.744  29.748 -21.474  1.00 98.79           O  
ATOM   2087  CB  LEU A 397      23.138  28.742 -19.260  1.00 98.79           C  
ATOM   2088  CG  LEU A 397      21.962  28.963 -18.288  1.00 98.79           C  
ATOM   2089  CD1 LEU A 397      20.933  27.830 -18.347  1.00 98.79           C  
ATOM   2090  CD2 LEU A 397      22.500  29.044 -16.861  1.00 98.79           C  
ATOM   2091  N   MET A 398      22.636  30.962 -21.449  1.00 98.67           N  
ATOM   2092  CA  MET A 398      22.045  32.215 -21.921  1.00 98.67           C  
ATOM   2093  C   MET A 398      21.421  32.084 -23.307  1.00 98.67           C  
ATOM   2094  O   MET A 398      20.379  32.681 -23.556  1.00 98.67           O  
ATOM   2095  CB  MET A 398      23.101  33.328 -21.937  1.00 98.67           C  
ATOM   2096  CG  MET A 398      23.482  33.765 -20.524  1.00 98.67           C  
ATOM   2097  SD  MET A 398      22.100  34.489 -19.608  1.00 98.67           S  
ATOM   2098  CE  MET A 398      22.275  33.576 -18.065  1.00 98.67           C  
ATOM   2099  N   THR A 399      21.991  31.263 -24.192  1.00 98.48           N  
ATOM   2100  CA  THR A 399      21.383  30.963 -25.498  1.00 98.48           C  
ATOM   2101  C   THR A 399      20.008  30.315 -25.319  1.00 98.48           C  
ATOM   2102  O   THR A 399      19.042  30.731 -25.956  1.00 98.48           O  
ATOM   2103  CB  THR A 399      22.292  30.052 -26.338  1.00 98.48           C  
ATOM   2104  CG2 THR A 399      21.700  29.741 -27.714  1.00 98.48           C  
ATOM   2105  OG1 THR A 399      23.531  30.682 -26.570  1.00 98.48           O  
ATOM   2106  N   SER A 400      19.889  29.339 -24.413  1.00 98.33           N  
ATOM   2107  CA  SER A 400      18.615  28.662 -24.143  1.00 98.33           C  
ATOM   2108  C   SER A 400      17.594  29.588 -23.468  1.00 98.33           C  
ATOM   2109  O   SER A 400      16.444  29.654 -23.902  1.00 98.33           O  
ATOM   2110  CB  SER A 400      18.866  27.408 -23.309  1.00 98.33           C  
ATOM   2111  OG  SER A 400      17.753  26.549 -23.412  1.00 98.33           O  
ATOM   2112  N   VAL A 401      18.033  30.378 -22.479  1.00 98.56           N  
ATOM   2113  CA  VAL A 401      17.202  31.397 -21.811  1.00 98.56           C  
ATOM   2114  C   VAL A 401      16.692  32.430 -22.813  1.00 98.56           C  
ATOM   2115  O   VAL A 401      15.497  32.704 -22.862  1.00 98.56           O  
ATOM   2116  CB  VAL A 401      17.981  32.076 -20.666  1.00 98.56           C  
ATOM   2117  CG1 VAL A 401      17.233  33.275 -20.069  1.00 98.56           C  
ATOM   2118  CG2 VAL A 401      18.242  31.085 -19.523  1.00 98.56           C  
ATOM   2119  N   THR A 402      17.568  32.951 -23.670  1.00 97.77           N  
ATOM   2120  CA  THR A 402      17.205  33.957 -24.676  1.00 97.77           C  
ATOM   2121  C   THR A 402      16.247  33.390 -25.723  1.00 97.77           C  
ATOM   2122  O   THR A 402      15.345  34.090 -26.165  1.00 97.77           O  
ATOM   2123  CB  THR A 402      18.451  34.518 -25.364  1.00 97.77           C  
ATOM   2124  CG2 THR A 402      18.116  35.674 -26.294  1.00 97.77           C  
ATOM   2125  OG1 THR A 402      19.358  35.028 -24.421  1.00 97.77           O  
ATOM   2126  N   ASN A 403      16.364  32.114 -26.095  1.00 97.60           N  
ATOM   2127  CA  ASN A 403      15.433  31.487 -27.039  1.00 97.60           C  
ATOM   2128  C   ASN A 403      14.014  31.297 -26.469  1.00 97.60           C  
ATOM   2129  O   ASN A 403      13.074  31.137 -27.242  1.00 97.60           O  
ATOM   2130  CB  ASN A 403      16.021  30.147 -27.503  1.00 97.60           C  
ATOM   2131  CG  ASN A 403      17.215  30.294 -28.432  1.00 97.60           C  
ATOM   2132  ND2 ASN A 403      17.921  29.213 -28.669  1.00 97.60           N  
ATOM   2133  OD1 ASN A 403      17.520  31.341 -28.984  1.00 97.60           O  
ATOM   2134  N   ARG A 404      13.850  31.317 -25.139  1.00 96.83           N  
ATOM   2135  CA  ARG A 404      12.553  31.210 -24.443  1.00 96.83           C  
ATOM   2136  C   ARG A 404      12.182  32.466 -23.649  1.00 96.83           C  
ATOM   2137  O   ARG A 404      11.253  32.432 -22.849  1.00 96.83           O  
ATOM   2138  CB  ARG A 404      12.538  29.964 -23.545  1.00 96.83           C  
ATOM   2139  CG  ARG A 404      12.516  28.655 -24.338  1.00 96.83           C  
ATOM   2140  CD  ARG A 404      12.262  27.510 -23.351  1.00 96.83           C  
ATOM   2141  NE  ARG A 404      12.082  26.218 -24.026  1.00 96.83           N  
ATOM   2142  CZ  ARG A 404      10.927  25.692 -24.402  1.00 96.83           C  
ATOM   2143  NH1 ARG A 404       9.777  26.282 -24.249  1.00 96.83           N1+
ATOM   2144  NH2 ARG A 404      10.899  24.503 -24.935  1.00 96.83           N  
ATOM   2145  N   CYS A 405      12.888  33.572 -23.858  1.00 95.30           N  
ATOM   2146  CA  CYS A 405      12.779  34.789 -23.053  1.00 95.30           C  
ATOM   2147  C   CYS A 405      11.335  35.274 -22.847  1.00 95.30           C  
ATOM   2148  O   CYS A 405      10.987  35.629 -21.726  1.00 95.30           O  
ATOM   2149  CB  CYS A 405      13.637  35.877 -23.707  1.00 95.30           C  
ATOM   2150  SG  CYS A 405      13.180  36.069 -25.460  1.00 95.30           S  
ATOM   2151  N   GLN A 406      10.484  35.214 -23.877  1.00 95.85           N  
ATOM   2152  CA  GLN A 406       9.089  35.658 -23.795  1.00 95.85           C  
ATOM   2153  C   GLN A 406       8.241  34.788 -22.858  1.00 95.85           C  
ATOM   2154  O   GLN A 406       7.473  35.321 -22.064  1.00 95.85           O  
ATOM   2155  CB  GLN A 406       8.511  35.710 -25.216  1.00 95.85           C  
ATOM   2156  CG  GLN A 406       7.118  36.357 -25.254  1.00 95.85           C  
ATOM   2157  CD  GLN A 406       6.597  36.569 -26.674  1.00 95.85           C  
ATOM   2158  NE2 GLN A 406       5.441  37.175 -26.827  1.00 95.85           N  
ATOM   2159  OE1 GLN A 406       7.205  36.196 -27.664  1.00 95.85           O  
ATOM   2160  N   GLU A 407       8.409  33.464 -22.909  1.00 97.92           N  
ATOM   2161  CA  GLU A 407       7.748  32.520 -21.996  1.00 97.92           C  
ATOM   2162  C   GLU A 407       8.252  32.701 -20.558  1.00 97.92           C  
ATOM   2163  O   GLU A 407       7.480  32.679 -19.602  1.00 97.92           O  
ATOM   2164  CB  GLU A 407       8.022  31.087 -22.499  1.00 97.92           C  
ATOM   2165  CG  GLU A 407       7.406  29.982 -21.623  1.00 97.92           C  
ATOM   2166  CD  GLU A 407       7.744  28.558 -22.105  1.00 97.92           C  
ATOM   2167  OE1 GLU A 407       7.095  27.603 -21.622  1.00 97.92           O  
ATOM   2168  OE2 GLU A 407       8.679  28.373 -22.927  1.00 97.92           O1-
ATOM   2169  N   LEU A 408       9.560  32.913 -20.395  1.00 98.47           N  
ATOM   2170  CA  LEU A 408      10.170  33.074 -19.079  1.00 98.47           C  
ATOM   2171  C   LEU A 408       9.794  34.418 -18.435  1.00 98.47           C  
ATOM   2172  O   LEU A 408       9.534  34.468 -17.237  1.00 98.47           O  
ATOM   2173  CB  LEU A 408      11.692  32.901 -19.199  1.00 98.47           C  
ATOM   2174  CG  LEU A 408      12.158  31.527 -19.726  1.00 98.47           C  
ATOM   2175  CD1 LEU A 408      13.681  31.527 -19.863  1.00 98.47           C  
ATOM   2176  CD2 LEU A 408      11.763  30.353 -18.831  1.00 98.47           C  
ATOM   2177  N   ALA A 409       9.727  35.503 -19.210  1.00 98.47           N  
ATOM   2178  CA  ALA A 409       9.406  36.838 -18.711  1.00 98.47           C  
ATOM   2179  C   ALA A 409       7.962  36.956 -18.194  1.00 98.47           C  
ATOM   2180  O   ALA A 409       7.712  37.719 -17.263  1.00 98.47           O  
ATOM   2181  CB  ALA A 409       9.675  37.855 -19.829  1.00 98.47           C  
ATOM   2182  N   THR A 410       7.021  36.203 -18.771  1.00 98.36           N  
ATOM   2183  CA  THR A 410       5.599  36.215 -18.386  1.00 98.36           C  
ATOM   2184  C   THR A 410       5.246  35.191 -17.306  1.00 98.36           C  
ATOM   2185  O   THR A 410       4.159  35.259 -16.739  1.00 98.36           O  
ATOM   2186  CB  THR A 410       4.696  36.006 -19.610  1.00 98.36           C  
ATOM   2187  CG2 THR A 410       4.834  37.130 -20.638  1.00 98.36           C  
ATOM   2188  OG1 THR A 410       5.042  34.806 -20.253  1.00 98.36           O  
ATOM   2189  N   ASN A 411       6.143  34.261 -16.970  1.00 98.59           N  
ATOM   2190  CA  ASN A 411       5.898  33.247 -15.945  1.00 98.59           C  
ATOM   2191  C   ASN A 411       6.039  33.799 -14.510  1.00 98.59           C  
ATOM   2192  O   ASN A 411       6.912  34.619 -14.230  1.00 98.59           O  
ATOM   2193  CB  ASN A 411       6.839  32.066 -16.209  1.00 98.59           C  
ATOM   2194  CG  ASN A 411       6.702  30.994 -15.150  1.00 98.59           C  
ATOM   2195  ND2 ASN A 411       5.728  30.126 -15.267  1.00 98.59           N  
ATOM   2196  OD1 ASN A 411       7.411  30.985 -14.156  1.00 98.59           O  
ATOM   2197  N   GLU A 412       5.237  33.283 -13.571  1.00 98.46           N  
ATOM   2198  CA  GLU A 412       5.180  33.729 -12.166  1.00 98.46           C  
ATOM   2199  C   GLU A 412       6.498  33.583 -11.372  1.00 98.46           C  
ATOM   2200  O   GLU A 412       6.738  34.352 -10.437  1.00 98.46           O  
ATOM   2201  CB  GLU A 412       4.016  33.012 -11.452  1.00 98.46           C  
ATOM   2202  CG  GLU A 412       4.256  31.508 -11.269  1.00 98.46           C  
ATOM   2203  CD  GLU A 412       3.128  30.794 -10.511  1.00 98.46           C  
ATOM   2204  OE1 GLU A 412       2.739  29.692 -10.958  1.00 98.46           O  
ATOM   2205  OE2 GLU A 412       2.688  31.319  -9.462  1.00 98.46           O1-
ATOM   2206  N   TYR A 413       7.380  32.656 -11.773  1.00 98.47           N  
ATOM   2207  CA  TYR A 413       8.685  32.405 -11.147  1.00 98.47           C  
ATOM   2208  C   TYR A 413       9.860  32.742 -12.073  1.00 98.47           C  
ATOM   2209  O   TYR A 413      10.839  33.347 -11.637  1.00 98.47           O  
ATOM   2210  CB  TYR A 413       8.775  30.936 -10.702  1.00 98.47           C  
ATOM   2211  CG  TYR A 413       7.703  30.489  -9.728  1.00 98.47           C  
ATOM   2212  CD1 TYR A 413       7.579  31.105  -8.466  1.00 98.47           C  
ATOM   2213  CD2 TYR A 413       6.803  29.476 -10.103  1.00 98.47           C  
ATOM   2214  CE1 TYR A 413       6.541  30.719  -7.594  1.00 98.47           C  
ATOM   2215  CE2 TYR A 413       5.751  29.105  -9.248  1.00 98.47           C  
ATOM   2216  CZ  TYR A 413       5.612  29.737  -7.996  1.00 98.47           C  
ATOM   2217  OH  TYR A 413       4.570  29.417  -7.186  1.00 98.47           O  
ATOM   2218  N   ALA A 414       9.786  32.393 -13.360  1.00 98.68           N  
ATOM   2219  CA  ALA A 414      10.910  32.592 -14.274  1.00 98.68           C  
ATOM   2220  C   ALA A 414      11.182  34.075 -14.590  1.00 98.68           C  
ATOM   2221  O   ALA A 414      12.309  34.418 -14.958  1.00 98.68           O  
ATOM   2222  CB  ALA A 414      10.709  31.767 -15.544  1.00 98.68           C  
ATOM   2223  N   ASN A 415      10.212  34.974 -14.367  1.00 98.60           N  
ATOM   2224  CA  ASN A 415      10.417  36.413 -14.540  1.00 98.60           C  
ATOM   2225  C   ASN A 415      11.569  36.939 -13.660  1.00 98.60           C  
ATOM   2226  O   ASN A 415      12.307  37.823 -14.093  1.00 98.60           O  
ATOM   2227  CB  ASN A 415       9.104  37.173 -14.287  1.00 98.60           C  
ATOM   2228  CG  ASN A 415       8.743  37.248 -12.816  1.00 98.60           C  
ATOM   2229  ND2 ASN A 415       8.025  36.282 -12.309  1.00 98.60           N  
ATOM   2230  OD1 ASN A 415       9.163  38.143 -12.107  1.00 98.60           O  
ATOM   2231  N   TYR A 416      11.794  36.357 -12.473  1.00 98.69           N  
ATOM   2232  CA  TYR A 416      12.906  36.732 -11.593  1.00 98.69           C  
ATOM   2233  C   TYR A 416      14.278  36.438 -12.220  1.00 98.69           C  
ATOM   2234  O   TYR A 416      15.220  37.201 -12.013  1.00 98.69           O  
ATOM   2235  CB  TYR A 416      12.778  36.007 -10.245  1.00 98.69           C  
ATOM   2236  CG  TYR A 416      11.593  36.448  -9.404  1.00 98.69           C  
ATOM   2237  CD1 TYR A 416      11.631  37.682  -8.726  1.00 98.69           C  
ATOM   2238  CD2 TYR A 416      10.455  35.627  -9.287  1.00 98.69           C  
ATOM   2239  CE1 TYR A 416      10.535  38.088  -7.939  1.00 98.69           C  
ATOM   2240  CE2 TYR A 416       9.347  36.037  -8.528  1.00 98.69           C  
ATOM   2241  CZ  TYR A 416       9.390  37.269  -7.846  1.00 98.69           C  
ATOM   2242  OH  TYR A 416       8.330  37.660  -7.093  1.00 98.69           O  
ATOM   2243  N   ILE A 417      14.391  35.379 -13.031  1.00 98.76           N  
ATOM   2244  CA  ILE A 417      15.625  35.041 -13.756  1.00 98.76           C  
ATOM   2245  C   ILE A 417      15.915  36.113 -14.810  1.00 98.76           C  
ATOM   2246  O   ILE A 417      17.040  36.603 -14.902  1.00 98.76           O  
ATOM   2247  CB  ILE A 417      15.526  33.641 -14.407  1.00 98.76           C  
ATOM   2248  CG1 ILE A 417      15.266  32.544 -13.349  1.00 98.76           C  
ATOM   2249  CG2 ILE A 417      16.805  33.329 -15.207  1.00 98.76           C  
ATOM   2250  CD1 ILE A 417      14.865  31.207 -13.979  1.00 98.76           C  
ATOM   2251  N   ILE A 418      14.896  36.516 -15.574  1.00 98.75           N  
ATOM   2252  CA  ILE A 418      15.039  37.557 -16.599  1.00 98.75           C  
ATOM   2253  C   ILE A 418      15.377  38.905 -15.952  1.00 98.75           C  
ATOM   2254  O   ILE A 418      16.307  39.576 -16.393  1.00 98.75           O  
ATOM   2255  CB  ILE A 418      13.779  37.637 -17.488  1.00 98.75           C  
ATOM   2256  CG1 ILE A 418      13.396  36.279 -18.123  1.00 98.75           C  
ATOM   2257  CG2 ILE A 418      13.992  38.677 -18.598  1.00 98.75           C  
ATOM   2258  CD1 ILE A 418      14.496  35.615 -18.968  1.00 98.75           C  
ATOM   2259  N   GLN A 419      14.697  39.264 -14.858  1.00 98.78           N  
ATOM   2260  CA  GLN A 419      15.024  40.458 -14.078  1.00 98.78           C  
ATOM   2261  C   GLN A 419      16.472  40.440 -13.575  1.00 98.78           C  
ATOM   2262  O   GLN A 419      17.137  41.470 -13.642  1.00 98.78           O  
ATOM   2263  CB  GLN A 419      14.082  40.583 -12.874  1.00 98.78           C  
ATOM   2264  CG  GLN A 419      12.654  41.006 -13.241  1.00 98.78           C  
ATOM   2265  CD  GLN A 419      11.820  41.181 -11.981  1.00 98.78           C  
ATOM   2266  NE2 GLN A 419      10.821  40.367 -11.738  1.00 98.78           N  
ATOM   2267  OE1 GLN A 419      12.090  42.046 -11.160  1.00 98.78           O  
ATOM   2268  N   HIS A 420      16.973  39.296 -13.096  1.00 98.70           N  
ATOM   2269  CA  HIS A 420      18.356  39.165 -12.636  1.00 98.70           C  
ATOM   2270  C   HIS A 420      19.362  39.443 -13.761  1.00 98.70           C  
ATOM   2271  O   HIS A 420      20.270  40.247 -13.569  1.00 98.70           O  
ATOM   2272  CB  HIS A 420      18.573  37.775 -12.021  1.00 98.70           C  
ATOM   2273  CG  HIS A 420      19.998  37.547 -11.586  1.00 98.70           C  
ATOM   2274  CD2 HIS A 420      20.971  36.888 -12.290  1.00 98.70           C  
ATOM   2275  ND1 HIS A 420      20.584  38.025 -10.437  1.00 98.70           N  
ATOM   2276  CE1 HIS A 420      21.876  37.659 -10.445  1.00 98.70           C  
ATOM   2277  NE2 HIS A 420      22.156  36.963 -11.556  1.00 98.70           N  
ATOM   2278  N   ILE A 421      19.166  38.843 -14.941  1.00 98.77           N  
ATOM   2279  CA  ILE A 421      20.048  39.057 -16.100  1.00 98.77           C  
ATOM   2280  C   ILE A 421      20.009  40.526 -16.540  1.00 98.77           C  
ATOM   2281  O   ILE A 421      21.051  41.139 -16.740  1.00 98.77           O  
ATOM   2282  CB  ILE A 421      19.668  38.111 -17.263  1.00 98.77           C  
ATOM   2283  CG1 ILE A 421      19.826  36.627 -16.855  1.00 98.77           C  
ATOM   2284  CG2 ILE A 421      20.550  38.396 -18.496  1.00 98.77           C  
ATOM   2285  CD1 ILE A 421      19.032  35.676 -17.758  1.00 98.77           C  
ATOM   2286  N   VAL A 422      18.812  41.111 -16.638  1.00 98.78           N  
ATOM   2287  CA  VAL A 422      18.624  42.507 -17.063  1.00 98.78           C  
ATOM   2288  C   VAL A 422      19.158  43.508 -16.028  1.00 98.78           C  
ATOM   2289  O   VAL A 422      19.580  44.597 -16.396  1.00 98.78           O  
ATOM   2290  CB  VAL A 422      17.139  42.758 -17.390  1.00 98.78           C  
ATOM   2291  CG1 VAL A 422      16.818  44.224 -17.696  1.00 98.78           C  
ATOM   2292  CG2 VAL A 422      16.708  41.956 -18.630  1.00 98.78           C  
ATOM   2293  N   SER A 423      19.183  43.173 -14.739  1.00 98.62           N  
ATOM   2294  CA  SER A 423      19.636  44.110 -13.697  1.00 98.62           C  
ATOM   2295  C   SER A 423      21.142  44.055 -13.425  1.00 98.62           C  
ATOM   2296  O   SER A 423      21.646  44.900 -12.689  1.00 98.62           O  
ATOM   2297  CB  SER A 423      18.875  43.897 -12.385  1.00 98.62           C  
ATOM   2298  OG  SER A 423      17.471  43.891 -12.582  1.00 98.62           O  
ATOM   2299  N   ASN A 424      21.856  43.061 -13.962  1.00 98.35           N  
ATOM   2300  CA  ASN A 424      23.267  42.832 -13.659  1.00 98.35           C  
ATOM   2301  C   ASN A 424      24.179  43.380 -14.768  1.00 98.35           C  
ATOM   2302  O   ASN A 424      24.127  42.923 -15.909  1.00 98.35           O  
ATOM   2303  CB  ASN A 424      23.472  41.332 -13.387  1.00 98.35           C  
ATOM   2304  CG  ASN A 424      24.840  41.032 -12.802  1.00 98.35           C  
ATOM   2305  ND2 ASN A 424      25.019  39.877 -12.210  1.00 98.35           N  
ATOM   2306  OD1 ASN A 424      25.752  41.836 -12.842  1.00 98.35           O  
ATOM   2307  N   ASP A 425      25.041  44.339 -14.424  1.00 98.17           N  
ATOM   2308  CA  ASP A 425      25.959  44.976 -15.374  1.00 98.17           C  
ATOM   2309  C   ASP A 425      27.053  44.031 -15.888  1.00 98.17           C  
ATOM   2310  O   ASP A 425      27.456  44.147 -17.044  1.00 98.17           O  
ATOM   2311  CB  ASP A 425      26.553  46.246 -14.744  1.00 98.17           C  
ATOM   2312  CG  ASP A 425      25.507  47.353 -14.564  1.00 98.17           C  
ATOM   2313  OD1 ASP A 425      24.544  47.381 -15.374  1.00 98.17           O  
ATOM   2314  OD2 ASP A 425      25.670  48.166 -13.629  1.00 98.17           O1-
ATOM   2315  N   ASP A 426      27.447  43.022 -15.105  1.00 98.40           N  
ATOM   2316  CA  ASP A 426      28.388  41.981 -15.547  1.00 98.40           C  
ATOM   2317  C   ASP A 426      27.754  41.009 -16.572  1.00 98.40           C  
ATOM   2318  O   ASP A 426      28.435  40.154 -17.139  1.00 98.40           O  
ATOM   2319  CB  ASP A 426      28.945  41.231 -14.325  1.00 98.40           C  
ATOM   2320  CG  ASP A 426      29.794  42.106 -13.393  1.00 98.40           C  
ATOM   2321  OD1 ASP A 426      30.602  42.910 -13.908  1.00 98.40           O  
ATOM   2322  OD2 ASP A 426      29.663  41.935 -12.159  1.00 98.40           O1-
ATOM   2323  N   LEU A 427      26.446  41.146 -16.838  1.00 98.65           N  
ATOM   2324  CA  LEU A 427      25.685  40.408 -17.852  1.00 98.65           C  
ATOM   2325  C   LEU A 427      25.159  41.320 -18.978  1.00 98.65           C  
ATOM   2326  O   LEU A 427      24.236  40.932 -19.699  1.00 98.65           O  
ATOM   2327  CB  LEU A 427      24.560  39.594 -17.174  1.00 98.65           C  
ATOM   2328  CG  LEU A 427      25.036  38.530 -16.168  1.00 98.65           C  
ATOM   2329  CD1 LEU A 427      23.826  37.843 -15.530  1.00 98.65           C  
ATOM   2330  CD2 LEU A 427      25.877  37.435 -16.833  1.00 98.65           C  
ATOM   2331  N   ALA A 428      25.754  42.507 -19.169  1.00 98.52           N  
ATOM   2332  CA  ALA A 428      25.297  43.534 -20.115  1.00 98.52           C  
ATOM   2333  C   ALA A 428      24.980  43.007 -21.530  1.00 98.52           C  
ATOM   2334  O   ALA A 428      23.914  43.299 -22.067  1.00 98.52           O  
ATOM   2335  CB  ALA A 428      26.357  44.640 -20.183  1.00 98.52           C  
ATOM   2336  N   VAL A 429      25.839  42.155 -22.100  1.00 98.26           N  
ATOM   2337  CA  VAL A 429      25.627  41.581 -23.445  1.00 98.26           C  
ATOM   2338  C   VAL A 429      24.357  40.723 -23.539  1.00 98.26           C  
ATOM   2339  O   VAL A 429      23.671  40.702 -24.560  1.00 98.26           O  
ATOM   2340  CB  VAL A 429      26.876  40.785 -23.879  1.00 98.26           C  
ATOM   2341  CG1 VAL A 429      27.130  39.524 -23.035  1.00 98.26           C  
ATOM   2342  CG2 VAL A 429      26.812  40.385 -25.355  1.00 98.26           C  
ATOM   2343  N   TYR A 430      24.005  40.013 -22.465  1.00 98.60           N  
ATOM   2344  CA  TYR A 430      22.800  39.185 -22.419  1.00 98.60           C  
ATOM   2345  C   TYR A 430      21.560  40.019 -22.117  1.00 98.60           C  
ATOM   2346  O   TYR A 430      20.491  39.727 -22.650  1.00 98.60           O  
ATOM   2347  CB  TYR A 430      22.971  38.069 -21.389  1.00 98.60           C  
ATOM   2348  CG  TYR A 430      24.184  37.198 -21.631  1.00 98.60           C  
ATOM   2349  CD1 TYR A 430      24.270  36.411 -22.798  1.00 98.60           C  
ATOM   2350  CD2 TYR A 430      25.240  37.197 -20.703  1.00 98.60           C  
ATOM   2351  CE1 TYR A 430      25.396  35.594 -23.020  1.00 98.60           C  
ATOM   2352  CE2 TYR A 430      26.361  36.377 -20.917  1.00 98.60           C  
ATOM   2353  CZ  TYR A 430      26.433  35.559 -22.061  1.00 98.60           C  
ATOM   2354  OH  TYR A 430      27.501  34.741 -22.230  1.00 98.60           O  
ATOM   2355  N   ARG A 431      21.708  41.081 -21.315  1.00 98.73           N  
ATOM   2356  CA  ARG A 431      20.672  42.101 -21.122  1.00 98.73           C  
ATOM   2357  C   ARG A 431      20.255  42.715 -22.454  1.00 98.73           C  
ATOM   2358  O   ARG A 431      19.065  42.706 -22.754  1.00 98.73           O  
ATOM   2359  CB  ARG A 431      21.188  43.149 -20.130  1.00 98.73           C  
ATOM   2360  CG  ARG A 431      20.359  44.441 -20.127  1.00 98.73           C  
ATOM   2361  CD  ARG A 431      20.880  45.362 -19.034  1.00 98.73           C  
ATOM   2362  NE  ARG A 431      22.217  45.914 -19.309  1.00 98.73           N  
ATOM   2363  CZ  ARG A 431      23.095  46.234 -18.373  1.00 98.73           C  
ATOM   2364  NH1 ARG A 431      22.903  45.980 -17.109  1.00 98.73           N1+
ATOM   2365  NH2 ARG A 431      24.204  46.837 -18.672  1.00 98.73           N  
ATOM   2366  N   GLU A 432      21.210  43.188 -23.253  1.00 98.53           N  
ATOM   2367  CA  GLU A 432      20.950  43.743 -24.589  1.00 98.53           C  
ATOM   2368  C   GLU A 432      20.222  42.723 -25.470  1.00 98.53           C  
ATOM   2369  O   GLU A 432      19.141  43.005 -25.984  1.00 98.53           O  
ATOM   2370  CB  GLU A 432      22.273  44.181 -25.233  1.00 98.53           C  
ATOM   2371  CG  GLU A 432      22.824  45.448 -24.566  1.00 98.53           C  
ATOM   2372  CD  GLU A 432      24.241  45.810 -25.032  1.00 98.53           C  
ATOM   2373  OE1 GLU A 432      24.972  46.394 -24.200  1.00 98.53           O  
ATOM   2374  OE2 GLU A 432      24.603  45.461 -26.177  1.00 98.53           O1-
ATOM   2375  N   CYS A 433      20.722  41.483 -25.525  1.00 98.25           N  
ATOM   2376  CA  CYS A 433      20.106  40.429 -26.329  1.00 98.25           C  
ATOM   2377  C   CYS A 433      18.654  40.116 -25.916  1.00 98.25           C  
ATOM   2378  O   CYS A 433      17.802  39.878 -26.774  1.00 98.25           O  
ATOM   2379  CB  CYS A 433      20.996  39.181 -26.234  1.00 98.25           C  
ATOM   2380  SG  CYS A 433      20.629  38.073 -27.625  1.00 98.25           S  
ATOM   2381  N   ILE A 434      18.354  40.115 -24.611  1.00 98.54           N  
ATOM   2382  CA  ILE A 434      16.992  39.929 -24.094  1.00 98.54           C  
ATOM   2383  C   ILE A 434      16.105  41.115 -24.474  1.00 98.54           C  
ATOM   2384  O   ILE A 434      14.982  40.893 -24.928  1.00 98.54           O  
ATOM   2385  CB  ILE A 434      17.014  39.687 -22.567  1.00 98.54           C  
ATOM   2386  CG1 ILE A 434      17.534  38.257 -22.287  1.00 98.54           C  
ATOM   2387  CG2 ILE A 434      15.626  39.880 -21.918  1.00 98.54           C  
ATOM   2388  CD1 ILE A 434      17.803  37.974 -20.804  1.00 98.54           C  
ATOM   2389  N   ILE A 435      16.587  42.351 -24.316  1.00 98.57           N  
ATOM   2390  CA  ILE A 435      15.825  43.553 -24.674  1.00 98.57           C  
ATOM   2391  C   ILE A 435      15.460  43.506 -26.162  1.00 98.57           C  
ATOM   2392  O   ILE A 435      14.277  43.525 -26.497  1.00 98.57           O  
ATOM   2393  CB  ILE A 435      16.592  44.837 -24.277  1.00 98.57           C  
ATOM   2394  CG1 ILE A 435      16.670  44.969 -22.737  1.00 98.57           C  
ATOM   2395  CG2 ILE A 435      15.905  46.086 -24.866  1.00 98.57           C  
ATOM   2396  CD1 ILE A 435      17.719  45.980 -22.258  1.00 98.57           C  
ATOM   2397  N   GLU A 436      16.445  43.333 -27.043  1.00 97.98           N  
ATOM   2398  CA  GLU A 436      16.264  43.340 -28.500  1.00 97.98           C  
ATOM   2399  C   GLU A 436      15.351  42.219 -29.020  1.00 97.98           C  
ATOM   2400  O   GLU A 436      14.535  42.435 -29.928  1.00 97.98           O  
ATOM   2401  CB  GLU A 436      17.630  43.150 -29.163  1.00 97.98           C  
ATOM   2402  CG  GLU A 436      18.586  44.338 -29.005  1.00 97.98           C  
ATOM   2403  CD  GLU A 436      19.940  44.026 -29.662  1.00 97.98           C  
ATOM   2404  OE1 GLU A 436      20.549  44.968 -30.205  1.00 97.98           O  
ATOM   2405  OE2 GLU A 436      20.328  42.828 -29.685  1.00 97.98           O1-
ATOM   2406  N   LYS A 437      15.505  41.000 -28.481  1.00 94.24           N  
ATOM   2407  CA  LYS A 437      14.783  39.815 -28.972  1.00 94.24           C  
ATOM   2408  C   LYS A 437      13.406  39.634 -28.352  1.00 94.24           C  
ATOM   2409  O   LYS A 437      12.515  39.136 -29.033  1.00 94.24           O  
ATOM   2410  CB  LYS A 437      15.605  38.542 -28.747  1.00 94.24           C  
ATOM   2411  CG  LYS A 437      16.799  38.452 -29.701  1.00 94.24           C  
ATOM   2412  CD  LYS A 437      17.535  37.144 -29.427  1.00 94.24           C  
ATOM   2413  CE  LYS A 437      18.629  36.891 -30.459  1.00 94.24           C  
ATOM   2414  NZ  LYS A 437      19.383  35.668 -30.105  1.00 94.24           N1+
ATOM   2415  N   CYS A 438      13.246  39.976 -27.074  1.00 92.63           N  
ATOM   2416  CA  CYS A 438      12.034  39.685 -26.312  1.00 92.63           C  
ATOM   2417  C   CYS A 438      11.135  40.899 -26.132  1.00 92.63           C  
ATOM   2418  O   CYS A 438       9.914  40.784 -26.242  1.00 92.63           O  
ATOM   2419  CB  CYS A 438      12.431  39.216 -24.910  1.00 92.63           C  
ATOM   2420  SG  CYS A 438      10.980  38.515 -24.081  1.00 92.63           S  
ATOM   2421  N   LEU A 439      11.736  42.021 -25.732  1.00 97.16           N  
ATOM   2422  CA  LEU A 439      11.006  43.141 -25.147  1.00 97.16           C  
ATOM   2423  C   LEU A 439      10.651  44.171 -26.210  1.00 97.16           C  
ATOM   2424  O   LEU A 439       9.504  44.606 -26.263  1.00 97.16           O  
ATOM   2425  CB  LEU A 439      11.812  43.762 -23.991  1.00 97.16           C  
ATOM   2426  CG  LEU A 439      12.275  42.779 -22.901  1.00 97.16           C  
ATOM   2427  CD1 LEU A 439      12.945  43.548 -21.769  1.00 97.16           C  
ATOM   2428  CD2 LEU A 439      11.127  41.974 -22.287  1.00 97.16           C  
ATOM   2429  N   MET A 440      11.605  44.500 -27.082  1.00 97.68           N  
ATOM   2430  CA  MET A 440      11.372  45.390 -28.215  1.00 97.68           C  
ATOM   2431  C   MET A 440      10.242  44.861 -29.103  1.00 97.68           C  
ATOM   2432  O   MET A 440      10.193  43.673 -29.440  1.00 97.68           O  
ATOM   2433  CB  MET A 440      12.656  45.573 -29.040  1.00 97.68           C  
ATOM   2434  CG  MET A 440      13.754  46.347 -28.298  1.00 97.68           C  
ATOM   2435  SD  MET A 440      13.258  47.941 -27.599  1.00 97.68           S  
ATOM   2436  CE  MET A 440      12.837  48.839 -29.115  1.00 97.68           C  
ATOM   2437  N   ARG A 441       9.363  45.774 -29.514  1.00 97.01           N  
ATOM   2438  CA  ARG A 441       8.085  45.578 -30.220  1.00 97.01           C  
ATOM   2439  C   ARG A 441       6.980  44.922 -29.384  1.00 97.01           C  
ATOM   2440  O   ARG A 441       5.866  44.772 -29.880  1.00 97.01           O  
ATOM   2441  CB  ARG A 441       8.300  44.897 -31.581  1.00 97.01           C  
ATOM   2442  CG  ARG A 441       9.295  45.653 -32.483  1.00 97.01           C  
ATOM   2443  CD  ARG A 441       9.802  44.763 -33.625  1.00 97.01           C  
ATOM   2444  NE  ARG A 441      10.654  43.668 -33.110  1.00 97.01           N  
ATOM   2445  CZ  ARG A 441      11.938  43.738 -32.796  1.00 97.01           C  
ATOM   2446  NH1 ARG A 441      12.675  44.780 -33.070  1.00 97.01           N1+
ATOM   2447  NH2 ARG A 441      12.504  42.750 -32.160  1.00 97.01           N  
ATOM   2448  N   ASN A 442       7.249  44.568 -28.128  1.00 97.66           N  
ATOM   2449  CA  ASN A 442       6.303  43.946 -27.198  1.00 97.66           C  
ATOM   2450  C   ASN A 442       6.135  44.759 -25.903  1.00 97.66           C  
ATOM   2451  O   ASN A 442       5.536  44.263 -24.947  1.00 97.66           O  
ATOM   2452  CB  ASN A 442       6.759  42.508 -26.894  1.00 97.66           C  
ATOM   2453  CG  ASN A 442       6.770  41.599 -28.106  1.00 97.66           C  
ATOM   2454  ND2 ASN A 442       7.861  40.910 -28.338  1.00 97.66           N  
ATOM   2455  OD1 ASN A 442       5.793  41.451 -28.819  1.00 97.66           O  
ATOM   2456  N   LEU A 443       6.654  45.991 -25.820  1.00 98.53           N  
ATOM   2457  CA  LEU A 443       6.673  46.727 -24.555  1.00 98.53           C  
ATOM   2458  C   LEU A 443       5.263  47.018 -24.036  1.00 98.53           C  
ATOM   2459  O   LEU A 443       5.015  46.845 -22.843  1.00 98.53           O  
ATOM   2460  CB  LEU A 443       7.472  48.028 -24.703  1.00 98.53           C  
ATOM   2461  CG  LEU A 443       8.965  47.850 -25.016  1.00 98.53           C  
ATOM   2462  CD1 LEU A 443       9.606  49.228 -25.139  1.00 98.53           C  
ATOM   2463  CD2 LEU A 443       9.710  47.091 -23.913  1.00 98.53           C  
ATOM   2464  N   LEU A 444       4.321  47.398 -24.903  1.00 98.45           N  
ATOM   2465  CA  LEU A 444       2.935  47.666 -24.509  1.00 98.45           C  
ATOM   2466  C   LEU A 444       2.222  46.413 -23.984  1.00 98.45           C  
ATOM   2467  O   LEU A 444       1.521  46.495 -22.976  1.00 98.45           O  
ATOM   2468  CB  LEU A 444       2.176  48.269 -25.702  1.00 98.45           C  
ATOM   2469  CG  LEU A 444       0.678  48.521 -25.460  1.00 98.45           C  
ATOM   2470  CD1 LEU A 444       0.427  49.496 -24.309  1.00 98.45           C  
ATOM   2471  CD2 LEU A 444       0.039  49.078 -26.726  1.00 98.45           C  
ATOM   2472  N   SER A 445       2.383  45.264 -24.645  1.00 98.05           N  
ATOM   2473  CA  SER A 445       1.735  44.017 -24.221  1.00 98.05           C  
ATOM   2474  C   SER A 445       2.344  43.505 -22.917  1.00 98.05           C  
ATOM   2475  O   SER A 445       1.622  43.283 -21.949  1.00 98.05           O  
ATOM   2476  CB  SER A 445       1.782  42.960 -25.332  1.00 98.05           C  
ATOM   2477  OG  SER A 445       3.109  42.706 -25.750  1.00 98.05           O  
ATOM   2478  N   LEU A 446       3.674  43.436 -22.823  1.00 98.47           N  
ATOM   2479  CA  LEU A 446       4.370  42.977 -21.616  1.00 98.47           C  
ATOM   2480  C   LEU A 446       4.186  43.930 -20.426  1.00 98.47           C  
ATOM   2481  O   LEU A 446       4.141  43.480 -19.284  1.00 98.47           O  
ATOM   2482  CB  LEU A 446       5.860  42.775 -21.932  1.00 98.47           C  
ATOM   2483  CG  LEU A 446       6.155  41.682 -22.978  1.00 98.47           C  
ATOM   2484  CD1 LEU A 446       7.652  41.676 -23.283  1.00 98.47           C  
ATOM   2485  CD2 LEU A 446       5.761  40.277 -22.514  1.00 98.47           C  
ATOM   2486  N   SER A 447       4.008  45.234 -20.659  1.00 98.68           N  
ATOM   2487  CA  SER A 447       3.661  46.193 -19.596  1.00 98.68           C  
ATOM   2488  C   SER A 447       2.277  45.937 -18.990  1.00 98.68           C  
ATOM   2489  O   SER A 447       2.004  46.369 -17.870  1.00 98.68           O  
ATOM   2490  CB  SER A 447       3.685  47.629 -20.123  1.00 98.68           C  
ATOM   2491  OG  SER A 447       4.994  47.992 -20.493  1.00 98.68           O  
ATOM   2492  N   GLN A 448       1.390  45.251 -19.711  1.00 98.57           N  
ATOM   2493  CA  GLN A 448       0.057  44.877 -19.239  1.00 98.57           C  
ATOM   2494  C   GLN A 448       0.026  43.492 -18.577  1.00 98.57           C  
ATOM   2495  O   GLN A 448      -1.002  43.096 -18.037  1.00 98.57           O  
ATOM   2496  CB  GLN A 448      -0.955  45.002 -20.387  1.00 98.57           C  
ATOM   2497  CG  GLN A 448      -1.139  46.463 -20.817  1.00 98.57           C  
ATOM   2498  CD  GLN A 448      -2.027  46.568 -22.047  1.00 98.57           C  
ATOM   2499  NE2 GLN A 448      -1.449  46.649 -23.224  1.00 98.57           N  
ATOM   2500  OE1 GLN A 448      -3.242  46.598 -21.967  1.00 98.57           O  
ATOM   2501  N   GLU A 449       1.153  42.786 -18.528  1.00 98.39           N  
ATOM   2502  CA  GLU A 449       1.273  41.496 -17.854  1.00 98.39           C  
ATOM   2503  C   GLU A 449       1.631  41.661 -16.375  1.00 98.39           C  
ATOM   2504  O   GLU A 449       2.466  42.490 -16.001  1.00 98.39           O  
ATOM   2505  CB  GLU A 449       2.335  40.649 -18.559  1.00 98.39           C  
ATOM   2506  CG  GLU A 449       1.895  40.149 -19.944  1.00 98.39           C  
ATOM   2507  CD  GLU A 449       0.754  39.124 -19.867  1.00 98.39           C  
ATOM   2508  OE1 GLU A 449       0.143  38.862 -20.923  1.00 98.39           O  
ATOM   2509  OE2 GLU A 449       0.526  38.597 -18.749  1.00 98.39           O1-
ATOM   2510  N   LYS A 450       1.060  40.811 -15.512  1.00 98.49           N  
ATOM   2511  CA  LYS A 450       1.306  40.849 -14.057  1.00 98.49           C  
ATOM   2512  C   LYS A 450       2.788  40.678 -13.707  1.00 98.49           C  
ATOM   2513  O   LYS A 450       3.266  41.319 -12.780  1.00 98.49           O  
ATOM   2514  CB  LYS A 450       0.455  39.765 -13.380  1.00 98.49           C  
ATOM   2515  CG  LYS A 450       0.551  39.790 -11.844  1.00 98.49           C  
ATOM   2516  CD  LYS A 450      -0.211  38.599 -11.253  1.00 98.49           C  
ATOM   2517  CE  LYS A 450      -0.094  38.542  -9.726  1.00 98.49           C  
ATOM   2518  NZ  LYS A 450      -1.106  39.404  -9.070  1.00 98.49           N1+
ATOM   2519  N   PHE A 451       3.494  39.804 -14.426  1.00 98.40           N  
ATOM   2520  CA  PHE A 451       4.885  39.444 -14.131  1.00 98.40           C  
ATOM   2521  C   PHE A 451       5.880  40.117 -15.079  1.00 98.40           C  
ATOM   2522  O   PHE A 451       6.898  40.643 -14.626  1.00 98.40           O  
ATOM   2523  CB  PHE A 451       5.025  37.917 -14.162  1.00 98.40           C  
ATOM   2524  CG  PHE A 451       4.034  37.189 -13.272  1.00 98.40           C  
ATOM   2525  CD1 PHE A 451       4.106  37.324 -11.873  1.00 98.40           C  
ATOM   2526  CD2 PHE A 451       3.034  36.380 -13.841  1.00 98.40           C  
ATOM   2527  CE1 PHE A 451       3.201  36.628 -11.049  1.00 98.40           C  
ATOM   2528  CE2 PHE A 451       2.133  35.681 -13.020  1.00 98.40           C  
ATOM   2529  CZ  PHE A 451       2.221  35.799 -11.623  1.00 98.40           C  
ATOM   2530  N   ALA A 452       5.575  40.163 -16.380  1.00 98.61           N  
ATOM   2531  CA  ALA A 452       6.488  40.759 -17.354  1.00 98.61           C  
ATOM   2532  C   ALA A 452       6.576  42.286 -17.239  1.00 98.61           C  
ATOM   2533  O   ALA A 452       7.603  42.848 -17.611  1.00 98.61           O  
ATOM   2534  CB  ALA A 452       6.138  40.308 -18.773  1.00 98.61           C  
ATOM   2535  N   SER A 453       5.587  42.964 -16.643  1.00 98.72           N  
ATOM   2536  CA  SER A 453       5.692  44.401 -16.350  1.00 98.72           C  
ATOM   2537  C   SER A 453       6.903  44.722 -15.470  1.00 98.72           C  
ATOM   2538  O   SER A 453       7.606  45.691 -15.742  1.00 98.72           O  
ATOM   2539  CB  SER A 453       4.411  44.937 -15.709  1.00 98.72           C  
ATOM   2540  OG  SER A 453       4.037  44.165 -14.587  1.00 98.72           O  
ATOM   2541  N   HIS A 454       7.244  43.858 -14.509  1.00 98.71           N  
ATOM   2542  CA  HIS A 454       8.463  44.001 -13.709  1.00 98.71           C  
ATOM   2543  C   HIS A 454       9.742  43.813 -14.536  1.00 98.71           C  
ATOM   2544  O   HIS A 454      10.729  44.515 -14.319  1.00 98.71           O  
ATOM   2545  CB  HIS A 454       8.439  42.994 -12.555  1.00 98.71           C  
ATOM   2546  CG  HIS A 454       7.307  43.229 -11.595  1.00 98.71           C  
ATOM   2547  CD2 HIS A 454       6.397  42.305 -11.159  1.00 98.71           C  
ATOM   2548  ND1 HIS A 454       7.004  44.429 -10.989  1.00 98.71           N  
ATOM   2549  CE1 HIS A 454       5.951  44.215 -10.185  1.00 98.71           C  
ATOM   2550  NE2 HIS A 454       5.551  42.934 -10.237  1.00 98.71           N  
ATOM   2551  N   VAL A 455       9.734  42.897 -15.511  1.00 98.80           N  
ATOM   2552  CA  VAL A 455      10.851  42.728 -16.458  1.00 98.80           C  
ATOM   2553  C   VAL A 455      11.034  43.993 -17.299  1.00 98.80           C  
ATOM   2554  O   VAL A 455      12.161  44.458 -17.460  1.00 98.80           O  
ATOM   2555  CB  VAL A 455      10.642  41.496 -17.363  1.00 98.80           C  
ATOM   2556  CG1 VAL A 455      11.759  41.371 -18.402  1.00 98.80           C  
ATOM   2557  CG2 VAL A 455      10.604  40.201 -16.540  1.00 98.80           C  
ATOM   2558  N   VAL A 456       9.934  44.589 -17.769  1.00 98.85           N  
ATOM   2559  CA  VAL A 456       9.950  45.853 -18.514  1.00 98.85           C  
ATOM   2560  C   VAL A 456      10.483  46.998 -17.644  1.00 98.85           C  
ATOM   2561  O   VAL A 456      11.341  47.752 -18.099  1.00 98.85           O  
ATOM   2562  CB  VAL A 456       8.555  46.169 -19.092  1.00 98.85           C  
ATOM   2563  CG1 VAL A 456       8.545  47.525 -19.796  1.00 98.85           C  
ATOM   2564  CG2 VAL A 456       8.119  45.126 -20.130  1.00 98.85           C  
ATOM   2565  N   GLU A 457      10.068  47.102 -16.375  1.00 98.88           N  
ATOM   2566  CA  GLU A 457      10.629  48.084 -15.434  1.00 98.88           C  
ATOM   2567  C   GLU A 457      12.154  47.940 -15.298  1.00 98.88           C  
ATOM   2568  O   GLU A 457      12.869  48.943 -15.350  1.00 98.88           O  
ATOM   2569  CB  GLU A 457       9.990  47.961 -14.037  1.00 98.88           C  
ATOM   2570  CG  GLU A 457       8.536  48.440 -13.945  1.00 98.88           C  
ATOM   2571  CD  GLU A 457       8.022  48.328 -12.501  1.00 98.88           C  
ATOM   2572  OE1 GLU A 457       7.599  47.219 -12.087  1.00 98.88           O  
ATOM   2573  OE2 GLU A 457       8.091  49.360 -11.793  1.00 98.88           O1-
ATOM   2574  N   LYS A 458      12.674  46.708 -15.162  1.00 98.76           N  
ATOM   2575  CA  LYS A 458      14.127  46.464 -15.110  1.00 98.76           C  
ATOM   2576  C   LYS A 458      14.825  46.840 -16.410  1.00 98.76           C  
ATOM   2577  O   LYS A 458      15.898  47.436 -16.352  1.00 98.76           O  
ATOM   2578  CB  LYS A 458      14.448  45.003 -14.747  1.00 98.76           C  
ATOM   2579  CG  LYS A 458      14.015  44.573 -13.341  1.00 98.76           C  
ATOM   2580  CD  LYS A 458      14.451  45.562 -12.261  1.00 98.76           C  
ATOM   2581  CE  LYS A 458      14.094  45.010 -10.888  1.00 98.76           C  
ATOM   2582  NZ  LYS A 458      14.507  45.977  -9.849  1.00 98.76           N1+
ATOM   2583  N   ALA A 459      14.221  46.544 -17.555  1.00 98.85           N  
ATOM   2584  CA  ALA A 459      14.780  46.927 -18.844  1.00 98.85           C  
ATOM   2585  C   ALA A 459      14.925  48.451 -18.952  1.00 98.85           C  
ATOM   2586  O   ALA A 459      16.016  48.924 -19.243  1.00 98.85           O  
ATOM   2587  CB  ALA A 459      13.930  46.310 -19.953  1.00 98.85           C  
ATOM   2588  N   PHE A 460      13.900  49.230 -18.592  1.00 98.82           N  
ATOM   2589  CA  PHE A 460      14.002  50.697 -18.589  1.00 98.82           C  
ATOM   2590  C   PHE A 460      15.095  51.220 -17.643  1.00 98.82           C  
ATOM   2591  O   PHE A 460      15.799  52.173 -17.972  1.00 98.82           O  
ATOM   2592  CB  PHE A 460      12.640  51.307 -18.223  1.00 98.82           C  
ATOM   2593  CG  PHE A 460      11.686  51.436 -19.389  1.00 98.82           C  
ATOM   2594  CD1 PHE A 460      11.963  52.366 -20.407  1.00 98.82           C  
ATOM   2595  CD2 PHE A 460      10.520  50.656 -19.460  1.00 98.82           C  
ATOM   2596  CE1 PHE A 460      11.095  52.501 -21.503  1.00 98.82           C  
ATOM   2597  CE2 PHE A 460       9.652  50.786 -20.558  1.00 98.82           C  
ATOM   2598  CZ  PHE A 460       9.944  51.702 -21.583  1.00 98.82           C  
ATOM   2599  N   LEU A 461      15.262  50.606 -16.469  1.00 98.72           N  
ATOM   2600  CA  LEU A 461      16.265  51.037 -15.489  1.00 98.72           C  
ATOM   2601  C   LEU A 461      17.709  50.789 -15.955  1.00 98.72           C  
ATOM   2602  O   LEU A 461      18.583  51.617 -15.670  1.00 98.72           O  
ATOM   2603  CB  LEU A 461      15.995  50.327 -14.151  1.00 98.72           C  
ATOM   2604  CG  LEU A 461      14.765  50.865 -13.400  1.00 98.72           C  
ATOM   2605  CD1 LEU A 461      14.373  49.897 -12.282  1.00 98.72           C  
ATOM   2606  CD2 LEU A 461      15.031  52.235 -12.772  1.00 98.72           C  
ATOM   2607  N   HIS A 462      17.949  49.673 -16.648  1.00 98.60           N  
ATOM   2608  CA  HIS A 462      19.289  49.132 -16.900  1.00 98.60           C  
ATOM   2609  C   HIS A 462      19.696  49.057 -18.379  1.00 98.60           C  
ATOM   2610  O   HIS A 462      20.840  48.706 -18.661  1.00 98.60           O  
ATOM   2611  CB  HIS A 462      19.387  47.748 -16.244  1.00 98.60           C  
ATOM   2612  CG  HIS A 462      19.288  47.783 -14.742  1.00 98.60           C  
ATOM   2613  CD2 HIS A 462      18.183  47.516 -13.979  1.00 98.60           C  
ATOM   2614  ND1 HIS A 462      20.323  48.041 -13.875  1.00 98.60           N  
ATOM   2615  CE1 HIS A 462      19.849  47.938 -12.624  1.00 98.60           C  
ATOM   2616  NE2 HIS A 462      18.538  47.632 -12.629  1.00 98.60           N  
ATOM   2617  N   ALA A 463      18.803  49.361 -19.324  1.00 98.61           N  
ATOM   2618  CA  ALA A 463      19.152  49.409 -20.740  1.00 98.61           C  
ATOM   2619  C   ALA A 463      20.295  50.414 -20.993  1.00 98.61           C  
ATOM   2620  O   ALA A 463      20.292  51.492 -20.382  1.00 98.61           O  
ATOM   2621  CB  ALA A 463      17.915  49.775 -21.573  1.00 98.61           C  
ATOM   2622  N   PRO A 464      21.242  50.094 -21.899  1.00 98.31           N  
ATOM   2623  CA  PRO A 464      22.149  51.103 -22.439  1.00 98.31           C  
ATOM   2624  C   PRO A 464      21.338  52.212 -23.118  1.00 98.31           C  
ATOM   2625  O   PRO A 464      20.206  51.987 -23.557  1.00 98.31           O  
ATOM   2626  CB  PRO A 464      23.061  50.366 -23.421  1.00 98.31           C  
ATOM   2627  CG  PRO A 464      22.195  49.207 -23.901  1.00 98.31           C  
ATOM   2628  CD  PRO A 464      21.358  48.857 -22.670  1.00 98.31           C  
ATOM   2629  N   LEU A 465      21.889  53.423 -23.189  1.00 98.10           N  
ATOM   2630  CA  LEU A 465      21.137  54.615 -23.589  1.00 98.10           C  
ATOM   2631  C   LEU A 465      20.587  54.542 -25.020  1.00 98.10           C  
ATOM   2632  O   LEU A 465      19.539  55.132 -25.277  1.00 98.10           O  
ATOM   2633  CB  LEU A 465      21.982  55.885 -23.376  1.00 98.10           C  
ATOM   2634  CG  LEU A 465      22.291  56.203 -21.902  1.00 98.10           C  
ATOM   2635  CD1 LEU A 465      22.986  57.557 -21.773  1.00 98.10           C  
ATOM   2636  CD2 LEU A 465      21.042  56.287 -21.019  1.00 98.10           C  
ATOM   2637  N   GLU A 466      21.236  53.795 -25.914  1.00 97.32           N  
ATOM   2638  CA  GLU A 466      20.748  53.538 -27.275  1.00 97.32           C  
ATOM   2639  C   GLU A 466      19.443  52.724 -27.264  1.00 97.32           C  
ATOM   2640  O   GLU A 466      18.418  53.195 -27.753  1.00 97.32           O  
ATOM   2641  CB  GLU A 466      21.871  52.860 -28.078  1.00 97.32           C  
ATOM   2642  CG  GLU A 466      21.535  52.677 -29.568  1.00 97.32           C  
ATOM   2643  CD  GLU A 466      22.741  52.199 -30.405  1.00 97.32           C  
ATOM   2644  OE1 GLU A 466      22.613  52.168 -31.651  1.00 97.32           O  
ATOM   2645  OE2 GLU A 466      23.817  51.937 -29.817  1.00 97.32           O1-
ATOM   2646  N   LEU A 467      19.428  51.563 -26.598  1.00 98.32           N  
ATOM   2647  CA  LEU A 467      18.210  50.755 -26.457  1.00 98.32           C  
ATOM   2648  C   LEU A 467      17.147  51.455 -25.609  1.00 98.32           C  
ATOM   2649  O   LEU A 467      15.961  51.342 -25.900  1.00 98.32           O  
ATOM   2650  CB  LEU A 467      18.541  49.382 -25.848  1.00 98.32           C  
ATOM   2651  CG  LEU A 467      19.313  48.430 -26.778  1.00 98.32           C  
ATOM   2652  CD1 LEU A 467      19.593  47.127 -26.027  1.00 98.32           C  
ATOM   2653  CD2 LEU A 467      18.523  48.078 -28.040  1.00 98.32           C  
ATOM   2654  N   LEU A 468      17.543  52.211 -24.579  1.00 98.65           N  
ATOM   2655  CA  LEU A 468      16.602  53.012 -23.794  1.00 98.65           C  
ATOM   2656  C   LEU A 468      15.867  54.027 -24.676  1.00 98.65           C  
ATOM   2657  O   LEU A 468      14.671  54.246 -24.476  1.00 98.65           O  
ATOM   2658  CB  LEU A 468      17.355  53.722 -22.657  1.00 98.65           C  
ATOM   2659  CG  LEU A 468      16.463  54.614 -21.772  1.00 98.65           C  
ATOM   2660  CD1 LEU A 468      15.342  53.827 -21.092  1.00 98.65           C  
ATOM   2661  CD2 LEU A 468      17.308  55.270 -20.680  1.00 98.65           C  
ATOM   2662  N   ALA A 469      16.562  54.634 -25.642  1.00 98.42           N  
ATOM   2663  CA  ALA A 469      15.945  55.552 -26.585  1.00 98.42           C  
ATOM   2664  C   ALA A 469      14.925  54.847 -27.478  1.00 98.42           C  
ATOM   2665  O   ALA A 469      13.788  55.307 -27.561  1.00 98.42           O  
ATOM   2666  CB  ALA A 469      17.032  56.281 -27.386  1.00 98.42           C  
ATOM   2667  N   GLU A 470      15.275  53.690 -28.043  1.00 98.48           N  
ATOM   2668  CA  GLU A 470      14.329  52.894 -28.832  1.00 98.48           C  
ATOM   2669  C   GLU A 470      13.106  52.461 -28.011  1.00 98.48           C  
ATOM   2670  O   GLU A 470      11.977  52.533 -28.494  1.00 98.48           O  
ATOM   2671  CB  GLU A 470      15.007  51.643 -29.401  1.00 98.48           C  
ATOM   2672  CG  GLU A 470      16.142  51.938 -30.388  1.00 98.48           C  
ATOM   2673  CD  GLU A 470      16.681  50.663 -31.060  1.00 98.48           C  
ATOM   2674  OE1 GLU A 470      17.758  50.763 -31.684  1.00 98.48           O  
ATOM   2675  OE2 GLU A 470      15.988  49.616 -31.022  1.00 98.48           O1-
ATOM   2676  N   MET A 471      13.304  52.060 -26.751  1.00 98.77           N  
ATOM   2677  CA  MET A 471      12.213  51.681 -25.852  1.00 98.77           C  
ATOM   2678  C   MET A 471      11.276  52.857 -25.546  1.00 98.77           C  
ATOM   2679  O   MET A 471      10.056  52.691 -25.511  1.00 98.77           O  
ATOM   2680  CB  MET A 471      12.777  51.143 -24.528  1.00 98.77           C  
ATOM   2681  CG  MET A 471      13.470  49.779 -24.626  1.00 98.77           C  
ATOM   2682  SD  MET A 471      14.263  49.248 -23.079  1.00 98.77           S  
ATOM   2683  CE  MET A 471      12.784  48.993 -22.066  1.00 98.77           C  
ATOM   2684  N   MET A 472      11.827  54.052 -25.306  1.00 98.69           N  
ATOM   2685  CA  MET A 472      11.034  55.268 -25.095  1.00 98.69           C  
ATOM   2686  C   MET A 472      10.251  55.636 -26.358  1.00 98.69           C  
ATOM   2687  O   MET A 472       9.051  55.905 -26.276  1.00 98.69           O  
ATOM   2688  CB  MET A 472      11.949  56.425 -24.668  1.00 98.69           C  
ATOM   2689  CG  MET A 472      12.456  56.280 -23.230  1.00 98.69           C  
ATOM   2690  SD  MET A 472      11.226  56.638 -21.940  1.00 98.69           S  
ATOM   2691  CE  MET A 472      12.302  56.533 -20.489  1.00 98.69           C  
ATOM   2692  N   ASP A 473      10.901  55.598 -27.521  1.00 98.43           N  
ATOM   2693  CA  ASP A 473      10.285  55.899 -28.813  1.00 98.43           C  
ATOM   2694  C   ASP A 473       9.178  54.895 -29.166  1.00 98.43           C  
ATOM   2695  O   ASP A 473       8.127  55.290 -29.672  1.00 98.43           O  
ATOM   2696  CB  ASP A 473      11.368  55.939 -29.905  1.00 98.43           C  
ATOM   2697  CG  ASP A 473      12.276  57.179 -29.842  1.00 98.43           C  
ATOM   2698  OD1 ASP A 473      11.979  58.118 -29.059  1.00 98.43           O  
ATOM   2699  OD2 ASP A 473      13.231  57.219 -30.650  1.00 98.43           O1-
ATOM   2700  N   GLU A 474       9.344  53.612 -28.829  1.00 98.61           N  
ATOM   2701  CA  GLU A 474       8.302  52.597 -28.989  1.00 98.61           C  
ATOM   2702  C   GLU A 474       7.046  52.930 -28.167  1.00 98.61           C  
ATOM   2703  O   GLU A 474       5.935  52.866 -28.697  1.00 98.61           O  
ATOM   2704  CB  GLU A 474       8.867  51.207 -28.651  1.00 98.61           C  
ATOM   2705  CG  GLU A 474       7.804  50.096 -28.734  1.00 98.61           C  
ATOM   2706  CD  GLU A 474       8.376  48.682 -28.551  1.00 98.61           C  
ATOM   2707  OE1 GLU A 474       7.634  47.776 -28.102  1.00 98.61           O  
ATOM   2708  OE2 GLU A 474       9.545  48.442 -28.921  1.00 98.61           O1-
ATOM   2709  N   ILE A 475       7.189  53.345 -26.902  1.00 98.66           N  
ATOM   2710  CA  ILE A 475       6.029  53.717 -26.073  1.00 98.66           C  
ATOM   2711  C   ILE A 475       5.371  55.016 -26.555  1.00 98.66           C  
ATOM   2712  O   ILE A 475       4.142  55.106 -26.558  1.00 98.66           O  
ATOM   2713  CB  ILE A 475       6.409  53.799 -24.577  1.00 98.66           C  
ATOM   2714  CG1 ILE A 475       6.884  52.445 -24.006  1.00 98.66           C  
ATOM   2715  CG2 ILE A 475       5.226  54.316 -23.728  1.00 98.66           C  
ATOM   2716  CD1 ILE A 475       5.936  51.264 -24.252  1.00 98.66           C  
ATOM   2717  N   PHE A 476       6.150  56.030 -26.943  1.00 98.34           N  
ATOM   2718  CA  PHE A 476       5.580  57.310 -27.372  1.00 98.34           C  
ATOM   2719  C   PHE A 476       4.967  57.258 -28.772  1.00 98.34           C  
ATOM   2720  O   PHE A 476       3.932  57.881 -28.991  1.00 98.34           O  
ATOM   2721  CB  PHE A 476       6.629  58.429 -27.289  1.00 98.34           C  
ATOM   2722  CG  PHE A 476       7.021  58.825 -25.878  1.00 98.34           C  
ATOM   2723  CD1 PHE A 476       6.043  59.259 -24.960  1.00 98.34           C  
ATOM   2724  CD2 PHE A 476       8.367  58.760 -25.481  1.00 98.34           C  
ATOM   2725  CE1 PHE A 476       6.409  59.587 -23.640  1.00 98.34           C  
ATOM   2726  CE2 PHE A 476       8.731  59.074 -24.163  1.00 98.34           C  
ATOM   2727  CZ  PHE A 476       7.754  59.476 -23.244  1.00 98.34           C  
ATOM   2728  N   ASP A 477       5.593  56.543 -29.707  1.00 97.21           N  
ATOM   2729  CA  ASP A 477       5.320  56.677 -31.140  1.00 97.21           C  
ATOM   2730  C   ASP A 477       5.286  55.330 -31.900  1.00 97.21           C  
ATOM   2731  O   ASP A 477       5.026  55.316 -33.109  1.00 97.21           O  
ATOM   2732  CB  ASP A 477       6.352  57.665 -31.735  1.00 97.21           C  
ATOM   2733  CG  ASP A 477       6.098  59.128 -31.315  1.00 97.21           C  
ATOM   2734  OD1 ASP A 477       4.977  59.606 -31.595  1.00 97.21           O  
ATOM   2735  OD2 ASP A 477       7.012  59.812 -30.781  1.00 97.21           O1-
ATOM   2736  N   GLY A 478       5.509  54.197 -31.223  1.00 96.64           N  
ATOM   2737  CA  GLY A 478       5.621  52.863 -31.830  1.00 96.64           C  
ATOM   2738  C   GLY A 478       4.304  52.127 -32.085  1.00 96.64           C  
ATOM   2739  O   GLY A 478       4.302  51.150 -32.832  1.00 96.64           O  
ATOM   2740  N   TYR A 479       3.182  52.593 -31.539  1.00 97.49           N  
ATOM   2741  CA  TYR A 479       1.873  51.937 -31.669  1.00 97.49           C  
ATOM   2742  C   TYR A 479       0.862  52.821 -32.399  1.00 97.49           C  
ATOM   2743  O   TYR A 479       0.874  54.048 -32.284  1.00 97.49           O  
ATOM   2744  CB  TYR A 479       1.361  51.509 -30.292  1.00 97.49           C  
ATOM   2745  CG  TYR A 479       2.261  50.496 -29.614  1.00 97.49           C  
ATOM   2746  CD1 TYR A 479       2.131  49.126 -29.918  1.00 97.49           C  
ATOM   2747  CD2 TYR A 479       3.260  50.927 -28.720  1.00 97.49           C  
ATOM   2748  CE1 TYR A 479       3.003  48.189 -29.334  1.00 97.49           C  
ATOM   2749  CE2 TYR A 479       4.109  49.989 -28.108  1.00 97.49           C  
ATOM   2750  CZ  TYR A 479       3.989  48.621 -28.423  1.00 97.49           C  
ATOM   2751  OH  TYR A 479       4.788  47.711 -27.814  1.00 97.49           O  
ATOM   2752  N   ILE A 480      -0.030  52.200 -33.172  1.00 96.30           N  
ATOM   2753  CA  ILE A 480      -1.140  52.905 -33.820  1.00 96.30           C  
ATOM   2754  C   ILE A 480      -2.206  53.192 -32.752  1.00 96.30           C  
ATOM   2755  O   ILE A 480      -2.666  52.242 -32.120  1.00 96.30           O  
ATOM   2756  CB  ILE A 480      -1.698  52.090 -35.007  1.00 96.30           C  
ATOM   2757  CG1 ILE A 480      -0.577  51.806 -36.036  1.00 96.30           C  
ATOM   2758  CG2 ILE A 480      -2.858  52.853 -35.676  1.00 96.30           C  
ATOM   2759  CD1 ILE A 480      -0.984  50.854 -37.165  1.00 96.30           C  
ATOM   2760  N   PRO A 481      -2.615  54.457 -32.526  1.00 96.57           N  
ATOM   2761  CA  PRO A 481      -3.688  54.761 -31.584  1.00 96.57           C  
ATOM   2762  C   PRO A 481      -4.992  54.045 -31.950  1.00 96.57           C  
ATOM   2763  O   PRO A 481      -5.272  53.814 -33.126  1.00 96.57           O  
ATOM   2764  CB  PRO A 481      -3.856  56.283 -31.604  1.00 96.57           C  
ATOM   2765  CG  PRO A 481      -2.500  56.784 -32.097  1.00 96.57           C  
ATOM   2766  CD  PRO A 481      -2.057  55.688 -33.064  1.00 96.57           C  
ATOM   2767  N   HIS A 482      -5.806  53.722 -30.946  1.00 94.63           N  
ATOM   2768  CA  HIS A 482      -7.061  53.000 -31.135  1.00 94.63           C  
ATOM   2769  C   HIS A 482      -7.981  53.734 -32.129  1.00 94.63           C  
ATOM   2770  O   HIS A 482      -8.258  54.918 -31.909  1.00 94.63           O  
ATOM   2771  CB  HIS A 482      -7.755  52.857 -29.780  1.00 94.63           C  
ATOM   2772  CG  HIS A 482      -8.986  51.983 -29.817  1.00 94.63           C  
ATOM   2773  CD2 HIS A 482      -9.054  50.701 -29.346  1.00 94.63           C  
ATOM   2774  ND1 HIS A 482     -10.219  52.275 -30.369  1.00 94.63           N  
ATOM   2775  CE1 HIS A 482     -11.003  51.189 -30.236  1.00 94.63           C  
ATOM   2776  NE2 HIS A 482     -10.338  50.220 -29.596  1.00 94.63           N  
ATOM   2777  N   PRO A 483      -8.520  53.056 -33.162  1.00 95.10           N  
ATOM   2778  CA  PRO A 483      -9.231  53.705 -34.267  1.00 95.10           C  
ATOM   2779  C   PRO A 483     -10.437  54.538 -33.809  1.00 95.10           C  
ATOM   2780  O   PRO A 483     -10.634  55.641 -34.306  1.00 95.10           O  
ATOM   2781  CB  PRO A 483      -9.634  52.571 -35.219  1.00 95.10           C  
ATOM   2782  CG  PRO A 483      -9.590  51.313 -34.350  1.00 95.10           C  
ATOM   2783  CD  PRO A 483      -8.457  51.618 -33.377  1.00 95.10           C  
ATOM   2784  N   ASP A 484     -11.190  54.051 -32.818  1.00 95.16           N  
ATOM   2785  CA  ASP A 484     -12.410  54.741 -32.366  1.00 95.16           C  
ATOM   2786  C   ASP A 484     -12.184  55.789 -31.266  1.00 95.16           C  
ATOM   2787  O   ASP A 484     -12.923  56.765 -31.171  1.00 95.16           O  
ATOM   2788  CB  ASP A 484     -13.420  53.701 -31.868  1.00 95.16           C  
ATOM   2789  CG  ASP A 484     -13.636  52.583 -32.883  1.00 95.16           C  
ATOM   2790  OD1 ASP A 484     -13.873  52.901 -34.066  1.00 95.16           O  
ATOM   2791  OD2 ASP A 484     -13.461  51.421 -32.466  1.00 95.16           O1-
ATOM   2792  N   THR A 485     -11.191  55.589 -30.390  1.00 95.54           N  
ATOM   2793  CA  THR A 485     -11.024  56.407 -29.171  1.00 95.54           C  
ATOM   2794  C   THR A 485      -9.830  57.353 -29.251  1.00 95.54           C  
ATOM   2795  O   THR A 485      -9.709  58.243 -28.414  1.00 95.54           O  
ATOM   2796  CB  THR A 485     -10.910  55.551 -27.898  1.00 95.54           C  
ATOM   2797  CG2 THR A 485     -12.107  54.630 -27.640  1.00 95.54           C  
ATOM   2798  OG1 THR A 485      -9.757  54.747 -27.909  1.00 95.54           O  
ATOM   2799  N   GLY A 486      -8.923  57.142 -30.210  1.00 95.55           N  
ATOM   2800  CA  GLY A 486      -7.665  57.874 -30.321  1.00 95.55           C  
ATOM   2801  C   GLY A 486      -6.669  57.607 -29.187  1.00 95.55           C  
ATOM   2802  O   GLY A 486      -5.632  58.264 -29.156  1.00 95.55           O  
ATOM   2803  N   LYS A 487      -6.952  56.669 -28.268  1.00 95.98           N  
ATOM   2804  CA  LYS A 487      -6.043  56.310 -27.169  1.00 95.98           C  
ATOM   2805  C   LYS A 487      -4.778  55.663 -27.716  1.00 95.98           C  
ATOM   2806  O   LYS A 487      -4.859  54.679 -28.450  1.00 95.98           O  
ATOM   2807  CB  LYS A 487      -6.710  55.341 -26.186  1.00 95.98           C  
ATOM   2808  CG  LYS A 487      -7.785  56.000 -25.315  1.00 95.98           C  
ATOM   2809  CD  LYS A 487      -8.364  54.933 -24.379  1.00 95.98           C  
ATOM   2810  CE  LYS A 487      -9.456  55.497 -23.470  1.00 95.98           C  
ATOM   2811  NZ  LYS A 487     -10.036  54.412 -22.636  1.00 95.98           N1+
ATOM   2812  N   ASP A 488      -3.627  56.185 -27.323  1.00 97.76           N  
ATOM   2813  CA  ASP A 488      -2.328  55.602 -27.659  1.00 97.76           C  
ATOM   2814  C   ASP A 488      -1.798  54.669 -26.551  1.00 97.76           C  
ATOM   2815  O   ASP A 488      -2.461  54.420 -25.539  1.00 97.76           O  
ATOM   2816  CB  ASP A 488      -1.356  56.722 -28.056  1.00 97.76           C  
ATOM   2817  CG  ASP A 488      -1.023  57.695 -26.926  1.00 97.76           C  
ATOM   2818  OD1 ASP A 488      -1.002  57.305 -25.738  1.00 97.76           O  
ATOM   2819  OD2 ASP A 488      -0.721  58.869 -27.226  1.00 97.76           O1-
ATOM   2820  N   ALA A 489      -0.594  54.125 -26.750  1.00 98.27           N  
ATOM   2821  CA  ALA A 489       0.043  53.208 -25.804  1.00 98.27           C  
ATOM   2822  C   ALA A 489       0.237  53.834 -24.415  1.00 98.27           C  
ATOM   2823  O   ALA A 489       0.014  53.175 -23.397  1.00 98.27           O  
ATOM   2824  CB  ALA A 489       1.389  52.787 -26.402  1.00 98.27           C  
ATOM   2825  N   LEU A 490       0.593  55.121 -24.360  1.00 98.39           N  
ATOM   2826  CA  LEU A 490       0.790  55.834 -23.103  1.00 98.39           C  
ATOM   2827  C   LEU A 490      -0.541  56.027 -22.360  1.00 98.39           C  
ATOM   2828  O   LEU A 490      -0.574  55.869 -21.139  1.00 98.39           O  
ATOM   2829  CB  LEU A 490       1.522  57.154 -23.405  1.00 98.39           C  
ATOM   2830  CG  LEU A 490       1.909  57.969 -22.159  1.00 98.39           C  
ATOM   2831  CD1 LEU A 490       2.922  57.235 -21.277  1.00 98.39           C  
ATOM   2832  CD2 LEU A 490       2.537  59.296 -22.592  1.00 98.39           C  
ATOM   2833  N   ASP A 491      -1.642  56.297 -23.071  1.00 97.68           N  
ATOM   2834  CA  ASP A 491      -2.980  56.341 -22.465  1.00 97.68           C  
ATOM   2835  C   ASP A 491      -3.379  54.988 -21.877  1.00 97.68           C  
ATOM   2836  O   ASP A 491      -3.898  54.936 -20.765  1.00 97.68           O  
ATOM   2837  CB  ASP A 491      -4.051  56.780 -23.472  1.00 97.68           C  
ATOM   2838  CG  ASP A 491      -3.875  58.226 -23.917  1.00 97.68           C  
ATOM   2839  OD1 ASP A 491      -3.564  59.080 -23.047  1.00 97.68           O  
ATOM   2840  OD2 ASP A 491      -4.042  58.474 -25.128  1.00 97.68           O1-
ATOM   2841  N   ILE A 492      -3.115  53.889 -22.585  1.00 98.11           N  
ATOM   2842  CA  ILE A 492      -3.405  52.542 -22.079  1.00 98.11           C  
ATOM   2843  C   ILE A 492      -2.589  52.269 -20.813  1.00 98.11           C  
ATOM   2844  O   ILE A 492      -3.147  51.940 -19.766  1.00 98.11           O  
ATOM   2845  CB  ILE A 492      -3.162  51.492 -23.183  1.00 98.11           C  
ATOM   2846  CG1 ILE A 492      -4.208  51.691 -24.300  1.00 98.11           C  
ATOM   2847  CG2 ILE A 492      -3.236  50.057 -22.622  1.00 98.11           C  
ATOM   2848  CD1 ILE A 492      -3.934  50.833 -25.531  1.00 98.11           C  
ATOM   2849  N   MET A 493      -1.271  52.462 -20.868  1.00 98.66           N  
ATOM   2850  CA  MET A 493      -0.379  52.108 -19.764  1.00 98.66           C  
ATOM   2851  C   MET A 493      -0.621  52.951 -18.510  1.00 98.66           C  
ATOM   2852  O   MET A 493      -0.624  52.400 -17.414  1.00 98.66           O  
ATOM   2853  CB  MET A 493       1.080  52.237 -20.207  1.00 98.66           C  
ATOM   2854  CG  MET A 493       1.469  51.179 -21.238  1.00 98.66           C  
ATOM   2855  SD  MET A 493       3.069  51.487 -22.021  1.00 98.66           S  
ATOM   2856  CE  MET A 493       4.204  51.394 -20.612  1.00 98.66           C  
ATOM   2857  N   MET A 494      -0.862  54.262 -18.634  1.00 98.48           N  
ATOM   2858  CA  MET A 494      -1.074  55.146 -17.476  1.00 98.48           C  
ATOM   2859  C   MET A 494      -2.248  54.721 -16.585  1.00 98.48           C  
ATOM   2860  O   MET A 494      -2.201  54.948 -15.372  1.00 98.48           O  
ATOM   2861  CB  MET A 494      -1.354  56.572 -17.958  1.00 98.48           C  
ATOM   2862  CG  MET A 494      -0.090  57.364 -18.300  1.00 98.48           C  
ATOM   2863  SD  MET A 494      -0.395  59.125 -18.636  1.00 98.48           S  
ATOM   2864  CE  MET A 494      -1.592  58.990 -20.000  1.00 98.48           C  
ATOM   2865  N   PHE A 495      -3.291  54.133 -17.176  1.00 98.06           N  
ATOM   2866  CA  PHE A 495      -4.508  53.730 -16.469  1.00 98.06           C  
ATOM   2867  C   PHE A 495      -4.603  52.214 -16.228  1.00 98.06           C  
ATOM   2868  O   PHE A 495      -5.440  51.789 -15.438  1.00 98.06           O  
ATOM   2869  CB  PHE A 495      -5.730  54.311 -17.197  1.00 98.06           C  
ATOM   2870  CG  PHE A 495      -5.772  55.835 -17.212  1.00 98.06           C  
ATOM   2871  CD1 PHE A 495      -6.087  56.547 -16.040  1.00 98.06           C  
ATOM   2872  CD2 PHE A 495      -5.489  56.550 -18.387  1.00 98.06           C  
ATOM   2873  CE1 PHE A 495      -6.116  57.954 -16.052  1.00 98.06           C  
ATOM   2874  CE2 PHE A 495      -5.487  57.955 -18.400  1.00 98.06           C  
ATOM   2875  CZ  PHE A 495      -5.806  58.661 -17.229  1.00 98.06           C  
ATOM   2876  N   HIS A 496      -3.718  51.407 -16.821  1.00 98.45           N  
ATOM   2877  CA  HIS A 496      -3.698  49.956 -16.634  1.00 98.45           C  
ATOM   2878  C   HIS A 496      -3.195  49.539 -15.239  1.00 98.45           C  
ATOM   2879  O   HIS A 496      -2.261  50.134 -14.701  1.00 98.45           O  
ATOM   2880  CB  HIS A 496      -2.843  49.321 -17.738  1.00 98.45           C  
ATOM   2881  CG  HIS A 496      -2.945  47.823 -17.730  1.00 98.45           C  
ATOM   2882  CD2 HIS A 496      -3.964  47.084 -18.266  1.00 98.45           C  
ATOM   2883  ND1 HIS A 496      -2.092  46.947 -17.101  1.00 98.45           N  
ATOM   2884  CE1 HIS A 496      -2.597  45.710 -17.234  1.00 98.45           C  
ATOM   2885  NE2 HIS A 496      -3.743  45.752 -17.913  1.00 98.45           N  
ATOM   2886  N   GLN A 497      -3.734  48.449 -14.677  1.00 98.25           N  
ATOM   2887  CA  GLN A 497      -3.411  47.939 -13.330  1.00 98.25           C  
ATOM   2888  C   GLN A 497      -1.920  47.600 -13.087  1.00 98.25           C  
ATOM   2889  O   GLN A 497      -1.441  47.754 -11.962  1.00 98.25           O  
ATOM   2890  CB  GLN A 497      -4.308  46.726 -13.018  1.00 98.25           C  
ATOM   2891  CG  GLN A 497      -4.100  45.546 -13.981  1.00 98.25           C  
ATOM   2892  CD  GLN A 497      -5.021  44.369 -13.681  1.00 98.25           C  
ATOM   2893  NE2 GLN A 497      -5.706  43.850 -14.675  1.00 98.25           N  
ATOM   2894  OE1 GLN A 497      -5.131  43.901 -12.557  1.00 98.25           O  
ATOM   2895  N   PHE A 498      -1.178  47.207 -14.130  1.00 98.48           N  
ATOM   2896  CA  PHE A 498       0.272  46.923 -14.079  1.00 98.48           C  
ATOM   2897  C   PHE A 498       1.109  47.965 -14.843  1.00 98.48           C  
ATOM   2898  O   PHE A 498       2.016  48.563 -14.273  1.00 98.48           O  
ATOM   2899  CB  PHE A 498       0.558  45.488 -14.553  1.00 98.48           C  
ATOM   2900  CG  PHE A 498      -0.284  44.413 -13.882  1.00 98.48           C  
ATOM   2901  CD1 PHE A 498      -0.391  44.345 -12.480  1.00 98.48           C  
ATOM   2902  CD2 PHE A 498      -1.000  43.495 -14.667  1.00 98.48           C  
ATOM   2903  CE1 PHE A 498      -1.248  43.403 -11.881  1.00 98.48           C  
ATOM   2904  CE2 PHE A 498      -1.861  42.558 -14.077  1.00 98.48           C  
ATOM   2905  CZ  PHE A 498      -1.996  42.519 -12.681  1.00 98.48           C  
ATOM   2906  N   GLY A 499       0.749  48.271 -16.097  1.00 98.56           N  
ATOM   2907  CA  GLY A 499       1.427  49.266 -16.941  1.00 98.56           C  
ATOM   2908  C   GLY A 499       1.647  50.644 -16.310  1.00 98.56           C  
ATOM   2909  O   GLY A 499       2.627  51.312 -16.641  1.00 98.56           O  
ATOM   2910  N   ASN A 500       0.827  51.050 -15.335  1.00 98.68           N  
ATOM   2911  CA  ASN A 500       1.027  52.318 -14.633  1.00 98.68           C  
ATOM   2912  C   ASN A 500       2.364  52.370 -13.866  1.00 98.68           C  
ATOM   2913  O   ASN A 500       2.910  53.457 -13.668  1.00 98.68           O  
ATOM   2914  CB  ASN A 500      -0.161  52.585 -13.696  1.00 98.68           C  
ATOM   2915  CG  ASN A 500      -0.116  51.726 -12.443  1.00 98.68           C  
ATOM   2916  ND2 ASN A 500      -0.697  50.558 -12.474  1.00 98.68           N  
ATOM   2917  OD1 ASN A 500       0.457  52.105 -11.435  1.00 98.68           O  
ATOM   2918  N   TYR A 501       2.895  51.226 -13.423  1.00 98.70           N  
ATOM   2919  CA  TYR A 501       4.203  51.144 -12.769  1.00 98.70           C  
ATOM   2920  C   TYR A 501       5.336  51.366 -13.775  1.00 98.70           C  
ATOM   2921  O   TYR A 501       6.266  52.115 -13.483  1.00 98.70           O  
ATOM   2922  CB  TYR A 501       4.348  49.807 -12.032  1.00 98.70           C  
ATOM   2923  CG  TYR A 501       3.392  49.653 -10.862  1.00 98.70           C  
ATOM   2924  CD1 TYR A 501       3.648  50.333  -9.655  1.00 98.70           C  
ATOM   2925  CD2 TYR A 501       2.256  48.829 -10.971  1.00 98.70           C  
ATOM   2926  CE1 TYR A 501       2.764  50.195  -8.566  1.00 98.70           C  
ATOM   2927  CE2 TYR A 501       1.363  48.694  -9.894  1.00 98.70           C  
ATOM   2928  CZ  TYR A 501       1.620  49.377  -8.687  1.00 98.70           C  
ATOM   2929  OH  TYR A 501       0.771  49.239  -7.636  1.00 98.70           O  
ATOM   2930  N   VAL A 502       5.197  50.854 -15.001  1.00 98.84           N  
ATOM   2931  CA  VAL A 502       6.152  51.094 -16.094  1.00 98.84           C  
ATOM   2932  C   VAL A 502       6.224  52.584 -16.444  1.00 98.84           C  
ATOM   2933  O   VAL A 502       7.316  53.141 -16.521  1.00 98.84           O  
ATOM   2934  CB  VAL A 502       5.814  50.242 -17.333  1.00 98.84           C  
ATOM   2935  CG1 VAL A 502       6.833  50.484 -18.448  1.00 98.84           C  
ATOM   2936  CG2 VAL A 502       5.810  48.744 -16.993  1.00 98.84           C  
ATOM   2937  N   VAL A 503       5.084  53.281 -16.548  1.00 98.85           N  
ATOM   2938  CA  VAL A 503       5.083  54.738 -16.806  1.00 98.85           C  
ATOM   2939  C   VAL A 503       5.701  55.521 -15.643  1.00 98.85           C  
ATOM   2940  O   VAL A 503       6.465  56.464 -15.858  1.00 98.85           O  
ATOM   2941  CB  VAL A 503       3.673  55.276 -17.114  1.00 98.85           C  
ATOM   2942  CG1 VAL A 503       3.726  56.764 -17.488  1.00 98.85           C  
ATOM   2943  CG2 VAL A 503       3.032  54.533 -18.288  1.00 98.85           C  
ATOM   2944  N   GLN A 504       5.426  55.125 -14.394  1.00 98.74           N  
ATOM   2945  CA  GLN A 504       6.095  55.710 -13.225  1.00 98.74           C  
ATOM   2946  C   GLN A 504       7.613  55.475 -13.255  1.00 98.74           C  
ATOM   2947  O   GLN A 504       8.366  56.371 -12.867  1.00 98.74           O  
ATOM   2948  CB  GLN A 504       5.519  55.124 -11.931  1.00 98.74           C  
ATOM   2949  CG  GLN A 504       4.140  55.673 -11.560  1.00 98.74           C  
ATOM   2950  CD  GLN A 504       3.561  54.851 -10.417  1.00 98.74           C  
ATOM   2951  NE2 GLN A 504       2.662  53.942 -10.717  1.00 98.74           N  
ATOM   2952  OE1 GLN A 504       3.953  54.985  -9.259  1.00 98.74           O  
ATOM   2953  N   CYS A 505       8.064  54.307 -13.722  1.00 98.76           N  
ATOM   2954  CA  CYS A 505       9.477  53.986 -13.910  1.00 98.76           C  
ATOM   2955  C   CYS A 505      10.112  54.915 -14.958  1.00 98.76           C  
ATOM   2956  O   CYS A 505      11.076  55.614 -14.640  1.00 98.76           O  
ATOM   2957  CB  CYS A 505       9.611  52.497 -14.263  1.00 98.76           C  
ATOM   2958  SG  CYS A 505      11.369  52.084 -14.386  1.00 98.76           S  
ATOM   2959  N   MET A 506       9.506  55.033 -16.147  1.00 98.82           N  
ATOM   2960  CA  MET A 506       9.943  55.958 -17.205  1.00 98.82           C  
ATOM   2961  C   MET A 506      10.060  57.400 -16.687  1.00 98.82           C  
ATOM   2962  O   MET A 506      11.075  58.068 -16.896  1.00 98.82           O  
ATOM   2963  CB  MET A 506       8.940  55.943 -18.372  1.00 98.82           C  
ATOM   2964  CG  MET A 506       8.847  54.619 -19.136  1.00 98.82           C  
ATOM   2965  SD  MET A 506       7.367  54.531 -20.185  1.00 98.82           S  
ATOM   2966  CE  MET A 506       7.797  55.738 -21.472  1.00 98.82           C  
ATOM   2967  N   LEU A 507       9.040  57.873 -15.959  1.00 98.63           N  
ATOM   2968  CA  LEU A 507       9.024  59.213 -15.375  1.00 98.63           C  
ATOM   2969  C   LEU A 507      10.149  59.408 -14.355  1.00 98.63           C  
ATOM   2970  O   LEU A 507      10.824  60.438 -14.378  1.00 98.63           O  
ATOM   2971  CB  LEU A 507       7.638  59.465 -14.751  1.00 98.63           C  
ATOM   2972  CG  LEU A 507       7.502  60.832 -14.056  1.00 98.63           C  
ATOM   2973  CD1 LEU A 507       7.696  61.996 -15.026  1.00 98.63           C  
ATOM   2974  CD2 LEU A 507       6.120  60.956 -13.416  1.00 98.63           C  
ATOM   2975  N   THR A 508      10.357  58.431 -13.473  1.00 98.39           N  
ATOM   2976  CA  THR A 508      11.401  58.480 -12.441  1.00 98.39           C  
ATOM   2977  C   THR A 508      12.786  58.544 -13.076  1.00 98.39           C  
ATOM   2978  O   THR A 508      13.563  59.425 -12.722  1.00 98.39           O  
ATOM   2979  CB  THR A 508      11.296  57.280 -11.489  1.00 98.39           C  
ATOM   2980  CG2 THR A 508      12.322  57.334 -10.359  1.00 98.39           C  
ATOM   2981  OG1 THR A 508      10.013  57.272 -10.894  1.00 98.39           O  
ATOM   2982  N   ILE A 509      13.055  57.706 -14.083  1.00 98.46           N  
ATOM   2983  CA  ILE A 509      14.315  57.701 -14.842  1.00 98.46           C  
ATOM   2984  C   ILE A 509      14.601  59.079 -15.445  1.00 98.46           C  
ATOM   2985  O   ILE A 509      15.702  59.609 -15.284  1.00 98.46           O  
ATOM   2986  CB  ILE A 509      14.251  56.610 -15.934  1.00 98.46           C  
ATOM   2987  CG1 ILE A 509      14.356  55.215 -15.288  1.00 98.46           C  
ATOM   2988  CG2 ILE A 509      15.355  56.789 -16.991  1.00 98.46           C  
ATOM   2989  CD1 ILE A 509      13.826  54.118 -16.208  1.00 98.46           C  
ATOM   2990  N   CYS A 510      13.609  59.686 -16.101  1.00 98.33           N  
ATOM   2991  CA  CYS A 510      13.771  61.004 -16.708  1.00 98.33           C  
ATOM   2992  C   CYS A 510      14.004  62.096 -15.653  1.00 98.33           C  
ATOM   2993  O   CYS A 510      14.869  62.955 -15.827  1.00 98.33           O  
ATOM   2994  CB  CYS A 510      12.543  61.325 -17.565  1.00 98.33           C  
ATOM   2995  SG  CYS A 510      12.377  60.163 -18.946  1.00 98.33           S  
ATOM   2996  N   CYS A 511      13.274  62.053 -14.533  1.00 97.39           N  
ATOM   2997  CA  CYS A 511      13.453  63.001 -13.431  1.00 97.39           C  
ATOM   2998  C   CYS A 511      14.830  62.853 -12.765  1.00 97.39           C  
ATOM   2999  O   CYS A 511      15.447  63.856 -12.408  1.00 97.39           O  
ATOM   3000  CB  CYS A 511      12.337  62.804 -12.395  1.00 97.39           C  
ATOM   3001  SG  CYS A 511      10.720  63.268 -13.075  1.00 97.39           S  
ATOM   3002  N   ASP A 512      15.324  61.627 -12.597  1.00 97.40           N  
ATOM   3003  CA  ASP A 512      16.643  61.345 -12.031  1.00 97.40           C  
ATOM   3004  C   ASP A 512      17.768  61.816 -12.955  1.00 97.40           C  
ATOM   3005  O   ASP A 512      18.717  62.433 -12.477  1.00 97.40           O  
ATOM   3006  CB  ASP A 512      16.779  59.846 -11.714  1.00 97.40           C  
ATOM   3007  CG  ASP A 512      15.985  59.409 -10.478  1.00 97.40           C  
ATOM   3008  OD1 ASP A 512      15.532  60.299  -9.711  1.00 97.40           O  
ATOM   3009  OD2 ASP A 512      15.902  58.189 -10.245  1.00 97.40           O1-
ATOM   3010  N   ALA A 513      17.643  61.612 -14.268  1.00 97.07           N  
ATOM   3011  CA  ALA A 513      18.604  62.121 -15.248  1.00 97.07           C  
ATOM   3012  C   ALA A 513      18.667  63.656 -15.232  1.00 97.07           C  
ATOM   3013  O   ALA A 513      19.737  64.242 -15.079  1.00 97.07           O  
ATOM   3014  CB  ALA A 513      18.209  61.578 -16.624  1.00 97.07           C  
ATOM   3015  N   VAL A 514      17.508  64.314 -15.302  1.00 95.24           N  
ATOM   3016  CA  VAL A 514      17.402  65.782 -15.325  1.00 95.24           C  
ATOM   3017  C   VAL A 514      17.894  66.439 -14.030  1.00 95.24           C  
ATOM   3018  O   VAL A 514      18.450  67.535 -14.058  1.00 95.24           O  
ATOM   3019  CB  VAL A 514      15.944  66.160 -15.654  1.00 95.24           C  
ATOM   3020  CG1 VAL A 514      15.619  67.604 -15.294  1.00 95.24           C  
ATOM   3021  CG2 VAL A 514      15.700  65.939 -17.154  1.00 95.24           C  
ATOM   3022  N   SER A 515      17.726  65.768 -12.894  1.00 94.49           N  
ATOM   3023  CA  SER A 515      18.187  66.260 -11.589  1.00 94.49           C  
ATOM   3024  C   SER A 515      19.619  65.849 -11.226  1.00 94.49           C  
ATOM   3025  O   SER A 515      20.056  66.086 -10.100  1.00 94.49           O  
ATOM   3026  CB  SER A 515      17.212  65.829 -10.503  1.00 94.49           C  
ATOM   3027  OG  SER A 515      17.149  64.423 -10.453  1.00 94.49           O  
ATOM   3028  N   GLY A 516      20.345  65.201 -12.144  1.00 94.79           N  
ATOM   3029  CA  GLY A 516      21.728  64.766 -11.935  1.00 94.79           C  
ATOM   3030  C   GLY A 516      21.898  63.552 -11.012  1.00 94.79           C  
ATOM   3031  O   GLY A 516      23.016  63.264 -10.592  1.00 94.79           O  
ATOM   3032  N   ARG A 517      20.817  62.829 -10.686  1.00 96.25           N  
ATOM   3033  CA  ARG A 517      20.856  61.569  -9.917  1.00 96.25           C  
ATOM   3034  C   ARG A 517      21.167  60.342 -10.778  1.00 96.25           C  
ATOM   3035  O   ARG A 517      21.559  59.313 -10.237  1.00 96.25           O  
ATOM   3036  CB  ARG A 517      19.534  61.356  -9.167  1.00 96.25           C  
ATOM   3037  CG  ARG A 517      19.292  62.410  -8.080  1.00 96.25           C  
ATOM   3038  CD  ARG A 517      18.105  62.014  -7.189  1.00 96.25           C  
ATOM   3039  NE  ARG A 517      16.831  62.001  -7.926  1.00 96.25           N  
ATOM   3040  CZ  ARG A 517      16.027  63.016  -8.158  1.00 96.25           C  
ATOM   3041  NH1 ARG A 517      16.259  64.212  -7.690  1.00 96.25           N1+
ATOM   3042  NH2 ARG A 517      14.974  62.821  -8.894  1.00 96.25           N  
ATOM   3043  N   ARG A 518      21.012  60.448 -12.101  1.00 97.32           N  
ATOM   3044  CA  ARG A 518      21.385  59.425 -13.088  1.00 97.32           C  
ATOM   3045  C   ARG A 518      22.393  60.005 -14.081  1.00 97.32           C  
ATOM   3046  O   ARG A 518      22.222  61.128 -14.544  1.00 97.32           O  
ATOM   3047  CB  ARG A 518      20.111  58.884 -13.765  1.00 97.32           C  
ATOM   3048  CG  ARG A 518      20.396  57.866 -14.876  1.00 97.32           C  
ATOM   3049  CD  ARG A 518      19.107  57.352 -15.527  1.00 97.32           C  
ATOM   3050  NE  ARG A 518      19.411  56.388 -16.607  1.00 97.32           N  
ATOM   3051  CZ  ARG A 518      19.439  55.065 -16.534  1.00 97.32           C  
ATOM   3052  NH1 ARG A 518      19.197  54.416 -15.428  1.00 97.32           N1+
ATOM   3053  NH2 ARG A 518      19.708  54.340 -17.581  1.00 97.32           N  
ATOM   3054  N   GLN A 519      23.425  59.229 -14.417  1.00 96.93           N  
ATOM   3055  CA  GLN A 519      24.403  59.597 -15.442  1.00 96.93           C  
ATOM   3056  C   GLN A 519      23.742  59.638 -16.830  1.00 96.93           C  
ATOM   3057  O   GLN A 519      23.045  58.701 -17.212  1.00 96.93           O  
ATOM   3058  CB  GLN A 519      25.585  58.608 -15.397  1.00 96.93           C  
ATOM   3059  CG  GLN A 519      26.666  58.856 -16.461  1.00 96.93           C  
ATOM   3060  CD  GLN A 519      27.344  60.212 -16.312  1.00 96.93           C  
ATOM   3061  NE2 GLN A 519      28.550  60.266 -15.790  1.00 96.93           N  
ATOM   3062  OE1 GLN A 519      26.799  61.254 -16.640  1.00 96.93           O  
ATOM   3063  N   THR A 520      23.986  60.710 -17.584  1.00 97.43           N  
ATOM   3064  CA  THR A 520      23.479  60.908 -18.955  1.00 97.43           C  
ATOM   3065  C   THR A 520      24.550  60.695 -20.024  1.00 97.43           C  
ATOM   3066  O   THR A 520      24.239  60.618 -21.213  1.00 97.43           O  
ATOM   3067  CB  THR A 520      22.890  62.316 -19.110  1.00 97.43           C  
ATOM   3068  CG2 THR A 520      21.695  62.528 -18.180  1.00 97.43           C  
ATOM   3069  OG1 THR A 520      23.867  63.284 -18.798  1.00 97.43           O  
ATOM   3070  N   LYS A 521      25.819  60.602 -19.615  1.00 97.41           N  
ATOM   3071  CA  LYS A 521      26.955  60.363 -20.508  1.00 97.41           C  
ATOM   3072  C   LYS A 521      27.186  58.870 -20.715  1.00 97.41           C  
ATOM   3073  O   LYS A 521      27.500  58.168 -19.760  1.00 97.41           O  
ATOM   3074  CB  LYS A 521      28.214  61.051 -19.969  1.00 97.41           C  
ATOM   3075  CG  LYS A 521      28.001  62.562 -19.843  1.00 97.41           C  
ATOM   3076  CD  LYS A 521      29.278  63.264 -19.387  1.00 97.41           C  
ATOM   3077  CE  LYS A 521      28.942  64.748 -19.253  1.00 97.41           C  
ATOM   3078  NZ  LYS A 521      30.149  65.561 -18.991  1.00 97.41           N1+
ATOM   3079  N   GLU A 522      27.122  58.427 -21.965  1.00 96.32           N  
ATOM   3080  CA  GLU A 522      27.425  57.056 -22.391  1.00 96.32           C  
ATOM   3081  C   GLU A 522      27.998  57.085 -23.815  1.00 96.32           C  
ATOM   3082  O   GLU A 522      27.677  57.984 -24.590  1.00 96.32           O  
ATOM   3083  CB  GLU A 522      26.162  56.188 -22.317  1.00 96.32           C  
ATOM   3084  CG  GLU A 522      26.475  54.690 -22.384  1.00 96.32           C  
ATOM   3085  CD  GLU A 522      25.200  53.875 -22.152  1.00 96.32           C  
ATOM   3086  OE1 GLU A 522      24.670  53.323 -23.135  1.00 96.32           O  
ATOM   3087  OE2 GLU A 522      24.729  53.854 -20.994  1.00 96.32           O1-
ATOM   3088  N   GLY A 523      28.912  56.171 -24.157  1.00 93.05           N  
ATOM   3089  CA  GLY A 523      29.491  56.103 -25.509  1.00 93.05           C  
ATOM   3090  C   GLY A 523      30.258  57.358 -25.966  1.00 93.05           C  
ATOM   3091  O   GLY A 523      30.483  57.545 -27.157  1.00 93.05           O  
ATOM   3092  N   GLY A 524      30.653  58.242 -25.042  1.00 94.71           N  
ATOM   3093  CA  GLY A 524      31.299  59.521 -25.366  1.00 94.71           C  
ATOM   3094  C   GLY A 524      30.339  60.658 -25.744  1.00 94.71           C  
ATOM   3095  O   GLY A 524      30.808  61.740 -26.089  1.00 94.71           O  
ATOM   3096  N   TYR A 525      29.022  60.450 -25.635  1.00 96.06           N  
ATOM   3097  CA  TYR A 525      27.986  61.450 -25.906  1.00 96.06           C  
ATOM   3098  C   TYR A 525      27.117  61.709 -24.663  1.00 96.06           C  
ATOM   3099  O   TYR A 525      26.887  60.814 -23.848  1.00 96.06           O  
ATOM   3100  CB  TYR A 525      27.156  60.995 -27.111  1.00 96.06           C  
ATOM   3101  CG  TYR A 525      26.128  62.012 -27.567  1.00 96.06           C  
ATOM   3102  CD1 TYR A 525      24.773  61.842 -27.229  1.00 96.06           C  
ATOM   3103  CD2 TYR A 525      26.525  63.132 -28.321  1.00 96.06           C  
ATOM   3104  CE1 TYR A 525      23.811  62.780 -27.640  1.00 96.06           C  
ATOM   3105  CE2 TYR A 525      25.565  64.077 -28.738  1.00 96.06           C  
ATOM   3106  CZ  TYR A 525      24.207  63.901 -28.397  1.00 96.06           C  
ATOM   3107  OH  TYR A 525      23.279  64.803 -28.808  1.00 96.06           O  
ATOM   3108  N   ASP A 526      26.649  62.947 -24.493  1.00 96.53           N  
ATOM   3109  CA  ASP A 526      25.752  63.331 -23.398  1.00 96.53           C  
ATOM   3110  C   ASP A 526      24.294  63.322 -23.873  1.00 96.53           C  
ATOM   3111  O   ASP A 526      23.863  64.190 -24.632  1.00 96.53           O  
ATOM   3112  CB  ASP A 526      26.170  64.691 -22.818  1.00 96.53           C  
ATOM   3113  CG  ASP A 526      25.506  64.993 -21.469  1.00 96.53           C  
ATOM   3114  OD1 ASP A 526      24.481  64.353 -21.133  1.00 96.53           O  
ATOM   3115  OD2 ASP A 526      26.098  65.814 -20.731  1.00 96.53           O1-
ATOM   3116  N   HIS A 527      23.524  62.342 -23.406  1.00 97.57           N  
ATOM   3117  CA  HIS A 527      22.132  62.121 -23.796  1.00 97.57           C  
ATOM   3118  C   HIS A 527      21.139  62.930 -22.950  1.00 97.57           C  
ATOM   3119  O   HIS A 527      19.938  62.659 -22.985  1.00 97.57           O  
ATOM   3120  CB  HIS A 527      21.813  60.625 -23.746  1.00 97.57           C  
ATOM   3121  CG  HIS A 527      22.667  59.784 -24.660  1.00 97.57           C  
ATOM   3122  CD2 HIS A 527      22.267  59.207 -25.835  1.00 97.57           C  
ATOM   3123  ND1 HIS A 527      23.984  59.428 -24.462  1.00 97.57           N  
ATOM   3124  CE1 HIS A 527      24.361  58.641 -25.482  1.00 97.57           C  
ATOM   3125  NE2 HIS A 527      23.355  58.508 -26.358  1.00 97.57           N  
ATOM   3126  N   ALA A 528      21.598  63.926 -22.181  1.00 96.65           N  
ATOM   3127  CA  ALA A 528      20.721  64.759 -21.359  1.00 96.65           C  
ATOM   3128  C   ALA A 528      19.545  65.345 -22.162  1.00 96.65           C  
ATOM   3129  O   ALA A 528      18.427  65.375 -21.658  1.00 96.65           O  
ATOM   3130  CB  ALA A 528      21.558  65.869 -20.713  1.00 96.65           C  
ATOM   3131  N   ILE A 529      19.768  65.743 -23.421  1.00 96.19           N  
ATOM   3132  CA  ILE A 529      18.724  66.277 -24.312  1.00 96.19           C  
ATOM   3133  C   ILE A 529      17.601  65.253 -24.550  1.00 96.19           C  
ATOM   3134  O   ILE A 529      16.430  65.622 -24.493  1.00 96.19           O  
ATOM   3135  CB  ILE A 529      19.349  66.766 -25.643  1.00 96.19           C  
ATOM   3136  CG1 ILE A 529      20.342  67.924 -25.372  1.00 96.19           C  
ATOM   3137  CG2 ILE A 529      18.261  67.217 -26.637  1.00 96.19           C  
ATOM   3138  CD1 ILE A 529      21.145  68.369 -26.601  1.00 96.19           C  
ATOM   3139  N   SER A 530      17.927  63.971 -24.745  1.00 97.53           N  
ATOM   3140  CA  SER A 530      16.926  62.913 -24.949  1.00 97.53           C  
ATOM   3141  C   SER A 530      16.035  62.736 -23.717  1.00 97.53           C  
ATOM   3142  O   SER A 530      14.812  62.724 -23.829  1.00 97.53           O  
ATOM   3143  CB  SER A 530      17.603  61.582 -25.300  1.00 97.53           C  
ATOM   3144  OG  SER A 530      18.523  61.753 -26.365  1.00 97.53           O  
ATOM   3145  N   PHE A 531      16.626  62.723 -22.515  1.00 98.07           N  
ATOM   3146  CA  PHE A 531      15.858  62.668 -21.264  1.00 98.07           C  
ATOM   3147  C   PHE A 531      14.938  63.878 -21.079  1.00 98.07           C  
ATOM   3148  O   PHE A 531      13.830  63.738 -20.560  1.00 98.07           O  
ATOM   3149  CB  PHE A 531      16.806  62.564 -20.064  1.00 98.07           C  
ATOM   3150  CG  PHE A 531      17.483  61.220 -19.929  1.00 98.07           C  
ATOM   3151  CD1 PHE A 531      16.750  60.116 -19.459  1.00 98.07           C  
ATOM   3152  CD2 PHE A 531      18.841  61.067 -20.263  1.00 98.07           C  
ATOM   3153  CE1 PHE A 531      17.376  58.867 -19.317  1.00 98.07           C  
ATOM   3154  CE2 PHE A 531      19.465  59.814 -20.126  1.00 98.07           C  
ATOM   3155  CZ  PHE A 531      18.730  58.717 -19.649  1.00 98.07           C  
ATOM   3156  N   GLN A 532      15.379  65.066 -21.498  1.00 96.48           N  
ATOM   3157  CA  GLN A 532      14.555  66.274 -21.457  1.00 96.48           C  
ATOM   3158  C   GLN A 532      13.360  66.180 -22.407  1.00 96.48           C  
ATOM   3159  O   GLN A 532      12.259  66.590 -22.030  1.00 96.48           O  
ATOM   3160  CB  GLN A 532      15.397  67.503 -21.813  1.00 96.48           C  
ATOM   3161  CG  GLN A 532      16.464  67.794 -20.757  1.00 96.48           C  
ATOM   3162  CD  GLN A 532      17.376  68.954 -21.145  1.00 96.48           C  
ATOM   3163  NE2 GLN A 532      18.443  69.188 -20.415  1.00 96.48           N  
ATOM   3164  OE1 GLN A 532      17.137  69.709 -22.070  1.00 96.48           O  
ATOM   3165  N   ASP A 533      13.553  65.625 -23.605  1.00 97.60           N  
ATOM   3166  CA  ASP A 533      12.474  65.430 -24.573  1.00 97.60           C  
ATOM   3167  C   ASP A 533      11.424  64.434 -24.056  1.00 97.60           C  
ATOM   3168  O   ASP A 533      10.239  64.770 -23.967  1.00 97.60           O  
ATOM   3169  CB  ASP A 533      13.040  65.006 -25.935  1.00 97.60           C  
ATOM   3170  CG  ASP A 533      11.923  65.032 -26.984  1.00 97.60           C  
ATOM   3171  OD1 ASP A 533      11.317  66.120 -27.143  1.00 97.60           O  
ATOM   3172  OD2 ASP A 533      11.617  63.971 -27.567  1.00 97.60           O1-
ATOM   3173  N   TRP A 534      11.851  63.259 -23.582  1.00 98.44           N  
ATOM   3174  CA  TRP A 534      10.944  62.269 -22.988  1.00 98.44           C  
ATOM   3175  C   TRP A 534      10.202  62.825 -21.768  1.00 98.44           C  
ATOM   3176  O   TRP A 534       8.985  62.657 -21.645  1.00 98.44           O  
ATOM   3177  CB  TRP A 534      11.729  61.016 -22.592  1.00 98.44           C  
ATOM   3178  CG  TRP A 534      12.506  60.351 -23.684  1.00 98.44           C  
ATOM   3179  CD1 TRP A 534      12.173  60.288 -24.995  1.00 98.44           C  
ATOM   3180  CD2 TRP A 534      13.783  59.657 -23.564  1.00 98.44           C  
ATOM   3181  CE2 TRP A 534      14.189  59.247 -24.867  1.00 98.44           C  
ATOM   3182  CE3 TRP A 534      14.642  59.340 -22.486  1.00 98.44           C  
ATOM   3183  NE1 TRP A 534      13.151  59.611 -25.696  1.00 98.44           N  
ATOM   3184  CZ2 TRP A 534      15.410  58.609 -25.095  1.00 98.44           C  
ATOM   3185  CZ3 TRP A 534      15.853  58.652 -22.705  1.00 98.44           C  
ATOM   3186  CH2 TRP A 534      16.239  58.288 -24.008  1.00 98.44           C  
ATOM   3187  N   LEU A 535      10.898  63.562 -20.891  1.00 98.14           N  
ATOM   3188  CA  LEU A 535      10.273  64.218 -19.745  1.00 98.14           C  
ATOM   3189  C   LEU A 535       9.212  65.233 -20.179  1.00 98.14           C  
ATOM   3190  O   LEU A 535       8.150  65.306 -19.561  1.00 98.14           O  
ATOM   3191  CB  LEU A 535      11.344  64.914 -18.892  1.00 98.14           C  
ATOM   3192  CG  LEU A 535      10.780  65.574 -17.623  1.00 98.14           C  
ATOM   3193  CD1 LEU A 535      10.128  64.574 -16.662  1.00 98.14           C  
ATOM   3194  CD2 LEU A 535      11.901  66.294 -16.886  1.00 98.14           C  
ATOM   3195  N   LYS A 536       9.469  66.010 -21.237  1.00 97.22           N  
ATOM   3196  CA  LYS A 536       8.510  66.976 -21.786  1.00 97.22           C  
ATOM   3197  C   LYS A 536       7.270  66.274 -22.344  1.00 97.22           C  
ATOM   3198  O   LYS A 536       6.157  66.738 -22.081  1.00 97.22           O  
ATOM   3199  CB  LYS A 536       9.223  67.832 -22.842  1.00 97.22           C  
ATOM   3200  CG  LYS A 536       8.331  68.941 -23.415  1.00 97.22           C  
ATOM   3201  CD  LYS A 536       9.113  69.734 -24.467  1.00 97.22           C  
ATOM   3202  CE  LYS A 536       8.236  70.824 -25.090  1.00 97.22           C  
ATOM   3203  NZ  LYS A 536       8.980  71.557 -26.142  1.00 97.22           N1+
ATOM   3204  N   LYS A 537       7.434  65.147 -23.051  1.00 98.15           N  
ATOM   3205  CA  LYS A 537       6.315  64.317 -23.536  1.00 98.15           C  
ATOM   3206  C   LYS A 537       5.462  63.796 -22.371  1.00 98.15           C  
ATOM   3207  O   LYS A 537       4.247  64.013 -22.363  1.00 98.15           O  
ATOM   3208  CB  LYS A 537       6.832  63.160 -24.420  1.00 98.15           C  
ATOM   3209  CG  LYS A 537       7.447  63.617 -25.760  1.00 98.15           C  
ATOM   3210  CD  LYS A 537       7.771  62.416 -26.674  1.00 98.15           C  
ATOM   3211  CE  LYS A 537       8.400  62.857 -28.008  1.00 98.15           C  
ATOM   3212  NZ  LYS A 537       8.356  61.786 -29.049  1.00 98.15           N1+
ATOM   3213  N   LEU A 538       6.090  63.215 -21.342  1.00 98.30           N  
ATOM   3214  CA  LEU A 538       5.404  62.735 -20.131  1.00 98.30           C  
ATOM   3215  C   LEU A 538       4.703  63.871 -19.379  1.00 98.30           C  
ATOM   3216  O   LEU A 538       3.535  63.747 -19.016  1.00 98.30           O  
ATOM   3217  CB  LEU A 538       6.403  62.036 -19.188  1.00 98.30           C  
ATOM   3218  CG  LEU A 538       6.941  60.701 -19.721  1.00 98.30           C  
ATOM   3219  CD1 LEU A 538       8.093  60.212 -18.847  1.00 98.30           C  
ATOM   3220  CD2 LEU A 538       5.870  59.607 -19.752  1.00 98.30           C  
ATOM   3221  N   HIS A 539       5.383  65.001 -19.172  1.00 97.47           N  
ATOM   3222  CA  HIS A 539       4.823  66.162 -18.480  1.00 97.47           C  
ATOM   3223  C   HIS A 539       3.593  66.717 -19.203  1.00 97.47           C  
ATOM   3224  O   HIS A 539       2.566  66.970 -18.566  1.00 97.47           O  
ATOM   3225  CB  HIS A 539       5.902  67.243 -18.321  1.00 97.47           C  
ATOM   3226  CG  HIS A 539       5.339  68.481 -17.676  1.00 97.47           C  
ATOM   3227  CD2 HIS A 539       5.226  68.694 -16.335  1.00 97.47           C  
ATOM   3228  ND1 HIS A 539       4.616  69.467 -18.347  1.00 97.47           N  
ATOM   3229  CE1 HIS A 539       4.051  70.222 -17.407  1.00 97.47           C  
ATOM   3230  NE2 HIS A 539       4.404  69.784 -16.186  1.00 97.47           N  
ATOM   3231  N   SER A 540       3.672  66.859 -20.529  1.00 97.77           N  
ATOM   3232  CA  SER A 540       2.559  67.312 -21.366  1.00 97.77           C  
ATOM   3233  C   SER A 540       1.353  66.384 -21.227  1.00 97.77           C  
ATOM   3234  O   SER A 540       0.243  66.852 -20.962  1.00 97.77           O  
ATOM   3235  CB  SER A 540       3.026  67.386 -22.823  1.00 97.77           C  
ATOM   3236  OG  SER A 540       1.996  67.839 -23.686  1.00 97.77           O  
ATOM   3237  N   ARG A 541       1.565  65.062 -21.310  1.00 97.88           N  
ATOM   3238  CA  ARG A 541       0.485  64.080 -21.154  1.00 97.88           C  
ATOM   3239  C   ARG A 541      -0.131  64.113 -19.757  1.00 97.88           C  
ATOM   3240  O   ARG A 541      -1.348  64.227 -19.643  1.00 97.88           O  
ATOM   3241  CB  ARG A 541       0.993  62.674 -21.512  1.00 97.88           C  
ATOM   3242  CG  ARG A 541      -0.133  61.626 -21.439  1.00 97.88           C  
ATOM   3243  CD  ARG A 541      -1.296  61.862 -22.419  1.00 97.88           C  
ATOM   3244  NE  ARG A 541      -0.826  61.812 -23.815  1.00 97.88           N  
ATOM   3245  CZ  ARG A 541      -0.688  60.730 -24.549  1.00 97.88           C  
ATOM   3246  NH1 ARG A 541      -1.105  59.562 -24.188  1.00 97.88           N1+
ATOM   3247  NH2 ARG A 541      -0.060  60.840 -25.670  1.00 97.88           N  
ATOM   3248  N   VAL A 542       0.686  64.082 -18.702  1.00 97.98           N  
ATOM   3249  CA  VAL A 542       0.205  64.129 -17.309  1.00 97.98           C  
ATOM   3250  C   VAL A 542      -0.551  65.428 -17.024  1.00 97.98           C  
ATOM   3251  O   VAL A 542      -1.524  65.420 -16.273  1.00 97.98           O  
ATOM   3252  CB  VAL A 542       1.366  63.935 -16.312  1.00 97.98           C  
ATOM   3253  CG1 VAL A 542       0.929  64.150 -14.853  1.00 97.98           C  
ATOM   3254  CG2 VAL A 542       1.933  62.512 -16.400  1.00 97.98           C  
ATOM   3255  N   THR A 543      -0.147  66.543 -17.637  1.00 97.40           N  
ATOM   3256  CA  THR A 543      -0.849  67.827 -17.509  1.00 97.40           C  
ATOM   3257  C   THR A 543      -2.221  67.788 -18.182  1.00 97.40           C  
ATOM   3258  O   THR A 543      -3.198  68.197 -17.558  1.00 97.40           O  
ATOM   3259  CB  THR A 543       0.000  68.980 -18.063  1.00 97.40           C  
ATOM   3260  CG2 THR A 543      -0.676  70.343 -17.906  1.00 97.40           C  
ATOM   3261  OG1 THR A 543       1.210  69.049 -17.343  1.00 97.40           O  
ATOM   3262  N   LYS A 544      -2.314  67.259 -19.411  1.00 97.76           N  
ATOM   3263  CA  LYS A 544      -3.584  67.114 -20.145  1.00 97.76           C  
ATOM   3264  C   LYS A 544      -4.562  66.179 -19.425  1.00 97.76           C  
ATOM   3265  O   LYS A 544      -5.718  66.528 -19.225  1.00 97.76           O  
ATOM   3266  CB  LYS A 544      -3.310  66.602 -21.569  1.00 97.76           C  
ATOM   3267  CG  LYS A 544      -2.651  67.655 -22.475  1.00 97.76           C  
ATOM   3268  CD  LYS A 544      -2.326  67.042 -23.844  1.00 97.76           C  
ATOM   3269  CE  LYS A 544      -1.595  68.047 -24.739  1.00 97.76           C  
ATOM   3270  NZ  LYS A 544      -1.390  67.498 -26.104  1.00 97.76           N1+
ATOM   3271  N   GLU A 545      -4.077  65.032 -18.955  1.00 97.38           N  
ATOM   3272  CA  GLU A 545      -4.890  63.994 -18.304  1.00 97.38           C  
ATOM   3273  C   GLU A 545      -5.003  64.162 -16.777  1.00 97.38           C  
ATOM   3274  O   GLU A 545      -5.527  63.286 -16.081  1.00 97.38           O  
ATOM   3275  CB  GLU A 545      -4.349  62.607 -18.692  1.00 97.38           C  
ATOM   3276  CG  GLU A 545      -4.644  62.249 -20.158  1.00 97.38           C  
ATOM   3277  CD  GLU A 545      -6.153  62.159 -20.439  1.00 97.38           C  
ATOM   3278  OE1 GLU A 545      -6.601  62.653 -21.490  1.00 97.38           O  
ATOM   3279  OE2 GLU A 545      -6.892  61.619 -19.578  1.00 97.38           O1-
ATOM   3280  N   ARG A 546      -4.542  65.293 -16.222  1.00 97.20           N  
ATOM   3281  CA  ARG A 546      -4.425  65.528 -14.772  1.00 97.20           C  
ATOM   3282  C   ARG A 546      -5.709  65.211 -14.007  1.00 97.20           C  
ATOM   3283  O   ARG A 546      -5.654  64.603 -12.938  1.00 97.20           O  
ATOM   3284  CB  ARG A 546      -3.997  66.987 -14.538  1.00 97.20           C  
ATOM   3285  CG  ARG A 546      -3.800  67.292 -13.048  1.00 97.20           C  
ATOM   3286  CD  ARG A 546      -3.317  68.725 -12.838  1.00 97.20           C  
ATOM   3287  NE  ARG A 546      -3.163  69.016 -11.398  1.00 97.20           N  
ATOM   3288  CZ  ARG A 546      -2.364  69.917 -10.859  1.00 97.20           C  
ATOM   3289  NH1 ARG A 546      -1.604  70.687 -11.587  1.00 97.20           N1+
ATOM   3290  NH2 ARG A 546      -2.314  70.066  -9.564  1.00 97.20           N  
ATOM   3291  N   HIS A 547      -6.860  65.611 -14.545  1.00 97.71           N  
ATOM   3292  CA  HIS A 547      -8.157  65.390 -13.903  1.00 97.71           C  
ATOM   3293  C   HIS A 547      -8.490  63.899 -13.781  1.00 97.71           C  
ATOM   3294  O   HIS A 547      -8.879  63.449 -12.703  1.00 97.71           O  
ATOM   3295  CB  HIS A 547      -9.244  66.157 -14.668  1.00 97.71           C  
ATOM   3296  CG  HIS A 547      -9.041  67.649 -14.609  1.00 97.71           C  
ATOM   3297  CD2 HIS A 547      -8.710  68.478 -15.648  1.00 97.71           C  
ATOM   3298  ND1 HIS A 547      -9.135  68.431 -13.478  1.00 97.71           N  
ATOM   3299  CE1 HIS A 547      -8.871  69.701 -13.828  1.00 97.71           C  
ATOM   3300  NE2 HIS A 547      -8.588  69.771 -15.134  1.00 97.71           N  
ATOM   3301  N   ARG A 548      -8.260  63.104 -14.835  1.00 97.95           N  
ATOM   3302  CA  ARG A 548      -8.479  61.650 -14.813  1.00 97.95           C  
ATOM   3303  C   ARG A 548      -7.440  60.943 -13.947  1.00 97.95           C  
ATOM   3304  O   ARG A 548      -7.816  60.146 -13.092  1.00 97.95           O  
ATOM   3305  CB  ARG A 548      -8.501  61.100 -16.251  1.00 97.95           C  
ATOM   3306  CG  ARG A 548      -9.798  61.500 -16.975  1.00 97.95           C  
ATOM   3307  CD  ARG A 548      -9.876  61.013 -18.427  1.00 97.95           C  
ATOM   3308  NE  ARG A 548      -9.738  59.546 -18.552  1.00 97.95           N  
ATOM   3309  CZ  ARG A 548      -9.113  58.907 -19.529  1.00 97.95           C  
ATOM   3310  NH1 ARG A 548      -8.474  59.530 -20.476  1.00 97.95           N1+
ATOM   3311  NH2 ARG A 548      -9.103  57.602 -19.550  1.00 97.95           N  
ATOM   3312  N   LEU A 549      -6.162  61.294 -14.091  1.00 98.07           N  
ATOM   3313  CA  LEU A 549      -5.056  60.732 -13.307  1.00 98.07           C  
ATOM   3314  C   LEU A 549      -5.219  60.960 -11.799  1.00 98.07           C  
ATOM   3315  O   LEU A 549      -4.925  60.067 -11.009  1.00 98.07           O  
ATOM   3316  CB  LEU A 549      -3.736  61.351 -13.800  1.00 98.07           C  
ATOM   3317  CG  LEU A 549      -3.245  60.790 -15.145  1.00 98.07           C  
ATOM   3318  CD1 LEU A 549      -2.028  61.590 -15.603  1.00 98.07           C  
ATOM   3319  CD2 LEU A 549      -2.836  59.321 -15.033  1.00 98.07           C  
ATOM   3320  N   SER A 550      -5.750  62.112 -11.383  1.00 97.72           N  
ATOM   3321  CA  SER A 550      -5.959  62.433  -9.962  1.00 97.72           C  
ATOM   3322  C   SER A 550      -6.915  61.479  -9.228  1.00 97.72           C  
ATOM   3323  O   SER A 550      -6.938  61.463  -7.997  1.00 97.72           O  
ATOM   3324  CB  SER A 550      -6.437  63.878  -9.813  1.00 97.72           C  
ATOM   3325  OG  SER A 550      -7.786  64.046 -10.211  1.00 97.72           O  
ATOM   3326  N   ARG A 551      -7.673  60.652  -9.960  1.00 98.11           N  
ATOM   3327  CA  ARG A 551      -8.576  59.631  -9.408  1.00 98.11           C  
ATOM   3328  C   ARG A 551      -7.843  58.361  -8.961  1.00 98.11           C  
ATOM   3329  O   ARG A 551      -8.394  57.611  -8.163  1.00 98.11           O  
ATOM   3330  CB  ARG A 551      -9.659  59.294 -10.446  1.00 98.11           C  
ATOM   3331  CG  ARG A 551     -10.520  60.513 -10.826  1.00 98.11           C  
ATOM   3332  CD  ARG A 551     -11.418  60.231 -12.036  1.00 98.11           C  
ATOM   3333  NE  ARG A 551     -12.370  59.130 -11.789  1.00 98.11           N  
ATOM   3334  CZ  ARG A 551     -13.270  58.666 -12.640  1.00 98.11           C  
ATOM   3335  NH1 ARG A 551     -13.447  59.198 -13.818  1.00 98.11           N1+
ATOM   3336  NH2 ARG A 551     -14.019  57.649 -12.321  1.00 98.11           N  
ATOM   3337  N   PHE A 552      -6.608  58.145  -9.417  1.00 98.19           N  
ATOM   3338  CA  PHE A 552      -5.818  56.939  -9.161  1.00 98.19           C  
ATOM   3339  C   PHE A 552      -4.574  57.257  -8.324  1.00 98.19           C  
ATOM   3340  O   PHE A 552      -3.969  58.320  -8.469  1.00 98.19           O  
ATOM   3341  CB  PHE A 552      -5.431  56.288 -10.497  1.00 98.19           C  
ATOM   3342  CG  PHE A 552      -6.615  55.927 -11.375  1.00 98.19           C  
ATOM   3343  CD1 PHE A 552      -7.231  54.667 -11.253  1.00 98.19           C  
ATOM   3344  CD2 PHE A 552      -7.103  56.853 -12.317  1.00 98.19           C  
ATOM   3345  CE1 PHE A 552      -8.319  54.332 -12.077  1.00 98.19           C  
ATOM   3346  CE2 PHE A 552      -8.200  56.522 -13.132  1.00 98.19           C  
ATOM   3347  CZ  PHE A 552      -8.803  55.256 -13.018  1.00 98.19           C  
ATOM   3348  N   SER A 553      -4.152  56.331  -7.460  1.00 98.43           N  
ATOM   3349  CA  SER A 553      -2.940  56.505  -6.640  1.00 98.43           C  
ATOM   3350  C   SER A 553      -1.679  56.689  -7.494  1.00 98.43           C  
ATOM   3351  O   SER A 553      -0.855  57.551  -7.194  1.00 98.43           O  
ATOM   3352  CB  SER A 553      -2.757  55.309  -5.702  1.00 98.43           C  
ATOM   3353  OG  SER A 553      -3.888  55.196  -4.858  1.00 98.43           O  
ATOM   3354  N   SER A 554      -1.559  55.936  -8.592  1.00 97.95           N  
ATOM   3355  CA  SER A 554      -0.470  56.054  -9.572  1.00 97.95           C  
ATOM   3356  C   SER A 554      -0.430  57.439 -10.222  1.00 97.95           C  
ATOM   3357  O   SER A 554       0.618  58.081 -10.264  1.00 97.95           O  
ATOM   3358  CB  SER A 554      -0.649  54.978 -10.649  1.00 97.95           C  
ATOM   3359  OG  SER A 554      -1.956  55.055 -11.199  1.00 97.95           O  
ATOM   3360  N   GLY A 555      -1.585  57.946 -10.660  1.00 98.02           N  
ATOM   3361  CA  GLY A 555      -1.701  59.272 -11.261  1.00 98.02           C  
ATOM   3362  C   GLY A 555      -1.376  60.404 -10.287  1.00 98.02           C  
ATOM   3363  O   GLY A 555      -0.636  61.319 -10.647  1.00 98.02           O  
ATOM   3364  N   LYS A 556      -1.830  60.315  -9.026  1.00 98.29           N  
ATOM   3365  CA  LYS A 556      -1.431  61.257  -7.961  1.00 98.29           C  
ATOM   3366  C   LYS A 556       0.086  61.278  -7.768  1.00 98.29           C  
ATOM   3367  O   LYS A 556       0.668  62.358  -7.729  1.00 98.29           O  
ATOM   3368  CB  LYS A 556      -2.116  60.910  -6.631  1.00 98.29           C  
ATOM   3369  CG  LYS A 556      -3.623  61.192  -6.646  1.00 98.29           C  
ATOM   3370  CD  LYS A 556      -4.258  60.727  -5.330  1.00 98.29           C  
ATOM   3371  CE  LYS A 556      -5.781  60.811  -5.443  1.00 98.29           C  
ATOM   3372  NZ  LYS A 556      -6.469  60.301  -4.234  1.00 98.29           N1+
ATOM   3373  N   LYS A 557       0.721  60.104  -7.724  1.00 98.01           N  
ATOM   3374  CA  LYS A 557       2.175  59.976  -7.585  1.00 98.01           C  
ATOM   3375  C   LYS A 557       2.927  60.570  -8.779  1.00 98.01           C  
ATOM   3376  O   LYS A 557       3.897  61.284  -8.568  1.00 98.01           O  
ATOM   3377  CB  LYS A 557       2.510  58.501  -7.329  1.00 98.01           C  
ATOM   3378  CG  LYS A 557       4.004  58.268  -7.067  1.00 98.01           C  
ATOM   3379  CD  LYS A 557       4.209  56.834  -6.569  1.00 98.01           C  
ATOM   3380  CE  LYS A 557       5.679  56.416  -6.677  1.00 98.01           C  
ATOM   3381  NZ  LYS A 557       5.785  54.959  -6.921  1.00 98.01           N1+
ATOM   3382  N   MET A 558       2.467  60.366 -10.017  1.00 98.29           N  
ATOM   3383  CA  MET A 558       3.078  61.003 -11.197  1.00 98.29           C  
ATOM   3384  C   MET A 558       2.984  62.537 -11.157  1.00 98.29           C  
ATOM   3385  O   MET A 558       3.967  63.226 -11.435  1.00 98.29           O  
ATOM   3386  CB  MET A 558       2.439  60.478 -12.492  1.00 98.29           C  
ATOM   3387  CG  MET A 558       2.819  59.022 -12.780  1.00 98.29           C  
ATOM   3388  SD  MET A 558       2.322  58.425 -14.417  1.00 98.29           S  
ATOM   3389  CE  MET A 558       0.527  58.305 -14.225  1.00 98.29           C  
ATOM   3390  N   ILE A 559       1.822  63.080 -10.772  1.00 98.02           N  
ATOM   3391  CA  ILE A 559       1.619  64.529 -10.605  1.00 98.02           C  
ATOM   3392  C   ILE A 559       2.558  65.082  -9.523  1.00 98.02           C  
ATOM   3393  O   ILE A 559       3.182  66.126  -9.723  1.00 98.02           O  
ATOM   3394  CB  ILE A 559       0.132  64.827 -10.281  1.00 98.02           C  
ATOM   3395  CG1 ILE A 559      -0.778  64.497 -11.487  1.00 98.02           C  
ATOM   3396  CG2 ILE A 559      -0.074  66.301  -9.873  1.00 98.02           C  
ATOM   3397  CD1 ILE A 559      -2.260  64.337 -11.111  1.00 98.02           C  
ATOM   3398  N   GLU A 560       2.680  64.381  -8.395  1.00 97.12           N  
ATOM   3399  CA  GLU A 560       3.570  64.749  -7.291  1.00 97.12           C  
ATOM   3400  C   GLU A 560       5.048  64.708  -7.704  1.00 97.12           C  
ATOM   3401  O   GLU A 560       5.773  65.669  -7.458  1.00 97.12           O  
ATOM   3402  CB  GLU A 560       3.279  63.824  -6.100  1.00 97.12           C  
ATOM   3403  CG  GLU A 560       4.061  64.232  -4.845  1.00 97.12           C  
ATOM   3404  CD  GLU A 560       3.795  63.323  -3.637  1.00 97.12           C  
ATOM   3405  OE1 GLU A 560       4.434  63.578  -2.592  1.00 97.12           O  
ATOM   3406  OE2 GLU A 560       2.978  62.379  -3.755  1.00 97.12           O1-
ATOM   3407  N   THR A 561       5.492  63.660  -8.405  1.00 96.83           N  
ATOM   3408  CA  THR A 561       6.867  63.545  -8.920  1.00 96.83           C  
ATOM   3409  C   THR A 561       7.242  64.741  -9.798  1.00 96.83           C  
ATOM   3410  O   THR A 561       8.304  65.339  -9.612  1.00 96.83           O  
ATOM   3411  CB  THR A 561       7.043  62.231  -9.700  1.00 96.83           C  
ATOM   3412  CG2 THR A 561       8.438  62.059 -10.296  1.00 96.83           C  
ATOM   3413  OG1 THR A 561       6.869  61.133  -8.838  1.00 96.83           O  
ATOM   3414  N   LEU A 562       6.354  65.153 -10.709  1.00 96.43           N  
ATOM   3415  CA  LEU A 562       6.577  66.324 -11.564  1.00 96.43           C  
ATOM   3416  C   LEU A 562       6.577  67.643 -10.776  1.00 96.43           C  
ATOM   3417  O   LEU A 562       7.367  68.540 -11.078  1.00 96.43           O  
ATOM   3418  CB  LEU A 562       5.502  66.354 -12.662  1.00 96.43           C  
ATOM   3419  CG  LEU A 562       5.683  65.278 -13.748  1.00 96.43           C  
ATOM   3420  CD1 LEU A 562       4.448  65.267 -14.647  1.00 96.43           C  
ATOM   3421  CD2 LEU A 562       6.927  65.536 -14.604  1.00 96.43           C  
ATOM   3422  N   ALA A 563       5.716  67.778  -9.764  1.00 94.48           N  
ATOM   3423  CA  ALA A 563       5.697  68.953  -8.893  1.00 94.48           C  
ATOM   3424  C   ALA A 563       6.999  69.076  -8.078  1.00 94.48           C  
ATOM   3425  O   ALA A 563       7.591  70.156  -8.016  1.00 94.48           O  
ATOM   3426  CB  ALA A 563       4.457  68.881  -7.993  1.00 94.48           C  
ATOM   3427  N   ASN A 564       7.490  67.960  -7.534  1.00 94.03           N  
ATOM   3428  CA  ASN A 564       8.744  67.899  -6.784  1.00 94.03           C  
ATOM   3429  C   ASN A 564       9.948  68.260  -7.665  1.00 94.03           C  
ATOM   3430  O   ASN A 564      10.817  69.031  -7.241  1.00 94.03           O  
ATOM   3431  CB  ASN A 564       8.882  66.494  -6.170  1.00 94.03           C  
ATOM   3432  CG  ASN A 564       7.893  66.242  -5.042  1.00 94.03           C  
ATOM   3433  ND2 ASN A 564       7.678  65.002  -4.673  1.00 94.03           N  
ATOM   3434  OD1 ASN A 564       7.328  67.153  -4.462  1.00 94.03           O  
ATOM   3435  N   LEU A 565       9.983  67.789  -8.915  1.00 93.44           N  
ATOM   3436  CA  LEU A 565      11.039  68.169  -9.854  1.00 93.44           C  
ATOM   3437  C   LEU A 565      11.036  69.680 -10.136  1.00 93.44           C  
ATOM   3438  O   LEU A 565      12.081  70.319 -10.039  1.00 93.44           O  
ATOM   3439  CB  LEU A 565      10.901  67.349 -11.144  1.00 93.44           C  
ATOM   3440  CG  LEU A 565      12.074  67.584 -12.116  1.00 93.44           C  
ATOM   3441  CD1 LEU A 565      13.393  67.021 -11.579  1.00 93.44           C  
ATOM   3442  CD2 LEU A 565      11.776  66.907 -13.444  1.00 93.44           C  
ATOM   3443  N   ARG A 566       9.864  70.277 -10.401  1.00 89.32           N  
ATOM   3444  CA  ARG A 566       9.738  71.729 -10.633  1.00 89.32           C  
ATOM   3445  C   ARG A 566      10.195  72.564  -9.441  1.00 89.32           C  
ATOM   3446  O   ARG A 566      10.803  73.610  -9.636  1.00 89.32           O  
ATOM   3447  CB  ARG A 566       8.287  72.085 -10.976  1.00 89.32           C  
ATOM   3448  CG  ARG A 566       7.923  71.716 -12.417  1.00 89.32           C  
ATOM   3449  CD  ARG A 566       6.472  72.128 -12.680  1.00 89.32           C  
ATOM   3450  NE  ARG A 566       6.116  72.000 -14.106  1.00 89.32           N  
ATOM   3451  CZ  ARG A 566       5.165  72.677 -14.724  1.00 89.32           C  
ATOM   3452  NH1 ARG A 566       4.304  73.415 -14.081  1.00 89.32           N1+
ATOM   3453  NH2 ARG A 566       5.062  72.641 -16.019  1.00 89.32           N  
ATOM   3454  N   SER A 567       9.924  72.105  -8.219  1.00 86.95           N  
ATOM   3455  CA  SER A 567      10.327  72.821  -7.002  1.00 86.95           C  
ATOM   3456  C   SER A 567      11.847  72.882  -6.806  1.00 86.95           C  
ATOM   3457  O   SER A 567      12.352  73.834  -6.220  1.00 86.95           O  
ATOM   3458  CB  SER A 567       9.650  72.197  -5.778  1.00 86.95           C  
ATOM   3459  OG  SER A 567      10.208  70.946  -5.422  1.00 86.95           O  
ATOM   3460  N   THR A 568      12.578  71.887  -7.316  1.00 82.21           N  
ATOM   3461  CA  THR A 568      14.036  71.776  -7.157  1.00 82.21           C  
ATOM   3462  C   THR A 568      14.807  72.297  -8.367  1.00 82.21           C  
ATOM   3463  O   THR A 568      15.915  72.798  -8.209  1.00 82.21           O  
ATOM   3464  CB  THR A 568      14.445  70.328  -6.845  1.00 82.21           C  
ATOM   3465  CG2 THR A 568      14.006  69.904  -5.446  1.00 82.21           C  
ATOM   3466  OG1 THR A 568      13.858  69.411  -7.748  1.00 82.21           O  
ATOM   3467  N   HIS A 569      14.219  72.224  -9.563  1.00 81.68           N  
ATOM   3468  CA  HIS A 569      14.839  72.629 -10.825  1.00 81.68           C  
ATOM   3469  C   HIS A 569      13.919  73.600 -11.590  1.00 81.68           C  
ATOM   3470  O   HIS A 569      13.401  73.255 -12.654  1.00 81.68           O  
ATOM   3471  CB  HIS A 569      15.210  71.373 -11.633  1.00 81.68           C  
ATOM   3472  CG  HIS A 569      16.191  70.479 -10.919  1.00 81.68           C  
ATOM   3473  CD2 HIS A 569      17.541  70.409 -11.131  1.00 81.68           C  
ATOM   3474  ND1 HIS A 569      15.902  69.635  -9.870  1.00 81.68           N  
ATOM   3475  CE1 HIS A 569      17.054  69.101  -9.440  1.00 81.68           C  
ATOM   3476  NE2 HIS A 569      18.078  69.531 -10.185  1.00 81.68           N  
ATOM   3477  N   PRO A 570      13.701  74.828 -11.073  1.00 63.81           N  
ATOM   3478  CA  PRO A 570      12.759  75.788 -11.656  1.00 63.81           C  
ATOM   3479  C   PRO A 570      13.156  76.273 -13.061  1.00 63.81           C  
ATOM   3480  O   PRO A 570      12.304  76.762 -13.792  1.00 63.81           O  
ATOM   3481  CB  PRO A 570      12.679  76.942 -10.648  1.00 63.81           C  
ATOM   3482  CG  PRO A 570      14.002  76.867  -9.888  1.00 63.81           C  
ATOM   3483  CD  PRO A 570      14.295  75.371  -9.858  1.00 63.81           C  
ATOM   3484  N   ILE A 571      14.425  76.099 -13.456  1.00 55.26           N  
ATOM   3485  CA  ILE A 571      14.967  76.480 -14.775  1.00 55.26           C  
ATOM   3486  C   ILE A 571      14.401  75.604 -15.910  1.00 55.26           C  
ATOM   3487  O   ILE A 571      14.509  75.961 -17.082  1.00 55.26           O  
ATOM   3488  CB  ILE A 571      16.521  76.489 -14.720  1.00 55.26           C  
ATOM   3489  CG1 ILE A 571      17.006  77.518 -13.667  1.00 55.26           C  
ATOM   3490  CG2 ILE A 571      17.168  76.807 -16.083  1.00 55.26           C  
ATOM   3491  CD1 ILE A 571      18.514  77.481 -13.381  1.00 55.26           C  
ATOM   3492  N   TYR A 572      13.725  74.493 -15.593  1.00 57.79           N  
ATOM   3493  CA  TYR A 572      12.909  73.782 -16.574  1.00 57.79           C  
ATOM   3494  C   TYR A 572      11.631  74.566 -16.876  1.00 57.79           C  
ATOM   3495  O   TYR A 572      10.550  74.270 -16.358  1.00 57.79           O  
ATOM   3496  CB  TYR A 572      12.652  72.335 -16.142  1.00 57.79           C  
ATOM   3497  CG  TYR A 572      13.778  71.438 -16.589  1.00 57.79           C  
ATOM   3498  CD1 TYR A 572      13.710  70.815 -17.850  1.00 57.79           C  
ATOM   3499  CD2 TYR A 572      14.934  71.329 -15.802  1.00 57.79           C  
ATOM   3500  CE1 TYR A 572      14.801  70.071 -18.324  1.00 57.79           C  
ATOM   3501  CE2 TYR A 572      16.031  70.595 -16.275  1.00 57.79           C  
ATOM   3502  CZ  TYR A 572      15.961  69.952 -17.526  1.00 57.79           C  
ATOM   3503  OH  TYR A 572      17.030  69.229 -17.934  1.00 57.79           O  
ATOM   3504  N   GLU A 573      11.762  75.554 -17.760  1.00 49.09           N  
ATOM   3505  CA  GLU A 573      10.657  76.196 -18.460  1.00 49.09           C  
ATOM   3506  C   GLU A 573       9.940  75.166 -19.349  1.00 49.09           C  
ATOM   3507  O   GLU A 573      10.091  75.096 -20.566  1.00 49.09           O  
ATOM   3508  CB  GLU A 573      11.145  77.414 -19.258  1.00 49.09           C  
ATOM   3509  CG  GLU A 573      11.313  78.669 -18.386  1.00 49.09           C  
ATOM   3510  CD  GLU A 573      11.518  79.951 -19.212  1.00 49.09           C  
ATOM   3511  OE1 GLU A 573      11.786  81.002 -18.593  1.00 49.09           O  
ATOM   3512  OE2 GLU A 573      11.318  79.902 -20.447  1.00 49.09           O1-
ATOM   3513  N   LEU A 574       9.106  74.340 -18.721  1.00 52.97           N  
ATOM   3514  CA  LEU A 574       8.044  73.580 -19.367  1.00 52.97           C  
ATOM   3515  C   LEU A 574       6.951  74.567 -19.803  1.00 52.97           C  
ATOM   3516  O   LEU A 574       5.853  74.576 -19.243  1.00 52.97           O  
ATOM   3517  CB  LEU A 574       7.552  72.492 -18.391  1.00 52.97           C  
ATOM   3518  CG  LEU A 574       8.469  71.254 -18.385  1.00 52.97           C  
ATOM   3519  CD1 LEU A 574       8.546  70.634 -16.992  1.00 52.97           C  
ATOM   3520  CD2 LEU A 574       7.952  70.201 -19.362  1.00 52.97           C  
ATOM   3521  N   GLN A 575       7.270  75.446 -20.759  1.00 36.76           N  
ATOM   3522  CA  GLN A 575       6.287  76.308 -21.401  1.00 36.76           C  
ATOM   3523  C   GLN A 575       5.358  75.421 -22.233  1.00 36.76           C  
ATOM   3524  O   GLN A 575       5.754  74.811 -23.229  1.00 36.76           O  
ATOM   3525  CB  GLN A 575       6.940  77.405 -22.260  1.00 36.76           C  
ATOM   3526  CG  GLN A 575       7.661  78.490 -21.437  1.00 36.76           C  
ATOM   3527  CD  GLN A 575       8.135  79.672 -22.288  1.00 36.76           C  
ATOM   3528  NE2 GLN A 575       8.986  80.537 -21.793  1.00 36.76           N  
ATOM   3529  OE1 GLN A 575       7.723  79.857 -23.423  1.00 36.76           O  
ATOM   3530  N   SER A 576       4.101  75.335 -21.805  1.00 35.94           N  
ATOM   3531  CA  SER A 576       2.999  74.925 -22.662  1.00 35.94           C  
ATOM   3532  C   SER A 576       2.941  75.902 -23.834  1.00 35.94           C  
ATOM   3533  O   SER A 576       2.635  77.076 -23.632  1.00 35.94           O  
ATOM   3534  CB  SER A 576       1.688  74.968 -21.863  1.00 35.94           C  
ATOM   3535  OG  SER A 576       1.586  76.182 -21.139  1.00 35.94           O  
ATOM   3536  N   SER A 577       3.240  75.443 -25.047  1.00 30.06           N  
ATOM   3537  CA  SER A 577       2.968  76.204 -26.265  1.00 30.06           C  
ATOM   3538  C   SER A 577       1.450  76.349 -26.419  1.00 30.06           C  
ATOM   3539  O   SER A 577       0.792  75.496 -27.009  1.00 30.06           O  
ATOM   3540  CB  SER A 577       3.608  75.510 -27.473  1.00 30.06           C  
ATOM   3541  OG  SER A 577       3.167  74.167 -27.551  1.00 30.06           O  
ATOM   3542  N   GLY A 578       0.898  77.396 -25.815  1.00 29.07           N  
ATOM   3543  CA  GLY A 578      -0.467  77.870 -25.986  1.00 29.07           C  
ATOM   3544  C   GLY A 578      -0.396  79.315 -26.447  1.00 29.07           C  
ATOM   3545  O   GLY A 578      -0.516  80.229 -25.640  1.00 29.07           O  
ATOM   3546  N   HIS A 579      -0.142  79.507 -27.738  1.00 29.86           N  
ATOM   3547  CA  HIS A 579      -0.355  80.783 -28.410  1.00 29.86           C  
ATOM   3548  C   HIS A 579      -1.617  80.639 -29.271  1.00 29.86           C  
ATOM   3549  O   HIS A 579      -1.558  80.698 -30.493  1.00 29.86           O  
ATOM   3550  CB  HIS A 579       0.924  81.242 -29.147  1.00 29.86           C  
ATOM   3551  CG  HIS A 579       1.275  82.689 -28.887  1.00 29.86           C  
ATOM   3552  CD2 HIS A 579       2.438  83.151 -28.330  1.00 29.86           C  
ATOM   3553  ND1 HIS A 579       0.477  83.786 -29.118  1.00 29.86           N  
ATOM   3554  CE1 HIS A 579       1.142  84.879 -28.705  1.00 29.86           C  
ATOM   3555  NE2 HIS A 579       2.347  84.542 -28.222  1.00 29.86           N  
ATOM   3556  N   ASP A 580      -2.762  80.408 -28.624  1.00 31.05           N  
ATOM   3557  CA  ASP A 580      -4.057  80.586 -29.276  1.00 31.05           C  
ATOM   3558  C   ASP A 580      -4.408  82.069 -29.222  1.00 31.05           C  
ATOM   3559  O   ASP A 580      -4.844  82.615 -28.206  1.00 31.05           O  
ATOM   3560  CB  ASP A 580      -5.158  79.698 -28.669  1.00 31.05           C  
ATOM   3561  CG  ASP A 580      -5.249  78.309 -29.315  1.00 31.05           C  
ATOM   3562  OD1 ASP A 580      -4.855  78.175 -30.495  1.00 31.05           O  
ATOM   3563  OD2 ASP A 580      -5.730  77.392 -28.614  1.00 31.05           O1-
ATOM   3564  N   SER A 581      -4.192  82.740 -30.350  1.00 31.01           N  
ATOM   3565  CA  SER A 581      -4.820  84.017 -30.649  1.00 31.01           C  
ATOM   3566  C   SER A 581      -6.325  83.794 -30.812  1.00 31.01           C  
ATOM   3567  O   SER A 581      -6.815  83.572 -31.921  1.00 31.01           O  
ATOM   3568  CB  SER A 581      -4.190  84.619 -31.912  1.00 31.01           C  
ATOM   3569  OG  SER A 581      -4.271  83.715 -32.996  1.00 31.01           O  
ATOM   3570  N   PHE A 582      -7.067  83.849 -29.709  1.00 31.28           N  
ATOM   3571  CA  PHE A 582      -8.522  83.958 -29.740  1.00 31.28           C  
ATOM   3572  C   PHE A 582      -8.908  85.323 -30.322  1.00 31.28           C  
ATOM   3573  O   PHE A 582      -8.870  86.346 -29.640  1.00 31.28           O  
ATOM   3574  CB  PHE A 582      -9.115  83.726 -28.337  1.00 31.28           C  
ATOM   3575  CG  PHE A 582      -9.726  82.351 -28.159  1.00 31.28           C  
ATOM   3576  CD1 PHE A 582     -11.099  82.155 -28.409  1.00 31.28           C  
ATOM   3577  CD2 PHE A 582      -8.928  81.260 -27.766  1.00 31.28           C  
ATOM   3578  CE1 PHE A 582     -11.672  80.880 -28.260  1.00 31.28           C  
ATOM   3579  CE2 PHE A 582      -9.500  79.984 -27.621  1.00 31.28           C  
ATOM   3580  CZ  PHE A 582     -10.872  79.794 -27.864  1.00 31.28           C  
ATOM   3581  N   LYS A 583      -9.294  85.334 -31.602  1.00 32.78           N  
ATOM   3582  CA  LYS A 583     -10.239  86.325 -32.114  1.00 32.78           C  
ATOM   3583  C   LYS A 583     -11.634  85.868 -31.702  1.00 32.78           C  
ATOM   3584  O   LYS A 583     -12.177  84.921 -32.257  1.00 32.78           O  
ATOM   3585  CB  LYS A 583     -10.120  86.505 -33.635  1.00 32.78           C  
ATOM   3586  CG  LYS A 583      -9.023  87.512 -34.008  1.00 32.78           C  
ATOM   3587  CD  LYS A 583      -9.021  87.751 -35.523  1.00 32.78           C  
ATOM   3588  CE  LYS A 583      -8.018  88.846 -35.894  1.00 32.78           C  
ATOM   3589  NZ  LYS A 583      -8.024  89.094 -37.356  1.00 32.78           N1+
ATOM   3590  N   THR A 584     -12.170  86.544 -30.693  1.00 27.86           N  
ATOM   3591  CA  THR A 584     -13.606  86.729 -30.479  1.00 27.86           C  
ATOM   3592  C   THR A 584     -14.277  87.076 -31.796  1.00 27.86           C  
ATOM   3593  O   THR A 584     -13.863  88.056 -32.407  1.00 27.86           O  
ATOM   3594  CB  THR A 584     -13.841  87.940 -29.545  1.00 27.86           C  
ATOM   3595  CG2 THR A 584     -13.995  87.531 -28.088  1.00 27.86           C  
ATOM   3596  OG1 THR A 584     -12.758  88.849 -29.613  1.00 27.86           O  
ATOM   3597  N   ASP A 585     -15.284  86.299 -32.200  1.00 33.05           N  
ATOM   3598  CA  ASP A 585     -16.507  86.848 -32.781  1.00 33.05           C  
ATOM   3599  C   ASP A 585     -17.618  85.786 -32.946  1.00 33.05           C  
ATOM   3600  O   ASP A 585     -17.423  84.723 -33.526  1.00 33.05           O  
ATOM   3601  CB  ASP A 585     -16.213  87.625 -34.089  1.00 33.05           C  
ATOM   3602  CG  ASP A 585     -16.096  89.151 -33.865  1.00 33.05           C  
ATOM   3603  OD1 ASP A 585     -16.586  89.642 -32.818  1.00 33.05           O  
ATOM   3604  OD2 ASP A 585     -15.548  89.825 -34.767  1.00 33.05           O1-
ATOM   3605  N   TYR A 586     -18.793  86.167 -32.432  1.00 33.77           N  
ATOM   3606  CA  TYR A 586     -20.154  85.683 -32.706  1.00 33.77           C  
ATOM   3607  C   TYR A 586     -20.709  84.395 -32.054  1.00 33.77           C  
ATOM   3608  O   TYR A 586     -20.714  83.296 -32.599  1.00 33.77           O  
ATOM   3609  CB  TYR A 586     -20.519  85.894 -34.178  1.00 33.77           C  
ATOM   3610  CG  TYR A 586     -20.910  87.340 -34.431  1.00 33.77           C  
ATOM   3611  CD1 TYR A 586     -22.270  87.704 -34.407  1.00 33.77           C  
ATOM   3612  CD2 TYR A 586     -19.930  88.337 -34.584  1.00 33.77           C  
ATOM   3613  CE1 TYR A 586     -22.641  89.053 -34.569  1.00 33.77           C  
ATOM   3614  CE2 TYR A 586     -20.291  89.686 -34.737  1.00 33.77           C  
ATOM   3615  CZ  TYR A 586     -21.651  90.045 -34.740  1.00 33.77           C  
ATOM   3616  OH  TYR A 586     -22.010  91.345 -34.902  1.00 33.77           O  
ATOM   3617  N   PHE A 587     -21.329  84.646 -30.894  1.00 30.52           N  
ATOM   3618  CA  PHE A 587     -22.605  84.113 -30.391  1.00 30.52           C  
ATOM   3619  C   PHE A 587     -23.569  83.524 -31.447  1.00 30.52           C  
ATOM   3620  O   PHE A 587     -23.945  84.216 -32.393  1.00 30.52           O  
ATOM   3621  CB  PHE A 587     -23.344  85.319 -29.747  1.00 30.52           C  
ATOM   3622  CG  PHE A 587     -23.402  85.358 -28.235  1.00 30.52           C  
ATOM   3623  CD1 PHE A 587     -24.613  85.054 -27.583  1.00 30.52           C  
ATOM   3624  CD2 PHE A 587     -22.282  85.756 -27.481  1.00 30.52           C  
ATOM   3625  CE1 PHE A 587     -24.703  85.137 -26.184  1.00 30.52           C  
ATOM   3626  CE2 PHE A 587     -22.373  85.839 -26.080  1.00 30.52           C  
ATOM   3627  CZ  PHE A 587     -23.582  85.529 -25.432  1.00 30.52           C  
ATOM   3628  N   SER A 588     -24.143  82.350 -31.153  1.00 33.34           N  
ATOM   3629  CA  SER A 588     -25.605  82.184 -31.022  1.00 33.34           C  
ATOM   3630  C   SER A 588     -25.974  80.872 -30.320  1.00 33.34           C  
ATOM   3631  O   SER A 588     -25.468  79.797 -30.623  1.00 33.34           O  
ATOM   3632  CB  SER A 588     -26.365  82.289 -32.347  1.00 33.34           C  
ATOM   3633  OG  SER A 588     -26.544  83.660 -32.641  1.00 33.34           O  
ATOM   3634  N   THR A 589     -26.855  81.029 -29.341  1.00 31.02           N  
ATOM   3635  CA  THR A 589     -27.406  80.094 -28.355  1.00 31.02           C  
ATOM   3636  C   THR A 589     -28.605  79.294 -28.874  1.00 31.02           C  
ATOM   3637  O   THR A 589     -29.450  79.876 -29.550  1.00 31.02           O  
ATOM   3638  CB  THR A 589     -27.948  80.962 -27.200  1.00 31.02           C  
ATOM   3639  CG2 THR A 589     -26.842  81.593 -26.355  1.00 31.02           C  
ATOM   3640  OG1 THR A 589     -28.697  82.038 -27.742  1.00 31.02           O  
ATOM   3641  N   ALA A 590     -28.750  78.036 -28.442  1.00 33.04           N  
ATOM   3642  CA  ALA A 590     -30.028  77.326 -28.220  1.00 33.04           C  
ATOM   3643  C   ALA A 590     -29.721  76.040 -27.413  1.00 33.04           C  
ATOM   3644  O   ALA A 590     -29.070  75.138 -27.928  1.00 33.04           O  
ATOM   3645  CB  ALA A 590     -30.693  76.998 -29.565  1.00 33.04           C  
ATOM   3646  N   SER A 591     -29.828  76.062 -26.080  1.00 36.09           N  
ATOM   3647  CA  SER A 591     -31.023  75.767 -25.259  1.00 36.09           C  
ATOM   3648  C   SER A 591     -31.301  74.264 -25.071  1.00 36.09           C  
ATOM   3649  O   SER A 591     -31.868  73.609 -25.938  1.00 36.09           O  
ATOM   3650  CB  SER A 591     -32.286  76.546 -25.643  1.00 36.09           C  
ATOM   3651  OG  SER A 591     -32.778  76.118 -26.891  1.00 36.09           O  
ATOM   3652  N   GLU A 592     -30.842  73.790 -23.910  1.00 31.85           N  
ATOM   3653  CA  GLU A 592     -31.383  72.789 -22.971  1.00 31.85           C  
ATOM   3654  C   GLU A 592     -32.534  71.865 -23.413  1.00 31.85           C  
ATOM   3655  O   GLU A 592     -33.627  72.312 -23.752  1.00 31.85           O  
ATOM   3656  CB  GLU A 592     -31.822  73.553 -21.702  1.00 31.85           C  
ATOM   3657  CG  GLU A 592     -30.636  74.234 -20.988  1.00 31.85           C  
ATOM   3658  CD  GLU A 592     -31.032  75.177 -19.839  1.00 31.85           C  
ATOM   3659  OE1 GLU A 592     -30.090  75.713 -19.210  1.00 31.85           O  
ATOM   3660  OE2 GLU A 592     -32.243  75.433 -19.655  1.00 31.85           O1-
ATOM   3661  N   HIS A 593     -32.323  70.559 -23.210  1.00 37.95           N  
ATOM   3662  CA  HIS A 593     -33.368  69.677 -22.689  1.00 37.95           C  
ATOM   3663  C   HIS A 593     -32.754  68.597 -21.783  1.00 37.95           C  
ATOM   3664  O   HIS A 593     -31.984  67.750 -22.235  1.00 37.95           O  
ATOM   3665  CB  HIS A 593     -34.241  69.090 -23.814  1.00 37.95           C  
ATOM   3666  CG  HIS A 593     -35.701  69.406 -23.605  1.00 37.95           C  
ATOM   3667  CD2 HIS A 593     -36.519  70.098 -24.457  1.00 37.95           C  
ATOM   3668  ND1 HIS A 593     -36.439  69.125 -22.476  1.00 37.95           N  
ATOM   3669  CE1 HIS A 593     -37.666  69.645 -22.645  1.00 37.95           C  
ATOM   3670  NE2 HIS A 593     -37.774  70.231 -23.848  1.00 37.95           N  
ATOM   3671  N   ASP A 594     -33.104  68.674 -20.497  1.00 34.25           N  
ATOM   3672  CA  ASP A 594     -32.844  67.689 -19.444  1.00 34.25           C  
ATOM   3673  C   ASP A 594     -33.604  66.371 -19.667  1.00 34.25           C  
ATOM   3674  O   ASP A 594     -34.745  66.364 -20.136  1.00 34.25           O  
ATOM   3675  CB  ASP A 594     -33.314  68.266 -18.091  1.00 34.25           C  
ATOM   3676  CG  ASP A 594     -32.290  69.159 -17.392  1.00 34.25           C  
ATOM   3677  OD1 ASP A 594     -31.103  68.762 -17.379  1.00 34.25           O  
ATOM   3678  OD2 ASP A 594     -32.722  70.181 -16.819  1.00 34.25           O1-
ATOM   3679  N   GLY A 595     -32.999  65.269 -19.215  1.00 33.72           N  
ATOM   3680  CA  GLY A 595     -33.639  63.965 -19.021  1.00 33.72           C  
ATOM   3681  C   GLY A 595     -32.680  62.966 -18.347  1.00 33.72           C  
ATOM   3682  O   GLY A 595     -31.661  62.642 -18.956  1.00 33.72           O  
ATOM   3683  N   PRO A 596     -32.941  62.511 -17.102  1.00 36.34           N  
ATOM   3684  CA  PRO A 596     -32.054  61.625 -16.338  1.00 36.34           C  
ATOM   3685  C   PRO A 596     -32.386  60.132 -16.558  1.00 36.34           C  
ATOM   3686  O   PRO A 596     -33.360  59.824 -17.232  1.00 36.34           O  
ATOM   3687  CB  PRO A 596     -32.279  62.068 -14.887  1.00 36.34           C  
ATOM   3688  CG  PRO A 596     -33.775  62.386 -14.856  1.00 36.34           C  
ATOM   3689  CD  PRO A 596     -34.069  62.903 -16.265  1.00 36.34           C  
ATOM   3690  N   GLU A 597     -31.608  59.256 -15.902  1.00 34.03           N  
ATOM   3691  CA  GLU A 597     -31.745  57.783 -15.736  1.00 34.03           C  
ATOM   3692  C   GLU A 597     -30.684  56.963 -16.500  1.00 34.03           C  
ATOM   3693  O   GLU A 597     -30.611  56.945 -17.720  1.00 34.03           O  
ATOM   3694  CB  GLU A 597     -33.188  57.250 -15.852  1.00 34.03           C  
ATOM   3695  CG  GLU A 597     -34.078  57.851 -14.747  1.00 34.03           C  
ATOM   3696  CD  GLU A 597     -35.479  57.229 -14.662  1.00 34.03           C  
ATOM   3697  OE1 GLU A 597     -36.086  57.382 -13.576  1.00 34.03           O  
ATOM   3698  OE2 GLU A 597     -35.932  56.600 -15.643  1.00 34.03           O1-
ATOM   3699  N   LEU A 598     -29.654  56.504 -15.773  1.00 30.98           N  
ATOM   3700  CA  LEU A 598     -29.515  55.132 -15.247  1.00 30.98           C  
ATOM   3701  C   LEU A 598     -29.196  54.124 -16.358  1.00 30.98           C  
ATOM   3702  O   LEU A 598     -30.089  53.681 -17.057  1.00 30.98           O  
ATOM   3703  CB  LEU A 598     -30.739  54.648 -14.428  1.00 30.98           C  
ATOM   3704  CG  LEU A 598     -30.891  55.209 -13.005  1.00 30.98           C  
ATOM   3705  CD1 LEU A 598     -32.327  55.046 -12.512  1.00 30.98           C  
ATOM   3706  CD2 LEU A 598     -29.984  54.462 -12.019  1.00 30.98           C  
ATOM   3707  N   GLU A 599     -27.942  53.668 -16.429  1.00 32.35           N  
ATOM   3708  CA  GLU A 599     -27.652  52.258 -16.149  1.00 32.35           C  
ATOM   3709  C   GLU A 599     -26.152  51.964 -16.050  1.00 32.35           C  
ATOM   3710  O   GLU A 599     -25.296  52.517 -16.740  1.00 32.35           O  
ATOM   3711  CB  GLU A 599     -28.361  51.258 -17.088  1.00 32.35           C  
ATOM   3712  CG  GLU A 599     -29.550  50.638 -16.325  1.00 32.35           C  
ATOM   3713  CD  GLU A 599     -30.417  49.681 -17.151  1.00 32.35           C  
ATOM   3714  OE1 GLU A 599     -31.388  49.166 -16.550  1.00 32.35           O  
ATOM   3715  OE2 GLU A 599     -30.063  49.404 -18.317  1.00 32.35           O1-
ATOM   3716  N   LYS A 600     -25.861  51.094 -15.085  1.00 30.39           N  
ATOM   3717  CA  LYS A 600     -24.564  50.533 -14.731  1.00 30.39           C  
ATOM   3718  C   LYS A 600     -24.015  49.730 -15.909  1.00 30.39           C  
ATOM   3719  O   LYS A 600     -24.534  48.657 -16.168  1.00 30.39           O  
ATOM   3720  CB  LYS A 600     -24.809  49.542 -13.576  1.00 30.39           C  
ATOM   3721  CG  LYS A 600     -25.279  50.126 -12.241  1.00 30.39           C  
ATOM   3722  CD  LYS A 600     -25.854  48.975 -11.401  1.00 30.39           C  
ATOM   3723  CE  LYS A 600     -26.200  49.420  -9.980  1.00 30.39           C  
ATOM   3724  NZ  LYS A 600     -26.897  48.333  -9.252  1.00 30.39           N1+
ATOM   3725  N   ASN A 601     -22.915  50.160 -16.516  1.00 32.20           N  
ATOM   3726  CA  ASN A 601     -22.090  49.266 -17.326  1.00 32.20           C  
ATOM   3727  C   ASN A 601     -20.663  49.291 -16.786  1.00 32.20           C  
ATOM   3728  O   ASN A 601     -19.938  50.279 -16.916  1.00 32.20           O  
ATOM   3729  CB  ASN A 601     -22.247  49.593 -18.821  1.00 32.20           C  
ATOM   3730  CG  ASN A 601     -23.543  49.023 -19.387  1.00 32.20           C  
ATOM   3731  ND2 ASN A 601     -24.112  49.628 -20.399  1.00 32.20           N  
ATOM   3732  OD1 ASN A 601     -24.054  48.010 -18.949  1.00 32.20           O  
ATOM   3733  N   GLY A 602     -20.308  48.202 -16.099  1.00 27.54           N  
ATOM   3734  CA  GLY A 602     -18.933  47.895 -15.740  1.00 27.54           C  
ATOM   3735  C   GLY A 602     -18.118  47.807 -17.020  1.00 27.54           C  
ATOM   3736  O   GLY A 602     -18.449  47.043 -17.921  1.00 27.54           O  
ATOM   3737  N   ILE A 603     -17.089  48.641 -17.116  1.00 33.01           N  
ATOM   3738  CA  ILE A 603     -16.137  48.588 -18.215  1.00 33.01           C  
ATOM   3739  C   ILE A 603     -15.310  47.325 -17.984  1.00 33.01           C  
ATOM   3740  O   ILE A 603     -14.451  47.293 -17.104  1.00 33.01           O  
ATOM   3741  CB  ILE A 603     -15.293  49.884 -18.270  1.00 33.01           C  
ATOM   3742  CG1 ILE A 603     -16.211  51.121 -18.452  1.00 33.01           C  
ATOM   3743  CG2 ILE A 603     -14.265  49.815 -19.414  1.00 33.01           C  
ATOM   3744  CD1 ILE A 603     -15.480  52.467 -18.374  1.00 33.01           C  
ATOM   3745  N   GLU A 604     -15.600  46.278 -18.753  1.00 28.71           N  
ATOM   3746  CA  GLU A 604     -14.623  45.237 -19.046  1.00 28.71           C  
ATOM   3747  C   GLU A 604     -13.444  45.918 -19.756  1.00 28.71           C  
ATOM   3748  O   GLU A 604     -13.474  46.161 -20.962  1.00 28.71           O  
ATOM   3749  CB  GLU A 604     -15.247  44.133 -19.925  1.00 28.71           C  
ATOM   3750  CG  GLU A 604     -16.169  43.178 -19.152  1.00 28.71           C  
ATOM   3751  CD  GLU A 604     -16.696  42.018 -20.020  1.00 28.71           C  
ATOM   3752  OE1 GLU A 604     -17.022  40.964 -19.428  1.00 28.71           O  
ATOM   3753  OE2 GLU A 604     -16.779  42.189 -21.257  1.00 28.71           O1-
ATOM   3754  N   GLU A 605     -12.404  46.294 -19.006  1.00 36.57           N  
ATOM   3755  CA  GLU A 605     -11.107  46.670 -19.577  1.00 36.57           C  
ATOM   3756  C   GLU A 605     -10.413  45.389 -20.057  1.00 36.57           C  
ATOM   3757  O   GLU A 605      -9.490  44.865 -19.434  1.00 36.57           O  
ATOM   3758  CB  GLU A 605     -10.257  47.514 -18.602  1.00 36.57           C  
ATOM   3759  CG  GLU A 605     -10.785  48.955 -18.464  1.00 36.57           C  
ATOM   3760  CD  GLU A 605      -9.875  49.896 -17.651  1.00 36.57           C  
ATOM   3761  OE1 GLU A 605     -10.011  51.133 -17.843  1.00 36.57           O  
ATOM   3762  OE2 GLU A 605      -9.071  49.406 -16.827  1.00 36.57           O1-
ATOM   3763  N   GLY A 606     -10.925  44.837 -21.160  1.00 33.23           N  
ATOM   3764  CA  GLY A 606     -10.245  43.806 -21.928  1.00 33.23           C  
ATOM   3765  C   GLY A 606      -8.942  44.364 -22.497  1.00 33.23           C  
ATOM   3766  O   GLY A 606      -8.890  45.524 -22.901  1.00 33.23           O  
ATOM   3767  N   SER A 607      -7.893  43.538 -22.503  1.00 44.82           N  
ATOM   3768  CA  SER A 607      -6.564  43.835 -23.052  1.00 44.82           C  
ATOM   3769  C   SER A 607      -6.668  44.533 -24.417  1.00 44.82           C  
ATOM   3770  O   SER A 607      -6.879  43.879 -25.439  1.00 44.82           O  
ATOM   3771  CB  SER A 607      -5.809  42.503 -23.172  1.00 44.82           C  
ATOM   3772  OG  SER A 607      -4.470  42.690 -23.571  1.00 44.82           O  
ATOM   3773  N   LEU A 608      -6.539  45.864 -24.444  1.00 55.26           N  
ATOM   3774  CA  LEU A 608      -6.564  46.643 -25.680  1.00 55.26           C  
ATOM   3775  C   LEU A 608      -5.221  46.443 -26.384  1.00 55.26           C  
ATOM   3776  O   LEU A 608      -4.214  47.067 -26.045  1.00 55.26           O  
ATOM   3777  CB  LEU A 608      -6.883  48.126 -25.395  1.00 55.26           C  
ATOM   3778  CG  LEU A 608      -8.360  48.416 -25.054  1.00 55.26           C  
ATOM   3779  CD1 LEU A 608      -8.498  49.856 -24.549  1.00 55.26           C  
ATOM   3780  CD2 LEU A 608      -9.287  48.259 -26.263  1.00 55.26           C  
ATOM   3781  N   MET A 609      -5.203  45.524 -27.345  1.00 64.32           N  
ATOM   3782  CA  MET A 609      -4.058  45.282 -28.219  1.00 64.32           C  
ATOM   3783  C   MET A 609      -3.994  46.417 -29.250  1.00 64.32           C  
ATOM   3784  O   MET A 609      -4.827  46.477 -30.152  1.00 64.32           O  
ATOM   3785  CB  MET A 609      -4.206  43.902 -28.890  1.00 64.32           C  
ATOM   3786  CG  MET A 609      -4.116  42.716 -27.918  1.00 64.32           C  
ATOM   3787  SD  MET A 609      -2.439  42.314 -27.349  1.00 64.32           S  
ATOM   3788  CE  MET A 609      -2.779  40.823 -26.371  1.00 64.32           C  
ATOM   3789  N   LEU A 610      -3.040  47.344 -29.105  1.00 73.43           N  
ATOM   3790  CA  LEU A 610      -2.683  48.255 -30.199  1.00 73.43           C  
ATOM   3791  C   LEU A 610      -1.676  47.565 -31.115  1.00 73.43           C  
ATOM   3792  O   LEU A 610      -0.724  46.943 -30.644  1.00 73.43           O  
ATOM   3793  CB  LEU A 610      -2.106  49.592 -29.710  1.00 73.43           C  
ATOM   3794  CG  LEU A 610      -3.019  50.428 -28.808  1.00 73.43           C  
ATOM   3795  CD1 LEU A 610      -2.304  51.734 -28.448  1.00 73.43           C  
ATOM   3796  CD2 LEU A 610      -4.360  50.779 -29.451  1.00 73.43           C  
ATOM   3797  N   GLU A 611      -1.860  47.727 -32.420  1.00 73.32           N  
ATOM   3798  CA  GLU A 611      -0.941  47.182 -33.417  1.00 73.32           C  
ATOM   3799  C   GLU A 611       0.384  47.974 -33.437  1.00 73.32           C  
ATOM   3800  O   GLU A 611       0.359  49.216 -33.488  1.00 73.32           O  
ATOM   3801  CB  GLU A 611      -1.608  47.186 -34.800  1.00 73.32           C  
ATOM   3802  CG  GLU A 611      -2.744  46.152 -34.922  1.00 73.32           C  
ATOM   3803  CD  GLU A 611      -2.266  44.693 -34.799  1.00 73.32           C  
ATOM   3804  OE1 GLU A 611      -3.076  43.854 -34.350  1.00 73.32           O  
ATOM   3805  OE2 GLU A 611      -1.102  44.425 -35.176  1.00 73.32           O1-
ATOM   3806  N   PRO A 612       1.550  47.297 -33.428  1.00 75.97           N  
ATOM   3807  CA  PRO A 612       2.840  47.945 -33.639  1.00 75.97           C  
ATOM   3808  C   PRO A 612       2.918  48.584 -35.033  1.00 75.97           C  
ATOM   3809  O   PRO A 612       2.511  47.996 -36.038  1.00 75.97           O  
ATOM   3810  CB  PRO A 612       3.904  46.850 -33.472  1.00 75.97           C  
ATOM   3811  CG  PRO A 612       3.185  45.727 -32.728  1.00 75.97           C  
ATOM   3812  CD  PRO A 612       1.734  45.876 -33.174  1.00 75.97           C  
ATOM   3813  N   ARG A 613       3.509  49.776 -35.141  1.00 80.66           N  
ATOM   3814  CA  ARG A 613       3.849  50.369 -36.440  1.00 80.66           C  
ATOM   3815  C   ARG A 613       4.960  49.540 -37.095  1.00 80.66           C  
ATOM   3816  O   ARG A 613       6.026  49.336 -36.519  1.00 80.66           O  
ATOM   3817  CB  ARG A 613       4.252  51.842 -36.276  1.00 80.66           C  
ATOM   3818  CG  ARG A 613       3.063  52.734 -35.892  1.00 80.66           C  
ATOM   3819  CD  ARG A 613       3.519  54.194 -35.841  1.00 80.66           C  
ATOM   3820  NE  ARG A 613       2.414  55.120 -35.529  1.00 80.66           N  
ATOM   3821  CZ  ARG A 613       2.551  56.407 -35.253  1.00 80.66           C  
ATOM   3822  NH1 ARG A 613       3.721  56.957 -35.099  1.00 80.66           N1+
ATOM   3823  NH2 ARG A 613       1.504  57.168 -35.104  1.00 80.66           N  
TER   
END
