# Supplementary material for: Intra- and inter-molecular regulation by intrinsically-disordered regions governs PUF protein RNA binding
Source: Nat Commun. 2023 Nov 13;14:7323. doi: 10.1038/s41467-023-43098-1 (PMC10641069; doi:10.1038/s41467-023-43098-1)
Supplement: Supplementary file 5 — Supplementary Dataset 2 [file 41467_2023_43098_MOESM5_ESM.txt]

ATOM      1 HO5'  A5     1      53.477  79.010  47.699  1.00  0.00           H  
ATOM      2  O5'  A5     1      53.947  79.647  48.241  1.00  0.00           O  
ATOM      3  C5'  A5     1      54.483  80.638  47.351  1.00  0.00           C  
ATOM      4  H5'  A5     1      55.571  80.573  47.327  1.00  0.00           H  
ATOM      5 H5''  A5     1      54.102  81.614  47.651  1.00  0.00           H  
ATOM      6  C4'  A5     1      53.955  80.559  45.900  1.00  0.00           C  
ATOM      7  H4'  A5     1      54.401  81.417  45.398  1.00  0.00           H  
ATOM      8  O4'  A5     1      54.292  79.289  45.338  1.00  0.00           O  
ATOM      9  C1'  A5     1      53.304  78.976  44.425  1.00  0.00           C  
ATOM     10  H1'  A5     1      53.685  78.918  43.405  1.00  0.00           H  
ATOM     11  N9   A5     1      52.767  77.644  44.711  1.00  0.00           N  
ATOM     12  C8   A5     1      52.518  76.635  43.829  1.00  0.00           C  
ATOM     13  H8   A5     1      52.556  76.844  42.770  1.00  0.00           H  
ATOM     14  N7   A5     1      52.195  75.496  44.334  1.00  0.00           N  
ATOM     15  C5   A5     1      52.307  75.756  45.703  1.00  0.00           C  
ATOM     16  C6   A5     1      52.246  74.973  46.921  1.00  0.00           C  
ATOM     17  N6   A5     1      52.053  73.683  46.943  1.00  0.00           N  
ATOM     18  H61  A5     1      52.367  73.236  47.792  1.00  0.00           H  
ATOM     19  H62  A5     1      52.114  73.085  46.131  1.00  0.00           H  
ATOM     20  N1   A5     1      52.298  75.566  48.131  1.00  0.00           N  
ATOM     21  C2   A5     1      52.534  76.870  48.200  1.00  0.00           C  
ATOM     22  H2   A5     1      52.559  77.310  49.187  1.00  0.00           H  
ATOM     23  N3   A5     1      52.693  77.681  47.154  1.00  0.00           N  
ATOM     24  C4   A5     1      52.581  77.081  45.942  1.00  0.00           C  
ATOM     25  C3'  A5     1      52.446  80.690  45.769  1.00  0.00           C  
ATOM     26  H3'  A5     1      52.015  79.973  46.467  1.00  0.00           H  
ATOM     27  C2'  A5     1      52.260  80.101  44.402  1.00  0.00           C  
ATOM     28  H2'  A5     1      51.255  79.729  44.200  1.00  0.00           H  
ATOM     29  O2'  A5     1      52.695  81.056  43.424  1.00  0.00           O  
ATOM     30 HO2'  A5     1      52.610  80.585  42.592  1.00  0.00           H  
ATOM     31  O3'  A5     1      51.923  81.970  46.012  1.00  0.00           O  
ATOM     32  P     U     2      50.341  82.361  45.953  1.00  0.00           P  
ATOM     33  OP1   U     2      49.868  82.174  44.552  1.00  0.00           O  
ATOM     34  OP2   U     2      50.183  83.728  46.531  1.00  0.00           O  
ATOM     35  O5'   U     2      49.686  81.280  46.917  1.00  0.00           O  
ATOM     36  C5'   U     2      49.425  81.388  48.255  1.00  0.00           C  
ATOM     37  H5'   U     2      48.658  82.161  48.309  1.00  0.00           H  
ATOM     38 H5''   U     2      50.354  81.676  48.746  1.00  0.00           H  
ATOM     39  C4'   U     2      48.863  80.083  48.806  1.00  0.00           C  
ATOM     40  H4'   U     2      48.666  80.279  49.860  1.00  0.00           H  
ATOM     41  O4'   U     2      47.581  79.853  48.212  1.00  0.00           O  
ATOM     42  C1'   U     2      47.514  78.512  47.693  1.00  0.00           C  
ATOM     43  H1'   U     2      47.052  77.887  48.457  1.00  0.00           H  
ATOM     44  N1    U     2      46.717  78.571  46.475  1.00  0.00           N  
ATOM     45  C6    U     2      46.962  79.573  45.522  1.00  0.00           C  
ATOM     46  H6    U     2      47.785  80.255  45.673  1.00  0.00           H  
ATOM     47  C5    U     2      46.150  79.636  44.436  1.00  0.00           C  
ATOM     48  H5    U     2      46.312  80.429  43.721  1.00  0.00           H  
ATOM     49  C4    U     2      45.168  78.633  44.131  1.00  0.00           C  
ATOM     50  O4    U     2      44.459  78.555  43.113  1.00  0.00           O  
ATOM     51  N3    U     2      45.042  77.683  45.099  1.00  0.00           N  
ATOM     52  H3    U     2      44.319  77.005  44.902  1.00  0.00           H  
ATOM     53  C2    U     2      45.858  77.561  46.284  1.00  0.00           C  
ATOM     54  O2    U     2      45.541  76.607  47.073  1.00  0.00           O  
ATOM     55  C3'   U     2      49.725  78.830  48.649  1.00  0.00           C  
ATOM     56  H3'   U     2      50.762  79.121  48.477  1.00  0.00           H  
ATOM     57  C2'   U     2      49.056  78.221  47.477  1.00  0.00           C  
ATOM     58  H2'   U     2      49.393  78.629  46.524  1.00  0.00           H  
ATOM     59  O2'   U     2      49.236  76.773  47.262  1.00  0.00           O  
ATOM     60 HO2'   U     2      49.362  76.714  46.312  1.00  0.00           H  
ATOM     61  O3'   U     2      49.525  77.914  49.757  1.00  0.00           O  
ATOM     62  P     A     3      50.105  78.080  51.239  1.00  0.00           P  
ATOM     63  OP1   A     3      51.419  78.717  51.181  1.00  0.00           O  
ATOM     64  OP2   A     3      50.013  76.728  51.798  1.00  0.00           O  
ATOM     65  O5'   A     3      49.055  79.036  52.009  1.00  0.00           O  
ATOM     66  C5'   A     3      49.448  80.033  52.771  1.00  0.00           C  
ATOM     67  H5'   A     3      50.254  80.581  52.284  1.00  0.00           H  
ATOM     68 H5''   A     3      49.852  79.663  53.713  1.00  0.00           H  
ATOM     69  C4'   A     3      48.376  81.123  52.989  1.00  0.00           C  
ATOM     70  H4'   A     3      48.772  81.844  53.704  1.00  0.00           H  
ATOM     71  O4'   A     3      48.113  81.893  51.850  1.00  0.00           O  
ATOM     72  C1'   A     3      46.869  82.519  51.832  1.00  0.00           C  
ATOM     73  H1'   A     3      47.144  83.513  52.187  1.00  0.00           H  
ATOM     74  N9    A     3      46.180  82.340  50.458  1.00  0.00           N  
ATOM     75  C8    A     3      46.277  83.300  49.485  1.00  0.00           C  
ATOM     76  H8    A     3      46.772  84.247  49.642  1.00  0.00           H  
ATOM     77  N7    A     3      45.586  82.948  48.465  1.00  0.00           N  
ATOM     78  C5    A     3      45.080  81.675  48.778  1.00  0.00           C  
ATOM     79  C6    A     3      44.374  80.664  48.086  1.00  0.00           C  
ATOM     80  N6    A     3      43.969  80.717  46.867  1.00  0.00           N  
ATOM     81  H61   A     3      43.511  79.898  46.495  1.00  0.00           H  
ATOM     82  H62   A     3      44.315  81.438  46.250  1.00  0.00           H  
ATOM     83  N1    A     3      44.147  79.431  48.532  1.00  0.00           N  
ATOM     84  C2    A     3      44.467  79.148  49.754  1.00  0.00           C  
ATOM     85  H2    A     3      44.237  78.202  50.222  1.00  0.00           H  
ATOM     86  N3    A     3      45.214  79.952  50.531  1.00  0.00           N  
ATOM     87  C4    A     3      45.472  81.230  50.010  1.00  0.00           C  
ATOM     88  C3'   A     3      46.958  80.780  53.474  1.00  0.00           C  
ATOM     89  H3'   A     3      46.644  79.895  52.921  1.00  0.00           H  
ATOM     90  C2'   A     3      46.144  81.911  53.033  1.00  0.00           C  
ATOM     91  H2'   A     3      45.109  81.617  52.858  1.00  0.00           H  
ATOM     92  O2'   A     3      46.107  82.835  54.091  1.00  0.00           O  
ATOM     93 HO2'   A     3      45.609  82.413  54.795  1.00  0.00           H  
ATOM     94  O3'   A     3      46.829  80.571  54.917  1.00  0.00           O  
ATOM     95  P     U     4      47.110  79.221  55.692  1.00  0.00           P  
ATOM     96  OP1   U     4      46.791  78.066  54.852  1.00  0.00           O  
ATOM     97  OP2   U     4      46.523  79.438  57.035  1.00  0.00           O  
ATOM     98  O5'   U     4      48.699  79.303  55.786  1.00  0.00           O  
ATOM     99  C5'   U     4      49.387  78.205  56.382  1.00  0.00           C  
ATOM    100  H5'   U     4      49.092  77.291  55.866  1.00  0.00           H  
ATOM    101 H5''   U     4      48.877  78.061  57.334  1.00  0.00           H  
ATOM    102  C4'   U     4      50.925  78.147  56.500  1.00  0.00           C  
ATOM    103  H4'   U     4      51.248  77.172  56.863  1.00  0.00           H  
ATOM    104  O4'   U     4      51.545  78.256  55.208  1.00  0.00           O  
ATOM    105  C1'   U     4      52.795  79.004  55.320  1.00  0.00           C  
ATOM    106  H1'   U     4      53.688  78.462  55.010  1.00  0.00           H  
ATOM    107  N1    U     4      52.759  80.245  54.498  1.00  0.00           N  
ATOM    108  C6    U     4      51.861  81.254  54.851  1.00  0.00           C  
ATOM    109  H6    U     4      51.096  80.989  55.565  1.00  0.00           H  
ATOM    110  C5    U     4      51.888  82.453  54.217  1.00  0.00           C  
ATOM    111  H5    U     4      51.254  83.291  54.465  1.00  0.00           H  
ATOM    112  C4    U     4      52.799  82.743  53.128  1.00  0.00           C  
ATOM    113  O4    U     4      52.882  83.779  52.491  1.00  0.00           O  
ATOM    114  N3    U     4      53.704  81.742  52.864  1.00  0.00           N  
ATOM    115  H3    U     4      54.313  81.877  52.070  1.00  0.00           H  
ATOM    116  C2    U     4      53.754  80.544  53.569  1.00  0.00           C  
ATOM    117  O2    U     4      54.659  79.733  53.345  1.00  0.00           O  
ATOM    118  C3'   U     4      51.544  79.185  57.442  1.00  0.00           C  
ATOM    119  H3'   U     4      50.967  80.106  57.361  1.00  0.00           H  
ATOM    120  C2'   U     4      52.942  79.280  56.819  1.00  0.00           C  
ATOM    121  H2'   U     4      53.407  80.265  56.878  1.00  0.00           H  
ATOM    122  O2'   U     4      53.852  78.252  57.248  1.00  0.00           O  
ATOM    123 HO2'   U     4      53.525  77.946  58.097  1.00  0.00           H  
ATOM    124  O3'   U     4      51.629  78.680  58.796  1.00  0.00           O  
ATOM    125  P     C     5      52.086  79.670  60.000  1.00  0.00           P  
ATOM    126  OP1   C     5      51.631  81.038  59.631  1.00  0.00           O  
ATOM    127  OP2   C     5      51.403  79.165  61.220  1.00  0.00           O  
ATOM    128  O5'   C     5      53.670  79.656  60.133  1.00  0.00           O  
ATOM    129  C5'   C     5      54.296  78.610  60.851  1.00  0.00           C  
ATOM    130  H5'   C     5      54.276  77.701  60.250  1.00  0.00           H  
ATOM    131 H5''   C     5      53.824  78.433  61.818  1.00  0.00           H  
ATOM    132  C4'   C     5      55.812  79.036  61.012  1.00  0.00           C  
ATOM    133  H4'   C     5      56.257  78.393  61.771  1.00  0.00           H  
ATOM    134  O4'   C     5      56.466  79.073  59.743  1.00  0.00           O  
ATOM    135  C1'   C     5      57.219  80.323  59.682  1.00  0.00           C  
ATOM    136  H1'   C     5      58.133  80.138  60.247  1.00  0.00           H  
ATOM    137  N1    C     5      57.498  80.755  58.318  1.00  0.00           N  
ATOM    138  C6    C     5      56.864  80.189  57.233  1.00  0.00           C  
ATOM    139  H6    C     5      56.098  79.456  57.438  1.00  0.00           H  
ATOM    140  C5    C     5      56.974  80.618  55.976  1.00  0.00           C  
ATOM    141  H5    C     5      56.355  80.170  55.212  1.00  0.00           H  
ATOM    142  C4    C     5      57.782  81.788  55.867  1.00  0.00           C  
ATOM    143  N4    C     5      57.868  82.489  54.693  1.00  0.00           N  
ATOM    144  H41   C     5      58.310  83.397  54.722  1.00  0.00           H  
ATOM    145  H42   C     5      57.377  82.209  53.856  1.00  0.00           H  
ATOM    146  N3    C     5      58.570  82.255  56.809  1.00  0.00           N  
ATOM    147  C2    C     5      58.468  81.698  58.020  1.00  0.00           C  
ATOM    148  O2    C     5      59.224  82.077  58.874  1.00  0.00           O  
ATOM    149  C3'   C     5      55.921  80.482  61.669  1.00  0.00           C  
ATOM    150  H3'   C     5      54.985  80.868  62.074  1.00  0.00           H  
ATOM    151  C2'   C     5      56.370  81.326  60.472  1.00  0.00           C  
ATOM    152  H2'   C     5      55.542  81.576  59.810  1.00  0.00           H  
ATOM    153  O2'   C     5      56.954  82.542  60.908  1.00  0.00           O  
ATOM    154 HO2'   C     5      57.255  82.454  61.815  1.00  0.00           H  
ATOM    155  O3'   C     5      56.964  80.607  62.614  1.00  0.00           O  
ATOM    156  P     U     6      56.924  80.029  64.094  1.00  0.00           P  
ATOM    157  OP1   U     6      55.583  80.085  64.633  1.00  0.00           O  
ATOM    158  OP2   U     6      58.051  80.698  64.818  1.00  0.00           O  
ATOM    159  O5'   U     6      57.270  78.486  63.975  1.00  0.00           O  
ATOM    160  C5'   U     6      58.573  78.018  63.812  1.00  0.00           C  
ATOM    161  H5'   U     6      58.776  77.360  64.657  1.00  0.00           H  
ATOM    162 H5''   U     6      59.339  78.793  63.783  1.00  0.00           H  
ATOM    163  C4'   U     6      58.785  77.318  62.428  1.00  0.00           C  
ATOM    164  H4'   U     6      58.084  76.493  62.300  1.00  0.00           H  
ATOM    165  O4'   U     6      58.958  78.332  61.365  1.00  0.00           O  
ATOM    166  C1'   U     6      59.807  77.790  60.372  1.00  0.00           C  
ATOM    167  H1'   U     6      59.184  77.427  59.555  1.00  0.00           H  
ATOM    168  N1    U     6      60.766  78.868  59.924  1.00  0.00           N  
ATOM    169  C6    U     6      61.578  79.478  60.845  1.00  0.00           C  
ATOM    170  H6    U     6      61.475  79.419  61.919  1.00  0.00           H  
ATOM    171  C5    U     6      62.412  80.495  60.463  1.00  0.00           C  
ATOM    172  H5    U     6      62.929  80.973  61.282  1.00  0.00           H  
ATOM    173  C4    U     6      62.514  80.927  59.107  1.00  0.00           C  
ATOM    174  O4    U     6      63.119  81.841  58.658  1.00  0.00           O  
ATOM    175  N3    U     6      61.697  80.239  58.228  1.00  0.00           N  
ATOM    176  H3    U     6      61.768  80.460  57.245  1.00  0.00           H  
ATOM    177  C2    U     6      60.865  79.207  58.579  1.00  0.00           C  
ATOM    178  O2    U     6      60.180  78.705  57.662  1.00  0.00           O  
ATOM    179  C3'   U     6      60.172  76.676  62.464  1.00  0.00           C  
ATOM    180  H3'   U     6      60.786  77.425  62.965  1.00  0.00           H  
ATOM    181  C2'   U     6      60.578  76.593  61.036  1.00  0.00           C  
ATOM    182  H2'   U     6      61.662  76.488  61.024  1.00  0.00           H  
ATOM    183  O2'   U     6      59.984  75.478  60.445  1.00  0.00           O  
ATOM    184 HO2'   U     6      60.609  74.771  60.617  1.00  0.00           H  
ATOM    185  O3'   U     6      60.160  75.499  63.275  1.00  0.00           O  
ATOM    186  P     G     7      61.395  74.964  64.115  1.00  0.00           P  
ATOM    187  OP1   G     7      60.897  73.883  64.989  1.00  0.00           O  
ATOM    188  OP2   G     7      62.143  76.136  64.644  1.00  0.00           O  
ATOM    189  O5'   G     7      62.221  74.279  62.957  1.00  0.00           O  
ATOM    190  C5'   G     7      61.831  73.145  62.302  1.00  0.00           C  
ATOM    191  H5'   G     7      60.890  73.244  61.762  1.00  0.00           H  
ATOM    192 H5''   G     7      61.810  72.309  63.001  1.00  0.00           H  
ATOM    193  C4'   G     7      62.858  72.847  61.201  1.00  0.00           C  
ATOM    194  H4'   G     7      62.413  72.005  60.673  1.00  0.00           H  
ATOM    195  O4'   G     7      63.058  73.872  60.203  1.00  0.00           O  
ATOM    196  C1'   G     7      64.366  73.627  59.649  1.00  0.00           C  
ATOM    197  H1'   G     7      64.349  73.348  58.596  1.00  0.00           H  
ATOM    198  N9    G     7      65.261  74.915  59.724  1.00  0.00           N  
ATOM    199  C8    G     7      65.095  75.952  60.659  1.00  0.00           C  
ATOM    200  H8    G     7      64.467  75.800  61.524  1.00  0.00           H  
ATOM    201  N7    G     7      65.664  77.061  60.276  1.00  0.00           N  
ATOM    202  C5    G     7      66.396  76.643  59.141  1.00  0.00           C  
ATOM    203  C6    G     7      67.369  77.356  58.342  1.00  0.00           C  
ATOM    204  O6    G     7      67.926  78.447  58.511  1.00  0.00           O  
ATOM    205  N1    G     7      67.771  76.619  57.209  1.00  0.00           N  
ATOM    206  H1    G     7      68.210  77.187  56.499  1.00  0.00           H  
ATOM    207  C2    G     7      67.376  75.334  56.922  1.00  0.00           C  
ATOM    208  N2    G     7      67.911  74.797  55.861  1.00  0.00           N  
ATOM    209  H21   G     7      68.662  75.283  55.392  1.00  0.00           H  
ATOM    210  H22   G     7      67.489  73.947  55.515  1.00  0.00           H  
ATOM    211  N3    G     7      66.526  74.607  57.679  1.00  0.00           N  
ATOM    212  C4    G     7      66.150  75.316  58.790  1.00  0.00           C  
ATOM    213  C3'   G     7      64.239  72.428  61.769  1.00  0.00           C  
ATOM    214  H3'   G     7      64.541  73.252  62.415  1.00  0.00           H  
ATOM    215  C2'   G     7      65.022  72.483  60.425  1.00  0.00           C  
ATOM    216  H2'   G     7      66.090  72.530  60.635  1.00  0.00           H  
ATOM    217  O2'   G     7      64.830  71.203  59.739  1.00  0.00           O  
ATOM    218 HO2'   G     7      64.676  70.526  60.403  1.00  0.00           H  
ATOM    219  O3'   G     7      64.174  71.284  62.573  1.00  0.00           O  
ATOM    220  P     U     8      65.481  70.644  63.157  1.00  0.00           P  
ATOM    221  OP1   U     8      65.135  70.148  64.513  1.00  0.00           O  
ATOM    222  OP2   U     8      66.658  71.537  63.031  1.00  0.00           O  
ATOM    223  O5'   U     8      65.671  69.426  62.173  1.00  0.00           O  
ATOM    224  C5'   U     8      64.809  68.333  62.156  1.00  0.00           C  
ATOM    225  H5'   U     8      63.778  68.678  62.229  1.00  0.00           H  
ATOM    226 H5''   U     8      64.929  67.723  63.052  1.00  0.00           H  
ATOM    227  C4'   U     8      64.947  67.486  60.928  1.00  0.00           C  
ATOM    228  H4'   U     8      64.212  66.681  60.914  1.00  0.00           H  
ATOM    229  O4'   U     8      64.967  68.247  59.696  1.00  0.00           O  
ATOM    230  C1'   U     8      65.771  67.510  58.713  1.00  0.00           C  
ATOM    231  H1'   U     8      65.231  67.201  57.818  1.00  0.00           H  
ATOM    232  N1    U     8      67.000  68.278  58.309  1.00  0.00           N  
ATOM    233  C6    U     8      67.580  69.300  59.100  1.00  0.00           C  
ATOM    234  H6    U     8      67.100  69.646  60.004  1.00  0.00           H  
ATOM    235  C5    U     8      68.727  69.870  58.678  1.00  0.00           C  
ATOM    236  H5    U     8      69.091  70.690  59.281  1.00  0.00           H  
ATOM    237  C4    U     8      69.551  69.345  57.578  1.00  0.00           C  
ATOM    238  O4    U     8      70.708  69.637  57.297  1.00  0.00           O  
ATOM    239  N3    U     8      68.897  68.424  56.836  1.00  0.00           N  
ATOM    240  H3    U     8      69.376  67.950  56.083  1.00  0.00           H  
ATOM    241  C2    U     8      67.646  67.881  57.154  1.00  0.00           C  
ATOM    242  O2    U     8      67.173  66.995  56.438  1.00  0.00           O  
ATOM    243  C3'   U     8      66.191  66.686  60.920  1.00  0.00           C  
ATOM    244  H3'   U     8      67.121  67.159  61.233  1.00  0.00           H  
ATOM    245  C2'   U     8      66.273  66.293  59.464  1.00  0.00           C  
ATOM    246  H2'   U     8      67.325  66.106  59.251  1.00  0.00           H  
ATOM    247  O2'   U     8      65.557  65.242  58.972  1.00  0.00           O  
ATOM    248 HO2'   U     8      66.141  64.799  58.352  1.00  0.00           H  
ATOM    249  O3'   U     8      66.031  65.414  61.501  1.00  0.00           O  
ATOM    250  P     G     9      66.393  65.116  63.002  1.00  0.00           P  
ATOM    251  OP1   G     9      65.224  64.558  63.728  1.00  0.00           O  
ATOM    252  OP2   G     9      66.970  66.322  63.558  1.00  0.00           O  
ATOM    253  O5'   G     9      67.509  63.938  62.901  1.00  0.00           O  
ATOM    254  C5'   G     9      68.681  64.033  62.093  1.00  0.00           C  
ATOM    255  H5'   G     9      69.228  64.924  62.402  1.00  0.00           H  
ATOM    256 H5''   G     9      68.430  64.006  61.033  1.00  0.00           H  
ATOM    257  C4'   G     9      69.547  62.761  62.399  1.00  0.00           C  
ATOM    258  H4'   G     9      68.957  61.853  62.519  1.00  0.00           H  
ATOM    259  O4'   G     9      70.303  62.596  61.306  1.00  0.00           O  
ATOM    260  C1'   G     9      71.602  62.719  61.654  1.00  0.00           C  
ATOM    261  H1'   G     9      72.156  61.939  61.131  1.00  0.00           H  
ATOM    262  N9    G     9      72.311  64.053  61.429  1.00  0.00           N  
ATOM    263  C8    G     9      72.190  65.375  61.913  1.00  0.00           C  
ATOM    264  H8    G     9      71.328  65.632  62.510  1.00  0.00           H  
ATOM    265  N7    G     9      73.174  66.185  61.567  1.00  0.00           N  
ATOM    266  C5    G     9      74.009  65.399  60.855  1.00  0.00           C  
ATOM    267  C6    G     9      75.197  65.681  60.138  1.00  0.00           C  
ATOM    268  O6    G     9      75.811  66.767  60.123  1.00  0.00           O  
ATOM    269  N1    G     9      75.725  64.636  59.388  1.00  0.00           N  
ATOM    270  H1    G     9      76.609  64.783  58.922  1.00  0.00           H  
ATOM    271  C2    G     9      75.057  63.493  59.154  1.00  0.00           C  
ATOM    272  N2    G     9      75.492  62.585  58.372  1.00  0.00           N  
ATOM    273  H21   G     9      76.338  62.815  57.872  1.00  0.00           H  
ATOM    274  H22   G     9      74.853  61.884  58.025  1.00  0.00           H  
ATOM    275  N3    G     9      73.927  63.196  59.815  1.00  0.00           N  
ATOM    276  C4    G     9      73.458  64.141  60.675  1.00  0.00           C  
ATOM    277  C3'   G     9      70.352  62.997  63.628  1.00  0.00           C  
ATOM    278  H3'   G     9      70.522  64.060  63.804  1.00  0.00           H  
ATOM    279  C2'   G     9      71.644  62.410  63.094  1.00  0.00           C  
ATOM    280  H2'   G     9      72.533  62.837  63.559  1.00  0.00           H  
ATOM    281  O2'   G     9      71.642  61.014  63.345  1.00  0.00           O  
ATOM    282 HO2'   G     9      71.791  60.896  64.286  1.00  0.00           H  
ATOM    283  O3'   G     9      69.845  62.449  64.808  1.00  0.00           O  
ATOM    284  P     A    10      70.704  62.462  66.176  1.00  0.00           P  
ATOM    285  OP1   A    10      69.812  62.626  67.347  1.00  0.00           O  
ATOM    286  OP2   A    10      71.675  63.609  65.994  1.00  0.00           O  
ATOM    287  O5'   A    10      71.516  61.084  66.364  1.00  0.00           O  
ATOM    288  C5'   A    10      70.777  59.883  66.341  1.00  0.00           C  
ATOM    289  H5'   A    10      70.289  59.776  65.372  1.00  0.00           H  
ATOM    290 H5''   A    10      70.112  59.839  67.203  1.00  0.00           H  
ATOM    291  C4'   A    10      71.689  58.622  66.465  1.00  0.00           C  
ATOM    292  H4'   A    10      71.161  57.669  66.421  1.00  0.00           H  
ATOM    293  O4'   A    10      72.696  58.598  65.398  1.00  0.00           O  
ATOM    294  C1'   A    10      73.957  58.242  65.890  1.00  0.00           C  
ATOM    295  H1'   A    10      74.311  57.312  65.446  1.00  0.00           H  
ATOM    296  N9    A    10      74.999  59.307  65.835  1.00  0.00           N  
ATOM    297  C8    A    10      74.912  60.643  65.983  1.00  0.00           C  
ATOM    298  H8    A    10      73.992  61.029  66.397  1.00  0.00           H  
ATOM    299  N7    A    10      75.974  61.323  65.708  1.00  0.00           N  
ATOM    300  C5    A    10      76.860  60.339  65.254  1.00  0.00           C  
ATOM    301  C6    A    10      78.204  60.326  64.731  1.00  0.00           C  
ATOM    302  N6    A    10      78.934  61.338  64.463  1.00  0.00           N  
ATOM    303  H61   A    10      79.794  61.060  64.013  1.00  0.00           H  
ATOM    304  H62   A    10      78.742  62.143  65.041  1.00  0.00           H  
ATOM    305  N1    A    10      78.844  59.162  64.383  1.00  0.00           N  
ATOM    306  C2    A    10      78.119  58.072  64.576  1.00  0.00           C  
ATOM    307  H2    A    10      78.525  57.118  64.273  1.00  0.00           H  
ATOM    308  N3    A    10      76.854  57.902  64.969  1.00  0.00           N  
ATOM    309  C4    A    10      76.281  59.105  65.310  1.00  0.00           C  
ATOM    310  C3'   A    10      72.528  58.630  67.748  1.00  0.00           C  
ATOM    311  H3'   A    10      72.787  59.663  67.984  1.00  0.00           H  
ATOM    312  C2'   A    10      73.734  57.815  67.425  1.00  0.00           C  
ATOM    313  H2'   A    10      74.580  57.984  68.092  1.00  0.00           H  
ATOM    314  O2'   A    10      73.358  56.419  67.377  1.00  0.00           O  
ATOM    315 HO2'   A    10      73.155  56.253  68.300  1.00  0.00           H  
ATOM    316  O3'   A    10      71.694  58.117  68.827  1.00  0.00           O  
ATOM    317  P     A    11      72.252  57.971  70.266  1.00  0.00           P  
ATOM    318  OP1   A    11      73.564  58.649  70.326  1.00  0.00           O  
ATOM    319  OP2   A    11      71.119  58.304  71.132  1.00  0.00           O  
ATOM    320  O5'   A    11      72.666  56.410  70.374  1.00  0.00           O  
ATOM    321  C5'   A    11      71.624  55.425  70.221  1.00  0.00           C  
ATOM    322  H5'   A    11      70.860  55.677  69.486  1.00  0.00           H  
ATOM    323 H5''   A    11      71.142  55.524  71.193  1.00  0.00           H  
ATOM    324  C4'   A    11      72.060  53.939  70.088  1.00  0.00           C  
ATOM    325  H4'   A    11      71.157  53.350  69.927  1.00  0.00           H  
ATOM    326  O4'   A    11      72.866  53.623  68.982  1.00  0.00           O  
ATOM    327  C1'   A    11      73.689  52.512  69.435  1.00  0.00           C  
ATOM    328  H1'   A    11      73.440  51.704  68.747  1.00  0.00           H  
ATOM    329  N9    A    11      75.104  52.895  69.431  1.00  0.00           N  
ATOM    330  C8    A    11      75.614  54.129  69.701  1.00  0.00           C  
ATOM    331  H8    A    11      74.969  54.984  69.837  1.00  0.00           H  
ATOM    332  N7    A    11      76.927  54.259  69.359  1.00  0.00           N  
ATOM    333  C5    A    11      77.315  52.952  69.094  1.00  0.00           C  
ATOM    334  C6    A    11      78.516  52.260  68.843  1.00  0.00           C  
ATOM    335  N6    A    11      79.776  52.637  69.080  1.00  0.00           N  
ATOM    336  H61   A    11      80.519  51.969  68.930  1.00  0.00           H  
ATOM    337  H62   A    11      79.939  53.590  69.372  1.00  0.00           H  
ATOM    338  N1    A    11      78.533  50.956  68.532  1.00  0.00           N  
ATOM    339  C2    A    11      77.368  50.347  68.519  1.00  0.00           C  
ATOM    340  H2    A    11      77.376  49.297  68.263  1.00  0.00           H  
ATOM    341  N3    A    11      76.151  50.765  68.746  1.00  0.00           N  
ATOM    342  C4    A    11      76.199  52.104  69.025  1.00  0.00           C  
ATOM    343  C3'   A    11      72.768  53.455  71.340  1.00  0.00           C  
ATOM    344  H3'   A    11      73.590  54.143  71.538  1.00  0.00           H  
ATOM    345  C2'   A    11      73.315  52.104  70.852  1.00  0.00           C  
ATOM    346  H2'   A    11      74.097  51.840  71.565  1.00  0.00           H  
ATOM    347  O2'   A    11      72.250  51.135  70.864  1.00  0.00           O  
ATOM    348 HO2'   A    11      72.674  50.365  70.478  1.00  0.00           H  
ATOM    349  O3'   A    11      71.944  53.354  72.498  1.00  0.00           O  
ATOM    350  P     U    12      72.539  53.583  73.933  1.00  0.00           P  
ATOM    351  OP1   U    12      71.456  53.543  74.915  1.00  0.00           O  
ATOM    352  OP2   U    12      73.314  54.854  73.766  1.00  0.00           O  
ATOM    353  O5'   U    12      73.540  52.403  74.183  1.00  0.00           O  
ATOM    354  C5'   U    12      72.993  51.080  74.195  1.00  0.00           C  
ATOM    355  H5'   U    12      73.170  50.443  73.329  1.00  0.00           H  
ATOM    356 H5''   U    12      71.910  51.031  74.312  1.00  0.00           H  
ATOM    357  C4'   U    12      73.629  50.301  75.365  1.00  0.00           C  
ATOM    358  H4'   U    12      73.133  49.348  75.553  1.00  0.00           H  
ATOM    359  O4'   U    12      74.957  50.070  75.177  1.00  0.00           O  
ATOM    360  C1'   U    12      75.615  50.081  76.400  1.00  0.00           C  
ATOM    361  H1'   U    12      75.326  49.237  77.026  1.00  0.00           H  
ATOM    362  N1    U    12      77.095  50.053  76.180  1.00  0.00           N  
ATOM    363  C6    U    12      77.886  51.191  76.099  1.00  0.00           C  
ATOM    364  H6    U    12      77.365  52.111  76.317  1.00  0.00           H  
ATOM    365  C5    U    12      79.217  51.095  75.791  1.00  0.00           C  
ATOM    366  H5    U    12      79.847  51.966  75.895  1.00  0.00           H  
ATOM    367  C4    U    12      79.840  49.802  75.584  1.00  0.00           C  
ATOM    368  O4    U    12      80.991  49.778  75.196  1.00  0.00           O  
ATOM    369  N3    U    12      79.020  48.684  75.814  1.00  0.00           N  
ATOM    370  H3    U    12      79.438  47.764  75.822  1.00  0.00           H  
ATOM    371  C2    U    12      77.673  48.779  76.018  1.00  0.00           C  
ATOM    372  O2    U    12      77.032  47.766  76.159  1.00  0.00           O  
ATOM    373  C3'   U    12      73.486  51.041  76.719  1.00  0.00           C  
ATOM    374  H3'   U    12      72.910  51.965  76.677  1.00  0.00           H  
ATOM    375  C2'   U    12      74.942  51.265  77.122  1.00  0.00           C  
ATOM    376  H2'   U    12      75.214  52.252  76.747  1.00  0.00           H  
ATOM    377  O2'   U    12      75.290  51.114  78.512  1.00  0.00           O  
ATOM    378 HO2'   U    12      74.562  50.722  79.000  1.00  0.00           H  
ATOM    379  O3'   U    12      72.853  50.056  77.556  1.00  0.00           O  
ATOM    380  P    G3    13      72.063  50.497  78.918  1.00  0.00           P  
ATOM    381  OP1  G3    13      70.867  49.601  79.153  1.00  0.00           O  
ATOM    382  OP2  G3    13      71.832  51.922  78.853  1.00  0.00           O  
ATOM    383  O5'  G3    13      73.096  50.292  80.100  1.00  0.00           O  
ATOM    384  C5'  G3    13      73.448  48.931  80.599  1.00  0.00           C  
ATOM    385  H5'  G3    13      73.914  48.316  79.830  1.00  0.00           H  
ATOM    386 H5''  G3    13      72.528  48.472  80.959  1.00  0.00           H  
ATOM    387  C4'  G3    13      74.410  48.897  81.775  1.00  0.00           C  
ATOM    388  H4'  G3    13      74.578  47.859  82.063  1.00  0.00           H  
ATOM    389  O4'  G3    13      75.710  49.465  81.523  1.00  0.00           O  
ATOM    390  C1'  G3    13      76.343  49.662  82.760  1.00  0.00           C  
ATOM    391  H1'  G3    13      76.693  48.746  83.236  1.00  0.00           H  
ATOM    392  N9   G3    13      77.398  50.615  82.668  1.00  0.00           N  
ATOM    393  C8   G3    13      77.449  51.947  82.216  1.00  0.00           C  
ATOM    394  H8   G3    13      76.600  52.489  81.824  1.00  0.00           H  
ATOM    395  N7   G3    13      78.639  52.442  82.225  1.00  0.00           N  
ATOM    396  C5   G3    13      79.421  51.423  82.724  1.00  0.00           C  
ATOM    397  C6   G3    13      80.820  51.500  82.947  1.00  0.00           C  
ATOM    398  O6   G3    13      81.573  52.461  82.938  1.00  0.00           O  
ATOM    399  N1   G3    13      81.285  50.291  83.269  1.00  0.00           N  
ATOM    400  H1   G3    13      82.292  50.241  83.212  1.00  0.00           H  
ATOM    401  C2   G3    13      80.584  49.109  83.446  1.00  0.00           C  
ATOM    402  N2   G3    13      81.236  48.167  84.055  1.00  0.00           N  
ATOM    403  H21  G3    13      82.239  48.242  84.146  1.00  0.00           H  
ATOM    404  H22  G3    13      80.709  47.398  84.445  1.00  0.00           H  
ATOM    405  N3   G3    13      79.264  49.065  83.472  1.00  0.00           N  
ATOM    406  C4   G3    13      78.713  50.268  83.000  1.00  0.00           C  
ATOM    407  C3'  G3    13      73.985  49.711  83.032  1.00  0.00           C  
ATOM    408  H3'  G3    13      73.277  50.505  82.795  1.00  0.00           H  
ATOM    409  C2'  G3    13      75.257  50.275  83.548  1.00  0.00           C  
ATOM    410  H2'  G3    13      75.172  51.360  83.483  1.00  0.00           H  
ATOM    411  O2'  G3    13      75.469  49.882  84.908  1.00  0.00           O  
ATOM    412 HO2'  G3    13      74.557  49.655  85.103  1.00  0.00           H  
ATOM    413  O3'  G3    13      73.127  49.022  83.958  1.00  0.00           O  
ATOM    414 HO3'  G3    13      72.441  48.545  83.486  1.00  0.00           H  
TER     415       G3    13 
ATOM    415  N   LEU    14      74.169  36.637  91.723  1.00  0.00           N  
ATOM    416  H1  LEU    14      74.012  36.275  90.793  1.00  0.00           H  
ATOM    417  H2  LEU    14      74.067  37.628  91.557  1.00  0.00           H  
ATOM    418  H3  LEU    14      73.527  36.168  92.346  1.00  0.00           H  
ATOM    419  CA  LEU    14      75.521  36.255  92.204  1.00  0.00           C  
ATOM    420  HA  LEU    14      76.165  36.117  91.335  1.00  0.00           H  
ATOM    421  CB  LEU    14      75.977  37.310  93.188  1.00  0.00           C  
ATOM    422  HB2 LEU    14      75.085  37.422  93.804  1.00  0.00           H  
ATOM    423  HB3 LEU    14      76.841  36.922  93.727  1.00  0.00           H  
ATOM    424  CG  LEU    14      76.321  38.722  92.585  1.00  0.00           C  
ATOM    425  HG  LEU    14      75.417  39.304  92.407  1.00  0.00           H  
ATOM    426  CD1 LEU    14      77.038  39.477  93.657  1.00  0.00           C  
ATOM    427 HD11 LEU    14      77.098  40.505  93.298  1.00  0.00           H  
ATOM    428 HD12 LEU    14      76.424  39.602  94.550  1.00  0.00           H  
ATOM    429 HD13 LEU    14      78.009  39.027  93.862  1.00  0.00           H  
ATOM    430  CD2 LEU    14      77.142  38.585  91.238  1.00  0.00           C  
ATOM    431 HD21 LEU    14      78.176  38.370  91.510  1.00  0.00           H  
ATOM    432 HD22 LEU    14      76.761  37.839  90.540  1.00  0.00           H  
ATOM    433 HD23 LEU    14      77.182  39.551  90.734  1.00  0.00           H  
ATOM    434  C   LEU    14      75.485  34.902  92.813  1.00  0.00           C  
ATOM    435  O   LEU    14      74.395  34.491  93.236  1.00  0.00           O  
ATOM    436  N   PRO    15      76.652  34.232  92.884  1.00  0.00           N  
ATOM    437  CD  PRO    15      77.862  34.616  92.190  1.00  0.00           C  
ATOM    438  HD2 PRO    15      78.015  35.689  92.067  1.00  0.00           H  
ATOM    439  HD3 PRO    15      77.706  34.295  91.160  1.00  0.00           H  
ATOM    440  CG  PRO    15      79.036  33.796  92.722  1.00  0.00           C  
ATOM    441  HG2 PRO    15      79.411  34.318  93.603  1.00  0.00           H  
ATOM    442  HG3 PRO    15      79.755  33.530  91.946  1.00  0.00           H  
ATOM    443  CB  PRO    15      78.269  32.549  93.312  1.00  0.00           C  
ATOM    444  HB2 PRO    15      78.802  32.199  94.196  1.00  0.00           H  
ATOM    445  HB3 PRO    15      78.275  31.641  92.710  1.00  0.00           H  
ATOM    446  CA  PRO    15      76.872  32.992  93.667  1.00  0.00           C  
ATOM    447  HA  PRO    15      76.242  32.202  93.258  1.00  0.00           H  
ATOM    448  C   PRO    15      76.589  33.248  95.120  1.00  0.00           C  
ATOM    449  O   PRO    15      77.018  34.252  95.676  1.00  0.00           O  
ATOM    450  N   THR    16      75.829  32.322  95.738  1.00  0.00           N  
ATOM    451  H   THR    16      75.643  31.536  95.132  1.00  0.00           H  
ATOM    452  CA  THR    16      75.395  32.465  97.091  1.00  0.00           C  
ATOM    453  HA  THR    16      75.050  33.496  97.178  1.00  0.00           H  
ATOM    454  CB  THR    16      74.238  31.572  97.505  1.00  0.00           C  
ATOM    455  HB  THR    16      74.483  30.521  97.657  1.00  0.00           H  
ATOM    456  CG2 THR    16      73.606  32.000  98.842  1.00  0.00           C  
ATOM    457 HG21 THR    16      72.722  31.403  99.066  1.00  0.00           H  
ATOM    458 HG22 THR    16      74.291  31.708  99.637  1.00  0.00           H  
ATOM    459 HG23 THR    16      73.356  33.058  98.761  1.00  0.00           H  
ATOM    460  OG1 THR    16      73.116  31.577  96.509  1.00  0.00           O  
ATOM    461  HG1 THR    16      73.011  32.431  96.084  1.00  0.00           H  
ATOM    462  C   THR    16      76.543  32.465  98.129  1.00  0.00           C  
ATOM    463  O   THR    16      76.401  33.132  99.143  1.00  0.00           O  
ATOM    464  N   TRP    17      77.742  31.942  97.834  1.00  0.00           N  
ATOM    465  H   TRP    17      77.886  31.442  96.969  1.00  0.00           H  
ATOM    466  CA  TRP    17      78.814  32.066  98.737  1.00  0.00           C  
ATOM    467  HA  TRP    17      78.521  31.638  99.695  1.00  0.00           H  
ATOM    468  CB  TRP    17      80.017  31.157  98.219  1.00  0.00           C  
ATOM    469  HB2 TRP    17      80.797  31.189  98.980  1.00  0.00           H  
ATOM    470  HB3 TRP    17      79.456  30.250  97.993  1.00  0.00           H  
ATOM    471  CG  TRP    17      80.688  31.589  96.939  1.00  0.00           C  
ATOM    472  CD1 TRP    17      80.586  30.953  95.751  1.00  0.00           C  
ATOM    473  HD1 TRP    17      79.871  30.153  95.638  1.00  0.00           H  
ATOM    474  NE1 TRP    17      81.307  31.638  94.812  1.00  0.00           N  
ATOM    475  HE1 TRP    17      81.368  31.463  93.820  1.00  0.00           H  
ATOM    476  CE2 TRP    17      82.175  32.481  95.421  1.00  0.00           C  
ATOM    477  CZ2 TRP    17      83.293  33.133  94.955  1.00  0.00           C  
ATOM    478  HZ2 TRP    17      83.499  33.080  93.897  1.00  0.00           H  
ATOM    479  CH2 TRP    17      83.958  34.059  95.800  1.00  0.00           C  
ATOM    480  HH2 TRP    17      84.799  34.627  95.431  1.00  0.00           H  
ATOM    481  CZ3 TRP    17      83.643  34.062  97.127  1.00  0.00           C  
ATOM    482  HZ3 TRP    17      84.314  34.690  97.693  1.00  0.00           H  
ATOM    483  CE3 TRP    17      82.600  33.291  97.672  1.00  0.00           C  
ATOM    484  HE3 TRP    17      82.485  33.317  98.746  1.00  0.00           H  
ATOM    485  CD2 TRP    17      81.822  32.467  96.823  1.00  0.00           C  
ATOM    486  C   TRP    17      79.339  33.487  98.968  1.00  0.00           C  
ATOM    487  O   TRP    17      79.773  33.748 100.034  1.00  0.00           O  
ATOM    488  N   SER    18      79.181  34.479  98.036  1.00  0.00           N  
ATOM    489  H   SER    18      78.615  34.253  97.231  1.00  0.00           H  
ATOM    490  CA  SER    18      79.647  35.879  98.075  1.00  0.00           C  
ATOM    491  HA  SER    18      80.568  35.823  98.654  1.00  0.00           H  
ATOM    492  CB  SER    18      80.023  36.279  96.622  1.00  0.00           C  
ATOM    493  HB2 SER    18      80.336  37.318  96.525  1.00  0.00           H  
ATOM    494  HB3 SER    18      80.782  35.621  96.198  1.00  0.00           H  
ATOM    495  OG  SER    18      78.776  36.386  95.956  1.00  0.00           O  
ATOM    496  HG  SER    18      78.374  35.522  96.064  1.00  0.00           H  
ATOM    497  C   SER    18      78.685  36.884  98.848  1.00  0.00           C  
ATOM    498  O   SER    18      78.834  38.076  98.881  1.00  0.00           O  
ATOM    499  N   LEU    19      77.591  36.346  99.498  1.00  0.00           N  
ATOM    500  H   LEU    19      77.528  35.338  99.486  1.00  0.00           H  
ATOM    501  CA  LEU    19      76.447  37.110  99.900  1.00  0.00           C  
ATOM    502  HA  LEU    19      76.519  38.124  99.507  1.00  0.00           H  
ATOM    503  CB  LEU    19      75.184  36.494  99.371  1.00  0.00           C  
ATOM    504  HB2 LEU    19      74.979  35.501  99.770  1.00  0.00           H  
ATOM    505  HB3 LEU    19      74.373  37.088  99.793  1.00  0.00           H  
ATOM    506  CG  LEU    19      74.810  36.514  97.839  1.00  0.00           C  
ATOM    507  HG  LEU    19      75.297  35.707  97.291  1.00  0.00           H  
ATOM    508  CD1 LEU    19      73.326  36.367  97.637  1.00  0.00           C  
ATOM    509 HD11 LEU    19      72.695  37.093  98.150  1.00  0.00           H  
ATOM    510 HD12 LEU    19      73.019  36.359  96.591  1.00  0.00           H  
ATOM    511 HD13 LEU    19      73.142  35.370  98.038  1.00  0.00           H  
ATOM    512  CD2 LEU    19      75.200  37.795  97.129  1.00  0.00           C  
ATOM    513 HD21 LEU    19      74.758  37.799  96.133  1.00  0.00           H  
ATOM    514 HD22 LEU    19      74.717  38.615  97.661  1.00  0.00           H  
ATOM    515 HD23 LEU    19      76.275  37.881  96.968  1.00  0.00           H  
ATOM    516  C   LEU    19      76.529  37.167 101.441  1.00  0.00           C  
ATOM    517  O   LEU    19      76.716  36.118 102.056  1.00  0.00           O  
ATOM    518  N   ASP    20      76.382  38.311 102.122  1.00  0.00           N  
ATOM    519  H   ASP    20      76.208  39.132 101.560  1.00  0.00           H  
ATOM    520  CA  ASP    20      76.752  38.528 103.542  1.00  0.00           C  
ATOM    521  HA  ASP    20      77.028  37.554 103.945  1.00  0.00           H  
ATOM    522  CB  ASP    20      77.909  39.505 103.574  1.00  0.00           C  
ATOM    523  HB2 ASP    20      78.679  39.355 102.817  1.00  0.00           H  
ATOM    524  HB3 ASP    20      77.551  40.516 103.378  1.00  0.00           H  
ATOM    525  CG  ASP    20      78.666  39.468 104.884  1.00  0.00           C  
ATOM    526  OD1 ASP    20      79.447  40.399 105.181  1.00  0.00           O  
ATOM    527  OD2 ASP    20      78.474  38.481 105.660  1.00  0.00           O  
ATOM    528  C   ASP    20      75.557  39.054 104.437  1.00  0.00           C  
ATOM    529  O   ASP    20      75.690  39.824 105.417  1.00  0.00           O  
ATOM    530  N   SER    21      74.416  38.407 104.207  1.00  0.00           N  
ATOM    531  H   SER    21      74.561  37.784 103.425  1.00  0.00           H  
ATOM    532  CA  SER    21      73.118  38.531 104.860  1.00  0.00           C  
ATOM    533  HA  SER    21      72.486  37.680 104.605  1.00  0.00           H  
ATOM    534  CB  SER    21      73.239  38.661 106.375  1.00  0.00           C  
ATOM    535  HB2 SER    21      72.401  38.284 106.961  1.00  0.00           H  
ATOM    536  HB3 SER    21      74.083  38.054 106.703  1.00  0.00           H  
ATOM    537  OG  SER    21      73.560  39.971 106.854  1.00  0.00           O  
ATOM    538  HG  SER    21      74.428  40.127 106.474  1.00  0.00           H  
ATOM    539  C   SER    21      72.367  39.749 104.370  1.00  0.00           C  
ATOM    540  O   SER    21      73.044  40.701 103.867  1.00  0.00           O  
ATOM    541  N   ASN    22      71.026  39.619 104.188  1.00  0.00           N  
ATOM    542  H   ASN    22      70.620  38.735 104.459  1.00  0.00           H  
ATOM    543  CA  ASN    22      70.094  40.616 103.619  1.00  0.00           C  
ATOM    544  HA  ASN    22      69.083  40.474 104.001  1.00  0.00           H  
ATOM    545  CB  ASN    22      70.364  42.034 104.210  1.00  0.00           C  
ATOM    546  HB2 ASN    22      71.224  42.509 103.737  1.00  0.00           H  
ATOM    547  HB3 ASN    22      69.444  42.574 103.985  1.00  0.00           H  
ATOM    548  CG  ASN    22      70.482  42.153 105.706  1.00  0.00           C  
ATOM    549  OD1 ASN    22      69.592  41.771 106.454  1.00  0.00           O  
ATOM    550  ND2 ASN    22      71.495  42.791 106.185  1.00  0.00           N  
ATOM    551 HD21 ASN    22      71.474  43.016 107.169  1.00  0.00           H  
ATOM    552 HD22 ASN    22      72.111  43.263 105.538  1.00  0.00           H  
ATOM    553  C   ASN    22      70.126  40.574 102.070  1.00  0.00           C  
ATOM    554  O   ASN    22      69.339  41.328 101.444  1.00  0.00           O  
ATOM    555  N   GLY    23      70.801  39.634 101.349  1.00  0.00           N  
ATOM    556  H   GLY    23      71.058  38.830 101.904  1.00  0.00           H  
ATOM    557  CA  GLY    23      70.645  39.354  99.911  1.00  0.00           C  
ATOM    558  HA2 GLY    23      70.747  38.269  99.913  1.00  0.00           H  
ATOM    559  HA3 GLY    23      69.675  39.719  99.572  1.00  0.00           H  
ATOM    560  C   GLY    23      71.745  40.028  99.068  1.00  0.00           C  
ATOM    561  O   GLY    23      71.673  40.104  97.804  1.00  0.00           O  
ATOM    562  N   GLU    24      72.740  40.577  99.747  1.00  0.00           N  
ATOM    563  H   GLU    24      72.818  40.349 100.728  1.00  0.00           H  
ATOM    564  CA  GLU    24      73.698  41.596  99.231  1.00  0.00           C  
ATOM    565  HA  GLU    24      73.395  41.893  98.227  1.00  0.00           H  
ATOM    566  CB  GLU    24      73.523  42.756 100.205  1.00  0.00           C  
ATOM    567  HB2 GLU    24      72.528  43.141  99.980  1.00  0.00           H  
ATOM    568  HB3 GLU    24      73.424  42.369 101.219  1.00  0.00           H  
ATOM    569  CG  GLU    24      74.508  43.930  99.891  1.00  0.00           C  
ATOM    570  HG2 GLU    24      74.194  44.772 100.507  1.00  0.00           H  
ATOM    571  HG3 GLU    24      75.538  43.640 100.102  1.00  0.00           H  
ATOM    572  CD  GLU    24      74.494  44.461  98.497  1.00  0.00           C  
ATOM    573  OE1 GLU    24      75.219  43.873  97.648  1.00  0.00           O  
ATOM    574  OE2 GLU    24      73.696  45.379  98.184  1.00  0.00           O  
ATOM    575  C   GLU    24      75.104  41.067  99.402  1.00  0.00           C  
ATOM    576  O   GLU    24      75.437  40.301 100.297  1.00  0.00           O  
ATOM    577  N   MET    25      75.982  41.446  98.464  1.00  0.00           N  
ATOM    578  H   MET    25      75.761  42.075  97.705  1.00  0.00           H  
ATOM    579  CA  MET    25      77.353  40.922  98.391  1.00  0.00           C  
ATOM    580  HA  MET    25      77.406  39.834  98.348  1.00  0.00           H  
ATOM    581  CB  MET    25      78.067  41.508  97.163  1.00  0.00           C  
ATOM    582  HB2 MET    25      77.262  41.638  96.441  1.00  0.00           H  
ATOM    583  HB3 MET    25      78.540  42.467  97.374  1.00  0.00           H  
ATOM    584  CG  MET    25      79.113  40.618  96.558  1.00  0.00           C  
ATOM    585  HG2 MET    25      80.005  40.431  97.157  1.00  0.00           H  
ATOM    586  HG3 MET    25      78.548  39.709  96.353  1.00  0.00           H  
ATOM    587  SD  MET    25      79.726  41.125  94.952  1.00  0.00           S  
ATOM    588  CE  MET    25      80.910  42.410  95.521  1.00  0.00           C  
ATOM    589  HE1 MET    25      81.454  41.958  96.350  1.00  0.00           H  
ATOM    590  HE2 MET    25      81.427  42.630  94.587  1.00  0.00           H  
ATOM    591  HE3 MET    25      80.413  43.307  95.891  1.00  0.00           H  
ATOM    592  C   MET    25      78.170  41.404  99.620  1.00  0.00           C  
ATOM    593  O   MET    25      77.807  42.320 100.338  1.00  0.00           O  
ATOM    594  N   ARG    26      79.277  40.713  99.880  1.00  0.00           N  
ATOM    595  H   ARG    26      79.276  39.767  99.528  1.00  0.00           H  
ATOM    596  CA  ARG    26      80.346  41.067 100.742  1.00  0.00           C  
ATOM    597  HA  ARG    26      80.007  40.990 101.775  1.00  0.00           H  
ATOM    598  CB  ARG    26      81.479  40.030 100.615  1.00  0.00           C  
ATOM    599  HB2 ARG    26      81.623  39.981  99.535  1.00  0.00           H  
ATOM    600  HB3 ARG    26      82.363  40.404 101.131  1.00  0.00           H  
ATOM    601  CG  ARG    26      81.092  38.649 101.198  1.00  0.00           C  
ATOM    602  HG2 ARG    26      81.139  38.609 102.286  1.00  0.00           H  
ATOM    603  HG3 ARG    26      80.092  38.275 100.978  1.00  0.00           H  
ATOM    604  CD  ARG    26      82.142  37.681 100.733  1.00  0.00           C  
ATOM    605  HD2 ARG    26      81.804  37.505  99.712  1.00  0.00           H  
ATOM    606  HD3 ARG    26      83.125  38.152 100.714  1.00  0.00           H  
ATOM    607  NE  ARG    26      82.129  36.381 101.396  1.00  0.00           N  
ATOM    608  HE  ARG    26      81.425  36.280 102.113  1.00  0.00           H  
ATOM    609  CZ  ARG    26      82.959  35.381 101.248  1.00  0.00           C  
ATOM    610  NH1 ARG    26      83.916  35.403 100.392  1.00  0.00           N  
ATOM    611 HH11 ARG    26      84.131  36.228  99.851  1.00  0.00           H  
ATOM    612 HH12 ARG    26      84.560  34.629 100.476  1.00  0.00           H  
ATOM    613  NH2 ARG    26      82.785  34.325 101.989  1.00  0.00           N  
ATOM    614 HH21 ARG    26      82.115  34.307 102.744  1.00  0.00           H  
ATOM    615 HH22 ARG    26      83.402  33.567 101.733  1.00  0.00           H  
ATOM    616  C   ARG    26      80.900  42.491 100.362  1.00  0.00           C  
ATOM    617  O   ARG    26      81.266  42.690  99.221  1.00  0.00           O  
ATOM    618  N   SER    27      81.303  43.221 101.400  1.00  0.00           N  
ATOM    619  H   SER    27      81.010  43.042 102.350  1.00  0.00           H  
ATOM    620  CA  SER    27      81.945  44.574 101.252  1.00  0.00           C  
ATOM    621  HA  SER    27      81.345  45.210 100.601  1.00  0.00           H  
ATOM    622  CB  SER    27      81.905  45.241 102.586  1.00  0.00           C  
ATOM    623  HB2 SER    27      82.317  46.249 102.553  1.00  0.00           H  
ATOM    624  HB3 SER    27      80.855  45.347 102.858  1.00  0.00           H  
ATOM    625  OG  SER    27      82.646  44.393 103.494  1.00  0.00           O  
ATOM    626  HG  SER    27      83.038  44.958 104.164  1.00  0.00           H  
ATOM    627  C   SER    27      83.376  44.424 100.650  1.00  0.00           C  
ATOM    628  O   SER    27      83.881  45.214  99.876  1.00  0.00           O  
ATOM    629  N   ARG    28      84.152  43.282 100.976  1.00  0.00           N  
ATOM    630  H   ARG    28      83.775  42.564 101.577  1.00  0.00           H  
ATOM    631  CA  ARG    28      85.627  43.255 100.673  1.00  0.00           C  
ATOM    632  HA  ARG    28      85.904  44.109 100.054  1.00  0.00           H  
ATOM    633  CB  ARG    28      86.381  43.332 102.043  1.00  0.00           C  
ATOM    634  HB2 ARG    28      86.019  42.467 102.598  1.00  0.00           H  
ATOM    635  HB3 ARG    28      87.455  43.141 102.026  1.00  0.00           H  
ATOM    636  CG  ARG    28      86.102  44.591 102.853  1.00  0.00           C  
ATOM    637  HG2 ARG    28      86.513  45.442 102.309  1.00  0.00           H  
ATOM    638  HG3 ARG    28      85.062  44.830 103.074  1.00  0.00           H  
ATOM    639  CD  ARG    28      86.719  44.433 104.304  1.00  0.00           C  
ATOM    640  HD2 ARG    28      87.749  44.109 104.160  1.00  0.00           H  
ATOM    641  HD3 ARG    28      86.795  45.435 104.726  1.00  0.00           H  
ATOM    642  NE  ARG    28      85.806  43.562 105.148  1.00  0.00           N  
ATOM    643  HE  ARG    28      84.994  44.052 105.494  1.00  0.00           H  
ATOM    644  CZ  ARG    28      86.067  42.357 105.656  1.00  0.00           C  
ATOM    645  NH1 ARG    28      87.221  41.769 105.564  1.00  0.00           N  
ATOM    646 HH11 ARG    28      88.043  42.063 105.057  1.00  0.00           H  
ATOM    647 HH12 ARG    28      87.276  40.838 105.951  1.00  0.00           H  
ATOM    648  NH2 ARG    28      85.260  41.817 106.501  1.00  0.00           N  
ATOM    649 HH21 ARG    28      84.409  42.298 106.753  1.00  0.00           H  
ATOM    650 HH22 ARG    28      85.346  40.819 106.634  1.00  0.00           H  
ATOM    651  C   ARG    28      86.049  42.025  99.853  1.00  0.00           C  
ATOM    652  O   ARG    28      87.148  41.554  99.995  1.00  0.00           O  
ATOM    653  N   LEU    29      85.115  41.459  99.063  1.00  0.00           N  
ATOM    654  H   LEU    29      84.238  41.949  98.956  1.00  0.00           H  
ATOM    655  CA  LEU    29      85.265  40.236  98.272  1.00  0.00           C  
ATOM    656  HA  LEU    29      85.199  39.320  98.861  1.00  0.00           H  
ATOM    657  CB  LEU    29      83.974  40.134  97.409  1.00  0.00           C  
ATOM    658  HB2 LEU    29      83.114  39.876  98.027  1.00  0.00           H  
ATOM    659  HB3 LEU    29      83.903  41.068  96.853  1.00  0.00           H  
ATOM    660  CG  LEU    29      83.998  39.052  96.254  1.00  0.00           C  
ATOM    661  HG  LEU    29      84.910  39.267  95.697  1.00  0.00           H  
ATOM    662  CD1 LEU    29      84.037  37.678  96.956  1.00  0.00           C  
ATOM    663 HD11 LEU    29      84.923  37.396  97.525  1.00  0.00           H  
ATOM    664 HD12 LEU    29      83.204  37.593  97.654  1.00  0.00           H  
ATOM    665 HD13 LEU    29      84.047  36.961  96.135  1.00  0.00           H  
ATOM    666  CD2 LEU    29      82.747  39.129  95.402  1.00  0.00           C  
ATOM    667 HD21 LEU    29      81.882  39.049  96.060  1.00  0.00           H  
ATOM    668 HD22 LEU    29      82.784  40.084  94.877  1.00  0.00           H  
ATOM    669 HD23 LEU    29      82.714  38.321  94.671  1.00  0.00           H  
ATOM    670  C   LEU    29      86.617  40.335  97.448  1.00  0.00           C  
ATOM    671  O   LEU    29      86.980  41.429  96.949  1.00  0.00           O  
ATOM    672  N   SER    30      87.301  39.195  97.421  1.00  0.00           N  
ATOM    673  H   SER    30      86.917  38.418  97.940  1.00  0.00           H  
ATOM    674  CA  SER    30      88.543  39.017  96.713  1.00  0.00           C  
ATOM    675  HA  SER    30      89.009  40.000  96.650  1.00  0.00           H  
ATOM    676  CB  SER    30      89.329  37.968  97.475  1.00  0.00           C  
ATOM    677  HB2 SER    30      89.697  38.418  98.397  1.00  0.00           H  
ATOM    678  HB3 SER    30      88.825  37.033  97.722  1.00  0.00           H  
ATOM    679  OG  SER    30      90.483  37.577  96.775  1.00  0.00           O  
ATOM    680  HG  SER    30      91.269  37.842  97.258  1.00  0.00           H  
ATOM    681  C   SER    30      88.300  38.611  95.261  1.00  0.00           C  
ATOM    682  O   SER    30      87.740  37.513  95.015  1.00  0.00           O  
ATOM    683  N   LEU    31      88.829  39.405  94.297  1.00  0.00           N  
ATOM    684  H   LEU    31      89.376  40.211  94.564  1.00  0.00           H  
ATOM    685  CA  LEU    31      88.974  39.072  92.839  1.00  0.00           C  
ATOM    686  HA  LEU    31      87.927  39.061  92.539  1.00  0.00           H  
ATOM    687  CB  LEU    31      89.564  40.248  92.090  1.00  0.00           C  
ATOM    688  HB2 LEU    31      88.813  41.034  92.176  1.00  0.00           H  
ATOM    689  HB3 LEU    31      90.433  40.713  92.555  1.00  0.00           H  
ATOM    690  CG  LEU    31      89.789  39.874  90.553  1.00  0.00           C  
ATOM    691  HG  LEU    31      90.546  39.090  90.533  1.00  0.00           H  
ATOM    692  CD1 LEU    31      88.560  39.321  89.736  1.00  0.00           C  
ATOM    693 HD11 LEU    31      88.331  38.267  89.893  1.00  0.00           H  
ATOM    694 HD12 LEU    31      87.708  39.956  89.979  1.00  0.00           H  
ATOM    695 HD13 LEU    31      88.810  39.512  88.692  1.00  0.00           H  
ATOM    696  CD2 LEU    31      90.258  41.186  89.818  1.00  0.00           C  
ATOM    697 HD21 LEU    31      91.225  41.514  90.198  1.00  0.00           H  
ATOM    698 HD22 LEU    31      90.441  41.066  88.750  1.00  0.00           H  
ATOM    699 HD23 LEU    31      89.536  42.001  89.877  1.00  0.00           H  
ATOM    700  C   LEU    31      89.674  37.664  92.661  1.00  0.00           C  
ATOM    701  O   LEU    31      89.190  36.694  92.045  1.00  0.00           O  
ATOM    702  N   SER    32      90.911  37.651  93.231  1.00  0.00           N  
ATOM    703  H   SER    32      91.357  38.441  93.675  1.00  0.00           H  
ATOM    704  CA  SER    32      91.737  36.437  93.411  1.00  0.00           C  
ATOM    705  HA  SER    32      92.275  36.185  92.497  1.00  0.00           H  
ATOM    706  CB  SER    32      92.864  36.734  94.385  1.00  0.00           C  
ATOM    707  HB2 SER    32      93.499  37.484  93.915  1.00  0.00           H  
ATOM    708  HB3 SER    32      92.384  37.066  95.305  1.00  0.00           H  
ATOM    709  OG  SER    32      93.623  35.556  94.753  1.00  0.00           O  
ATOM    710  HG  SER    32      93.382  35.282  95.641  1.00  0.00           H  
ATOM    711  C   SER    32      90.850  35.238  93.841  1.00  0.00           C  
ATOM    712  O   SER    32      90.971  34.148  93.248  1.00  0.00           O  
ATOM    713  N   GLU    33      90.054  35.436  94.934  1.00  0.00           N  
ATOM    714  H   GLU    33      90.174  36.278  95.479  1.00  0.00           H  
ATOM    715  CA  GLU    33      89.313  34.307  95.507  1.00  0.00           C  
ATOM    716  HA  GLU    33      90.074  33.557  95.722  1.00  0.00           H  
ATOM    717  CB  GLU    33      88.602  34.514  96.883  1.00  0.00           C  
ATOM    718  HB2 GLU    33      89.348  34.828  97.613  1.00  0.00           H  
ATOM    719  HB3 GLU    33      87.931  35.371  96.826  1.00  0.00           H  
ATOM    720  CG  GLU    33      87.822  33.308  97.524  1.00  0.00           C  
ATOM    721  HG2 GLU    33      86.889  33.157  96.981  1.00  0.00           H  
ATOM    722  HG3 GLU    33      88.465  32.431  97.454  1.00  0.00           H  
ATOM    723  CD  GLU    33      87.517  33.537  99.006  1.00  0.00           C  
ATOM    724  OE1 GLU    33      87.721  34.606  99.600  1.00  0.00           O  
ATOM    725  OE2 GLU    33      86.964  32.515  99.513  1.00  0.00           O  
ATOM    726  C   GLU    33      88.202  33.878  94.578  1.00  0.00           C  
ATOM    727  O   GLU    33      87.929  32.667  94.424  1.00  0.00           O  
ATOM    728  N   VAL    34      87.552  34.819  93.891  1.00  0.00           N  
ATOM    729  H   VAL    34      87.787  35.799  93.958  1.00  0.00           H  
ATOM    730  CA  VAL    34      86.633  34.505  92.762  1.00  0.00           C  
ATOM    731  HA  VAL    34      85.799  33.918  93.146  1.00  0.00           H  
ATOM    732  CB  VAL    34      86.059  35.794  92.189  1.00  0.00           C  
ATOM    733  HB  VAL    34      86.851  36.454  91.833  1.00  0.00           H  
ATOM    734  CG1 VAL    34      85.186  35.408  90.991  1.00  0.00           C  
ATOM    735 HG11 VAL    34      85.884  35.215  90.176  1.00  0.00           H  
ATOM    736 HG12 VAL    34      84.431  34.631  91.107  1.00  0.00           H  
ATOM    737 HG13 VAL    34      84.687  36.231  90.479  1.00  0.00           H  
ATOM    738  CG2 VAL    34      85.041  36.456  93.244  1.00  0.00           C  
ATOM    739 HG21 VAL    34      84.717  37.431  92.882  1.00  0.00           H  
ATOM    740 HG22 VAL    34      84.152  35.868  93.471  1.00  0.00           H  
ATOM    741 HG23 VAL    34      85.546  36.618  94.196  1.00  0.00           H  
ATOM    742  C   VAL    34      87.286  33.695  91.702  1.00  0.00           C  
ATOM    743  O   VAL    34      86.733  32.710  91.216  1.00  0.00           O  
ATOM    744  N   LEU    35      88.359  34.162  91.123  1.00  0.00           N  
ATOM    745  H   LEU    35      88.692  35.033  91.511  1.00  0.00           H  
ATOM    746  CA  LEU    35      89.198  33.440  90.127  1.00  0.00           C  
ATOM    747  HA  LEU    35      88.603  33.331  89.220  1.00  0.00           H  
ATOM    748  CB  LEU    35      90.457  34.194  89.729  1.00  0.00           C  
ATOM    749  HB2 LEU    35      90.855  34.421  90.718  1.00  0.00           H  
ATOM    750  HB3 LEU    35      91.094  33.504  89.177  1.00  0.00           H  
ATOM    751  CG  LEU    35      90.253  35.578  89.111  1.00  0.00           C  
ATOM    752  HG  LEU    35      89.425  36.157  89.520  1.00  0.00           H  
ATOM    753  CD1 LEU    35      91.504  36.400  89.314  1.00  0.00           C  
ATOM    754 HD11 LEU    35      91.423  36.711  90.356  1.00  0.00           H  
ATOM    755 HD12 LEU    35      92.361  35.815  88.979  1.00  0.00           H  
ATOM    756 HD13 LEU    35      91.475  37.333  88.751  1.00  0.00           H  
ATOM    757  CD2 LEU    35      89.980  35.731  87.630  1.00  0.00           C  
ATOM    758 HD21 LEU    35      88.991  35.332  87.405  1.00  0.00           H  
ATOM    759 HD22 LEU    35      90.037  36.787  87.366  1.00  0.00           H  
ATOM    760 HD23 LEU    35      90.621  35.122  86.992  1.00  0.00           H  
ATOM    761  C   LEU    35      89.626  32.076  90.638  1.00  0.00           C  
ATOM    762  O   LEU    35      89.327  31.096  90.031  1.00  0.00           O  
ATOM    763  N   ASP    36      90.088  31.939  91.866  1.00  0.00           N  
ATOM    764  H   ASP    36      90.529  32.774  92.222  1.00  0.00           H  
ATOM    765  CA  ASP    36      90.304  30.685  92.564  1.00  0.00           C  
ATOM    766  HA  ASP    36      91.010  30.110  91.965  1.00  0.00           H  
ATOM    767  CB  ASP    36      90.845  30.998  94.016  1.00  0.00           C  
ATOM    768  HB2 ASP    36      91.764  31.584  94.019  1.00  0.00           H  
ATOM    769  HB3 ASP    36      90.014  31.393  94.600  1.00  0.00           H  
ATOM    770  CG  ASP    36      91.289  29.808  94.704  1.00  0.00           C  
ATOM    771  OD1 ASP    36      91.221  29.794  95.959  1.00  0.00           O  
ATOM    772  OD2 ASP    36      91.931  28.942  94.034  1.00  0.00           O  
ATOM    773  C   ASP    36      89.024  29.778  92.639  1.00  0.00           C  
ATOM    774  O   ASP    36      89.216  28.573  92.353  1.00  0.00           O  
ATOM    775  N   SER    37      87.885  30.419  92.824  1.00  0.00           N  
ATOM    776  H   SER    37      87.902  31.424  92.916  1.00  0.00           H  
ATOM    777  CA  SER    37      86.627  29.710  92.895  1.00  0.00           C  
ATOM    778  HA  SER    37      86.660  28.815  93.516  1.00  0.00           H  
ATOM    779  CB  SER    37      85.601  30.566  93.639  1.00  0.00           C  
ATOM    780  HB2 SER    37      85.371  31.444  93.035  1.00  0.00           H  
ATOM    781  HB3 SER    37      84.668  30.004  93.659  1.00  0.00           H  
ATOM    782  OG  SER    37      85.872  30.902  94.981  1.00  0.00           O  
ATOM    783  HG  SER    37      86.544  31.586  94.949  1.00  0.00           H  
ATOM    784  C   SER    37      86.047  29.385  91.546  1.00  0.00           C  
ATOM    785  O   SER    37      85.042  28.666  91.534  1.00  0.00           O  
ATOM    786  N   GLY    38      86.620  29.849  90.441  1.00  0.00           N  
ATOM    787  H   GLY    38      87.462  30.396  90.555  1.00  0.00           H  
ATOM    788  CA  GLY    38      86.093  29.685  89.011  1.00  0.00           C  
ATOM    789  HA2 GLY    38      86.797  30.071  88.273  1.00  0.00           H  
ATOM    790  HA3 GLY    38      86.068  28.609  88.838  1.00  0.00           H  
ATOM    791  C   GLY    38      84.744  30.269  88.716  1.00  0.00           C  
ATOM    792  O   GLY    38      84.039  29.871  87.797  1.00  0.00           O  
ATOM    793  N   ASP    39      84.401  31.426  89.326  1.00  0.00           N  
ATOM    794  H   ASP    39      85.039  31.734  90.045  1.00  0.00           H  
ATOM    795  CA  ASP    39      83.028  32.039  89.187  1.00  0.00           C  
ATOM    796  HA  ASP    39      82.423  31.343  88.606  1.00  0.00           H  
ATOM    797  CB  ASP    39      82.378  31.966  90.567  1.00  0.00           C  
ATOM    798  HB2 ASP    39      83.059  32.436  91.276  1.00  0.00           H  
ATOM    799  HB3 ASP    39      81.519  32.629  90.668  1.00  0.00           H  
ATOM    800  CG  ASP    39      81.912  30.647  91.128  1.00  0.00           C  
ATOM    801  OD1 ASP    39      81.711  30.577  92.313  1.00  0.00           O  
ATOM    802  OD2 ASP    39      81.595  29.742  90.322  1.00  0.00           O  
ATOM    803  C   ASP    39      82.934  33.424  88.543  1.00  0.00           C  
ATOM    804  O   ASP    39      81.902  34.055  88.522  1.00  0.00           O  
ATOM    805  N   LEU    40      83.990  33.934  87.899  1.00  0.00           N  
ATOM    806  H   LEU    40      84.810  33.347  87.962  1.00  0.00           H  
ATOM    807  CA  LEU    40      84.190  35.242  87.346  1.00  0.00           C  
ATOM    808  HA  LEU    40      84.251  35.967  88.158  1.00  0.00           H  
ATOM    809  CB  LEU    40      85.474  35.324  86.547  1.00  0.00           C  
ATOM    810  HB2 LEU    40      86.279  34.937  87.171  1.00  0.00           H  
ATOM    811  HB3 LEU    40      85.377  34.695  85.663  1.00  0.00           H  
ATOM    812  CG  LEU    40      85.786  36.717  86.039  1.00  0.00           C  
ATOM    813  HG  LEU    40      84.976  37.182  85.477  1.00  0.00           H  
ATOM    814  CD1 LEU    40      86.184  37.708  87.175  1.00  0.00           C  
ATOM    815 HD11 LEU    40      86.702  37.195  87.985  1.00  0.00           H  
ATOM    816 HD12 LEU    40      86.800  38.541  86.836  1.00  0.00           H  
ATOM    817 HD13 LEU    40      85.226  38.062  87.554  1.00  0.00           H  
ATOM    818  CD2 LEU    40      86.965  36.555  84.984  1.00  0.00           C  
ATOM    819 HD21 LEU    40      87.836  36.204  85.537  1.00  0.00           H  
ATOM    820 HD22 LEU    40      86.598  35.931  84.169  1.00  0.00           H  
ATOM    821 HD23 LEU    40      87.299  37.510  84.577  1.00  0.00           H  
ATOM    822  C   LEU    40      83.025  35.694  86.510  1.00  0.00           C  
ATOM    823  O   LEU    40      82.682  36.845  86.580  1.00  0.00           O  
ATOM    824  N   MET    41      82.488  34.792  85.655  1.00  0.00           N  
ATOM    825  H   MET    41      82.850  33.849  85.622  1.00  0.00           H  
ATOM    826  CA  MET    41      81.444  35.220  84.693  1.00  0.00           C  
ATOM    827  HA  MET    41      81.812  36.158  84.276  1.00  0.00           H  
ATOM    828  CB  MET    41      81.342  34.169  83.558  1.00  0.00           C  
ATOM    829  HB2 MET    41      82.173  34.301  82.864  1.00  0.00           H  
ATOM    830  HB3 MET    41      81.361  33.116  83.840  1.00  0.00           H  
ATOM    831  CG  MET    41      80.006  34.324  82.853  1.00  0.00           C  
ATOM    832  HG2 MET    41      79.234  33.848  83.459  1.00  0.00           H  
ATOM    833  HG3 MET    41      79.741  35.374  82.731  1.00  0.00           H  
ATOM    834  SD  MET    41      79.972  33.739  81.144  1.00  0.00           S  
ATOM    835  CE  MET    41      81.025  32.278  81.252  1.00  0.00           C  
ATOM    836  HE1 MET    41      80.929  31.636  80.376  1.00  0.00           H  
ATOM    837  HE2 MET    41      82.032  32.657  81.427  1.00  0.00           H  
ATOM    838  HE3 MET    41      80.711  31.695  82.118  1.00  0.00           H  
ATOM    839  C   MET    41      80.166  35.626  85.443  1.00  0.00           C  
ATOM    840  O   MET    41      79.514  36.614  85.109  1.00  0.00           O  
ATOM    841  N   LYS    42      79.813  34.926  86.521  1.00  0.00           N  
ATOM    842  H   LYS    42      80.563  34.393  86.939  1.00  0.00           H  
ATOM    843  CA  LYS    42      78.735  35.244  87.391  1.00  0.00           C  
ATOM    844  HA  LYS    42      77.808  35.185  86.820  1.00  0.00           H  
ATOM    845  CB  LYS    42      78.560  34.204  88.552  1.00  0.00           C  
ATOM    846  HB2 LYS    42      79.260  34.424  89.358  1.00  0.00           H  
ATOM    847  HB3 LYS    42      77.537  34.301  88.914  1.00  0.00           H  
ATOM    848  CG  LYS    42      78.800  32.723  88.135  1.00  0.00           C  
ATOM    849  HG2 LYS    42      77.987  32.398  87.484  1.00  0.00           H  
ATOM    850  HG3 LYS    42      79.790  32.611  87.694  1.00  0.00           H  
ATOM    851  CD  LYS    42      78.691  31.773  89.235  1.00  0.00           C  
ATOM    852  HD2 LYS    42      79.281  32.040  90.113  1.00  0.00           H  
ATOM    853  HD3 LYS    42      77.624  31.712  89.449  1.00  0.00           H  
ATOM    854  CE  LYS    42      79.108  30.426  88.614  1.00  0.00           C  
ATOM    855  HE2 LYS    42      78.508  30.246  87.722  1.00  0.00           H  
ATOM    856  HE3 LYS    42      80.143  30.460  88.277  1.00  0.00           H  
ATOM    857  NZ  LYS    42      79.015  29.260  89.542  1.00  0.00           N  
ATOM    858  HZ1 LYS    42      78.982  28.451  88.938  1.00  0.00           H  
ATOM    859  HZ2 LYS    42      79.835  29.083  90.104  1.00  0.00           H  
ATOM    860  HZ3 LYS    42      78.207  29.313  90.145  1.00  0.00           H  
ATOM    861  C   LYS    42      78.733  36.630  88.068  1.00  0.00           C  
ATOM    862  O   LYS    42      77.678  37.189  88.320  1.00  0.00           O  
ATOM    863  N   PHE    43      79.936  37.077  88.393  1.00  0.00           N  
ATOM    864  H   PHE    43      80.741  36.473  88.311  1.00  0.00           H  
ATOM    865  CA  PHE    43      80.138  38.507  88.805  1.00  0.00           C  
ATOM    866  HA  PHE    43      79.296  38.749  89.454  1.00  0.00           H  
ATOM    867  CB  PHE    43      81.431  38.605  89.586  1.00  0.00           C  
ATOM    868  HB2 PHE    43      82.262  38.223  88.992  1.00  0.00           H  
ATOM    869  HB3 PHE    43      81.693  39.644  89.786  1.00  0.00           H  
ATOM    870  CG  PHE    43      81.402  37.794  90.872  1.00  0.00           C  
ATOM    871  CD1 PHE    43      80.800  38.459  91.921  1.00  0.00           C  
ATOM    872  HD1 PHE    43      80.394  39.437  91.710  1.00  0.00           H  
ATOM    873  CE1 PHE    43      80.637  37.800  93.159  1.00  0.00           C  
ATOM    874  HE1 PHE    43      80.211  38.349  93.985  1.00  0.00           H  
ATOM    875  CZ  PHE    43      81.082  36.515  93.304  1.00  0.00           C  
ATOM    876  HZ  PHE    43      80.948  36.016  94.252  1.00  0.00           H  
ATOM    877  CE2 PHE    43      81.670  35.736  92.253  1.00  0.00           C  
ATOM    878  HE2 PHE    43      81.928  34.701  92.423  1.00  0.00           H  
ATOM    879  CD2 PHE    43      81.850  36.449  91.053  1.00  0.00           C  
ATOM    880  HD2 PHE    43      82.141  35.938  90.147  1.00  0.00           H  
ATOM    881  C   PHE    43      79.935  39.526  87.588  1.00  0.00           C  
ATOM    882  O   PHE    43      79.360  40.566  87.825  1.00  0.00           O  
ATOM    883  N   ALA    44      80.414  39.161  86.386  1.00  0.00           N  
ATOM    884  H   ALA    44      80.811  38.236  86.302  1.00  0.00           H  
ATOM    885  CA  ALA    44      80.446  40.006  85.176  1.00  0.00           C  
ATOM    886  HA  ALA    44      80.763  41.024  85.402  1.00  0.00           H  
ATOM    887  CB  ALA    44      81.496  39.379  84.177  1.00  0.00           C  
ATOM    888  HB1 ALA    44      82.476  39.401  84.654  1.00  0.00           H  
ATOM    889  HB2 ALA    44      81.230  38.339  83.986  1.00  0.00           H  
ATOM    890  HB3 ALA    44      81.456  39.911  83.226  1.00  0.00           H  
ATOM    891  C   ALA    44      79.054  40.132  84.485  1.00  0.00           C  
ATOM    892  O   ALA    44      78.787  41.051  83.770  1.00  0.00           O  
ATOM    893  N   VAL    45      78.105  39.242  84.836  1.00  0.00           N  
ATOM    894  H   VAL    45      78.158  38.426  85.429  1.00  0.00           H  
ATOM    895  CA  VAL    45      76.636  39.469  84.355  1.00  0.00           C  
ATOM    896  HA  VAL    45      76.559  40.265  83.615  1.00  0.00           H  
ATOM    897  CB  VAL    45      76.201  38.263  83.580  1.00  0.00           C  
ATOM    898  HB  VAL    45      75.288  38.491  83.030  1.00  0.00           H  
ATOM    899  CG1 VAL    45      77.339  37.814  82.535  1.00  0.00           C  
ATOM    900 HG11 VAL    45      76.990  37.022  81.872  1.00  0.00           H  
ATOM    901 HG12 VAL    45      77.372  38.734  81.952  1.00  0.00           H  
ATOM    902 HG13 VAL    45      78.353  37.686  82.914  1.00  0.00           H  
ATOM    903  CG2 VAL    45      75.883  37.123  84.522  1.00  0.00           C  
ATOM    904 HG21 VAL    45      75.482  36.356  83.859  1.00  0.00           H  
ATOM    905 HG22 VAL    45      76.854  36.746  84.844  1.00  0.00           H  
ATOM    906 HG23 VAL    45      75.205  37.307  85.355  1.00  0.00           H  
ATOM    907  C   VAL    45      75.631  39.943  85.360  1.00  0.00           C  
ATOM    908  O   VAL    45      74.410  39.727  85.141  1.00  0.00           O  
ATOM    909  N   ASP    46      76.019  40.627  86.476  1.00  0.00           N  
ATOM    910  H   ASP    46      77.023  40.686  86.572  1.00  0.00           H  
ATOM    911  CA  ASP    46      75.130  41.079  87.539  1.00  0.00           C  
ATOM    912  HA  ASP    46      74.097  41.234  87.226  1.00  0.00           H  
ATOM    913  CB  ASP    46      75.028  40.038  88.648  1.00  0.00           C  
ATOM    914  HB2 ASP    46      74.967  39.057  88.177  1.00  0.00           H  
ATOM    915  HB3 ASP    46      76.060  39.959  88.990  1.00  0.00           H  
ATOM    916  CG  ASP    46      74.128  40.289  89.875  1.00  0.00           C  
ATOM    917  OD1 ASP    46      73.561  41.358  89.943  1.00  0.00           O  
ATOM    918  OD2 ASP    46      73.767  39.255  90.489  1.00  0.00           O  
ATOM    919  C   ASP    46      75.679  42.412  88.120  1.00  0.00           C  
ATOM    920  O   ASP    46      76.783  42.459  88.617  1.00  0.00           O  
ATOM    921  N   LYS    47      74.901  43.490  88.138  1.00  0.00           N  
ATOM    922  H   LYS    47      73.989  43.403  87.713  1.00  0.00           H  
ATOM    923  CA  LYS    47      75.405  44.887  88.453  1.00  0.00           C  
ATOM    924  HA  LYS    47      76.013  45.138  87.584  1.00  0.00           H  
ATOM    925  CB  LYS    47      74.198  45.789  88.426  1.00  0.00           C  
ATOM    926  HB2 LYS    47      73.752  45.795  87.431  1.00  0.00           H  
ATOM    927  HB3 LYS    47      73.484  45.514  89.203  1.00  0.00           H  
ATOM    928  CG  LYS    47      74.609  47.216  88.799  1.00  0.00           C  
ATOM    929  HG2 LYS    47      74.793  47.397  89.858  1.00  0.00           H  
ATOM    930  HG3 LYS    47      75.473  47.402  88.161  1.00  0.00           H  
ATOM    931  CD  LYS    47      73.430  48.098  88.443  1.00  0.00           C  
ATOM    932  HD2 LYS    47      73.758  49.120  88.253  1.00  0.00           H  
ATOM    933  HD3 LYS    47      72.950  47.806  87.509  1.00  0.00           H  
ATOM    934  CE  LYS    47      72.358  48.141  89.502  1.00  0.00           C  
ATOM    935  HE2 LYS    47      71.967  47.166  89.789  1.00  0.00           H  
ATOM    936  HE3 LYS    47      72.823  48.633  90.356  1.00  0.00           H  
ATOM    937  NZ  LYS    47      71.271  49.083  89.109  1.00  0.00           N  
ATOM    938  HZ1 LYS    47      70.781  48.594  88.373  1.00  0.00           H  
ATOM    939  HZ2 LYS    47      70.594  49.332  89.816  1.00  0.00           H  
ATOM    940  HZ3 LYS    47      71.607  49.978  88.783  1.00  0.00           H  
ATOM    941  C   LYS    47      76.286  45.077  89.679  1.00  0.00           C  
ATOM    942  O   LYS    47      77.267  45.819  89.498  1.00  0.00           O  
ATOM    943  N   THR    48      76.034  44.552  90.899  1.00  0.00           N  
ATOM    944  H   THR    48      75.107  44.218  91.120  1.00  0.00           H  
ATOM    945  CA  THR    48      76.979  44.739  92.037  1.00  0.00           C  
ATOM    946  HA  THR    48      77.098  45.796  92.275  1.00  0.00           H  
ATOM    947  CB  THR    48      76.455  44.084  93.285  1.00  0.00           C  
ATOM    948  HB  THR    48      76.545  43.012  93.112  1.00  0.00           H  
ATOM    949  CG2 THR    48      77.247  44.266  94.552  1.00  0.00           C  
ATOM    950 HG21 THR    48      77.095  45.317  94.800  1.00  0.00           H  
ATOM    951 HG22 THR    48      76.972  43.717  95.453  1.00  0.00           H  
ATOM    952 HG23 THR    48      78.294  44.068  94.322  1.00  0.00           H  
ATOM    953  OG1 THR    48      75.106  44.385  93.607  1.00  0.00           O  
ATOM    954  HG1 THR    48      75.008  45.220  94.072  1.00  0.00           H  
ATOM    955  C   THR    48      78.301  44.166  91.617  1.00  0.00           C  
ATOM    956  O   THR    48      79.264  44.823  91.945  1.00  0.00           O  
ATOM    957  N   GLY    49      78.418  42.913  91.084  1.00  0.00           N  
ATOM    958  H   GLY    49      77.609  42.359  90.840  1.00  0.00           H  
ATOM    959  CA  GLY    49      79.727  42.269  90.807  1.00  0.00           C  
ATOM    960  HA2 GLY    49      80.325  42.436  91.702  1.00  0.00           H  
ATOM    961  HA3 GLY    49      79.534  41.202  90.691  1.00  0.00           H  
ATOM    962  C   GLY    49      80.283  43.031  89.583  1.00  0.00           C  
ATOM    963  O   GLY    49      81.420  43.452  89.617  1.00  0.00           O  
ATOM    964  N   CYS    50      79.497  43.339  88.580  1.00  0.00           N  
ATOM    965  H   CYS    50      78.564  42.952  88.578  1.00  0.00           H  
ATOM    966  CA  CYS    50      79.847  44.120  87.370  1.00  0.00           C  
ATOM    967  HA  CYS    50      80.655  43.528  86.941  1.00  0.00           H  
ATOM    968  CB  CYS    50      78.568  44.124  86.422  1.00  0.00           C  
ATOM    969  HB2 CYS    50      78.466  43.210  85.837  1.00  0.00           H  
ATOM    970  HB3 CYS    50      77.647  44.212  86.999  1.00  0.00           H  
ATOM    971  SG  CYS    50      78.654  45.465  85.199  1.00  0.00           S  
ATOM    972  HG  CYS    50      78.609  46.483  86.063  1.00  0.00           H  
ATOM    973  C   CYS    50      80.489  45.479  87.715  1.00  0.00           C  
ATOM    974  O   CYS    50      81.439  45.936  87.093  1.00  0.00           O  
ATOM    975  N   GLN    51      80.108  46.121  88.832  1.00  0.00           N  
ATOM    976  H   GLN    51      79.380  45.641  89.341  1.00  0.00           H  
ATOM    977  CA  GLN    51      80.621  47.357  89.337  1.00  0.00           C  
ATOM    978  HA  GLN    51      80.893  48.131  88.619  1.00  0.00           H  
ATOM    979  CB  GLN    51      79.630  48.042  90.269  1.00  0.00           C  
ATOM    980  HB2 GLN    51      79.221  47.359  91.014  1.00  0.00           H  
ATOM    981  HB3 GLN    51      80.186  48.784  90.842  1.00  0.00           H  
ATOM    982  CG  GLN    51      78.415  48.769  89.581  1.00  0.00           C  
ATOM    983  HG2 GLN    51      78.713  49.609  88.953  1.00  0.00           H  
ATOM    984  HG3 GLN    51      78.003  48.113  88.815  1.00  0.00           H  
ATOM    985  CD  GLN    51      77.332  49.261  90.517  1.00  0.00           C  
ATOM    986  OE1 GLN    51      77.322  48.979  91.720  1.00  0.00           O  
ATOM    987  NE2 GLN    51      76.554  50.216  90.143  1.00  0.00           N  
ATOM    988 HE21 GLN    51      76.046  50.654  90.897  1.00  0.00           H  
ATOM    989 HE22 GLN    51      76.735  50.709  89.281  1.00  0.00           H  
ATOM    990  C   GLN    51      81.932  47.116  90.200  1.00  0.00           C  
ATOM    991  O   GLN    51      82.846  47.943  90.086  1.00  0.00           O  
ATOM    992  N   PHE    52      81.991  46.004  90.997  1.00  0.00           N  
ATOM    993  H   PHE    52      81.167  45.423  91.056  1.00  0.00           H  
ATOM    994  CA  PHE    52      83.250  45.554  91.607  1.00  0.00           C  
ATOM    995  HA  PHE    52      83.614  46.333  92.277  1.00  0.00           H  
ATOM    996  CB  PHE    52      82.966  44.395  92.612  1.00  0.00           C  
ATOM    997  HB2 PHE    52      82.510  44.798  93.517  1.00  0.00           H  
ATOM    998  HB3 PHE    52      82.219  43.706  92.219  1.00  0.00           H  
ATOM    999  CG  PHE    52      84.266  43.643  93.057  1.00  0.00           C  
ATOM   1000  CD1 PHE    52      84.452  42.362  92.478  1.00  0.00           C  
ATOM   1001  HD1 PHE    52      83.806  42.110  91.650  1.00  0.00           H  
ATOM   1002  CE1 PHE    52      85.375  41.510  92.964  1.00  0.00           C  
ATOM   1003  HE1 PHE    52      85.472  40.514  92.559  1.00  0.00           H  
ATOM   1004  CZ  PHE    52      86.283  41.957  93.916  1.00  0.00           C  
ATOM   1005  HZ  PHE    52      87.042  41.324  94.353  1.00  0.00           H  
ATOM   1006  CE2 PHE    52      86.151  43.280  94.450  1.00  0.00           C  
ATOM   1007  HE2 PHE    52      86.815  43.545  95.260  1.00  0.00           H  
ATOM   1008  CD2 PHE    52      85.124  44.095  94.065  1.00  0.00           C  
ATOM   1009  HD2 PHE    52      84.961  45.030  94.580  1.00  0.00           H  
ATOM   1010  C   PHE    52      84.282  45.300  90.511  1.00  0.00           C  
ATOM   1011  O   PHE    52      85.450  45.732  90.578  1.00  0.00           O  
ATOM   1012  N   LEU    53      83.892  44.541  89.451  1.00  0.00           N  
ATOM   1013  H   LEU    53      82.989  44.104  89.572  1.00  0.00           H  
ATOM   1014  CA  LEU    53      84.848  44.114  88.444  1.00  0.00           C  
ATOM   1015  HA  LEU    53      85.688  43.695  88.997  1.00  0.00           H  
ATOM   1016  CB  LEU    53      84.312  43.068  87.502  1.00  0.00           C  
ATOM   1017  HB2 LEU    53      83.414  43.415  86.990  1.00  0.00           H  
ATOM   1018  HB3 LEU    53      84.998  43.043  86.656  1.00  0.00           H  
ATOM   1019  CG  LEU    53      84.113  41.713  88.195  1.00  0.00           C  
ATOM   1020  HG  LEU    53      83.464  41.742  89.071  1.00  0.00           H  
ATOM   1021  CD1 LEU    53      83.407  40.777  87.191  1.00  0.00           C  
ATOM   1022 HD11 LEU    53      83.306  39.759  87.566  1.00  0.00           H  
ATOM   1023 HD12 LEU    53      82.447  41.268  87.028  1.00  0.00           H  
ATOM   1024 HD13 LEU    53      83.874  40.908  86.214  1.00  0.00           H  
ATOM   1025  CD2 LEU    53      85.417  41.048  88.658  1.00  0.00           C  
ATOM   1026 HD21 LEU    53      85.249  40.076  89.122  1.00  0.00           H  
ATOM   1027 HD22 LEU    53      86.196  41.010  87.896  1.00  0.00           H  
ATOM   1028 HD23 LEU    53      85.867  41.606  89.479  1.00  0.00           H  
ATOM   1029  C   LEU    53      85.416  45.340  87.727  1.00  0.00           C  
ATOM   1030  O   LEU    53      86.595  45.402  87.405  1.00  0.00           O  
ATOM   1031  N   GLU    54      84.643  46.315  87.368  1.00  0.00           N  
ATOM   1032  H   GLU    54      83.670  46.246  87.631  1.00  0.00           H  
ATOM   1033  CA  GLU    54      85.125  47.521  86.694  1.00  0.00           C  
ATOM   1034  HA  GLU    54      85.479  47.235  85.703  1.00  0.00           H  
ATOM   1035  CB  GLU    54      83.929  48.480  86.434  1.00  0.00           C  
ATOM   1036  HB2 GLU    54      83.150  47.983  85.857  1.00  0.00           H  
ATOM   1037  HB3 GLU    54      83.442  48.766  87.367  1.00  0.00           H  
ATOM   1038  CG  GLU    54      84.239  49.796  85.700  1.00  0.00           C  
ATOM   1039  HG2 GLU    54      83.379  50.451  85.840  1.00  0.00           H  
ATOM   1040  HG3 GLU    54      85.076  50.325  86.158  1.00  0.00           H  
ATOM   1041  CD  GLU    54      84.519  49.498  84.206  1.00  0.00           C  
ATOM   1042  OE1 GLU    54      85.315  50.244  83.551  1.00  0.00           O  
ATOM   1043  OE2 GLU    54      83.836  48.615  83.644  1.00  0.00           O  
ATOM   1044  C   GLU    54      86.241  48.151  87.495  1.00  0.00           C  
ATOM   1045  O   GLU    54      87.005  48.985  86.893  1.00  0.00           O  
ATOM   1046  N   LYS    55      86.353  48.033  88.828  1.00  0.00           N  
ATOM   1047  H   LYS    55      85.718  47.421  89.318  1.00  0.00           H  
ATOM   1048  CA  LYS    55      87.380  48.638  89.615  1.00  0.00           C  
ATOM   1049  HA  LYS    55      87.792  49.445  89.010  1.00  0.00           H  
ATOM   1050  CB  LYS    55      86.830  49.073  90.999  1.00  0.00           C  
ATOM   1051  HB2 LYS    55      86.458  48.228  91.578  1.00  0.00           H  
ATOM   1052  HB3 LYS    55      87.658  49.580  91.493  1.00  0.00           H  
ATOM   1053  CG  LYS    55      85.727  50.141  90.900  1.00  0.00           C  
ATOM   1054  HG2 LYS    55      86.111  50.997  90.345  1.00  0.00           H  
ATOM   1055  HG3 LYS    55      84.909  49.628  90.395  1.00  0.00           H  
ATOM   1056  CD  LYS    55      85.209  50.644  92.259  1.00  0.00           C  
ATOM   1057  HD2 LYS    55      84.868  49.813  92.877  1.00  0.00           H  
ATOM   1058  HD3 LYS    55      86.099  51.016  92.765  1.00  0.00           H  
ATOM   1059  CE  LYS    55      84.144  51.744  92.341  1.00  0.00           C  
ATOM   1060  HE2 LYS    55      83.997  52.046  93.378  1.00  0.00           H  
ATOM   1061  HE3 LYS    55      84.556  52.620  91.842  1.00  0.00           H  
ATOM   1062  NZ  LYS    55      82.882  51.520  91.646  1.00  0.00           N  
ATOM   1063  HZ1 LYS    55      83.011  51.415  90.649  1.00  0.00           H  
ATOM   1064  HZ2 LYS    55      82.402  50.694  91.973  1.00  0.00           H  
ATOM   1065  HZ3 LYS    55      82.260  52.311  91.728  1.00  0.00           H  
ATOM   1066  C   LYS    55      88.518  47.733  89.962  1.00  0.00           C  
ATOM   1067  O   LYS    55      89.650  48.154  89.680  1.00  0.00           O  
ATOM   1068  N   ALA    56      88.212  46.536  90.473  1.00  0.00           N  
ATOM   1069  H   ALA    56      87.266  46.244  90.676  1.00  0.00           H  
ATOM   1070  CA  ALA    56      89.203  45.537  90.738  1.00  0.00           C  
ATOM   1071  HA  ALA    56      89.936  45.955  91.428  1.00  0.00           H  
ATOM   1072  CB  ALA    56      88.563  44.338  91.460  1.00  0.00           C  
ATOM   1073  HB1 ALA    56      87.967  44.668  92.310  1.00  0.00           H  
ATOM   1074  HB2 ALA    56      87.995  43.746  90.742  1.00  0.00           H  
ATOM   1075  HB3 ALA    56      89.342  43.738  91.929  1.00  0.00           H  
ATOM   1076  C   ALA    56      89.974  45.065  89.469  1.00  0.00           C  
ATOM   1077  O   ALA    56      91.191  44.925  89.539  1.00  0.00           O  
ATOM   1078  N   VAL    57      89.332  44.914  88.299  1.00  0.00           N  
ATOM   1079  H   VAL    57      88.324  44.978  88.288  1.00  0.00           H  
ATOM   1080  CA  VAL    57      90.041  44.593  86.968  1.00  0.00           C  
ATOM   1081  HA  VAL    57      90.757  43.809  87.216  1.00  0.00           H  
ATOM   1082  CB  VAL    57      89.166  43.827  85.930  1.00  0.00           C  
ATOM   1083  HB  VAL    57      88.367  44.541  85.732  1.00  0.00           H  
ATOM   1084  CG1 VAL    57      89.771  43.561  84.544  1.00  0.00           C  
ATOM   1085 HG11 VAL    57      90.229  44.440  84.090  1.00  0.00           H  
ATOM   1086 HG12 VAL    57      90.481  42.734  84.525  1.00  0.00           H  
ATOM   1087 HG13 VAL    57      88.972  43.359  83.831  1.00  0.00           H  
ATOM   1088  CG2 VAL    57      88.464  42.508  86.530  1.00  0.00           C  
ATOM   1089 HG21 VAL    57      89.196  41.727  86.738  1.00  0.00           H  
ATOM   1090 HG22 VAL    57      87.965  42.685  87.482  1.00  0.00           H  
ATOM   1091 HG23 VAL    57      87.788  42.065  85.799  1.00  0.00           H  
ATOM   1092  C   VAL    57      90.691  45.800  86.304  1.00  0.00           C  
ATOM   1093  O   VAL    57      91.612  45.545  85.605  1.00  0.00           O  
ATOM   1094  N   LYS    58      90.396  47.060  86.633  1.00  0.00           N  
ATOM   1095  H   LYS    58      89.768  47.189  87.413  1.00  0.00           H  
ATOM   1096  CA  LYS    58      91.165  48.259  86.109  1.00  0.00           C  
ATOM   1097  HA  LYS    58      91.701  47.966  85.207  1.00  0.00           H  
ATOM   1098  CB  LYS    58      90.129  49.398  85.868  1.00  0.00           C  
ATOM   1099  HB2 LYS    58      89.249  48.860  85.516  1.00  0.00           H  
ATOM   1100  HB3 LYS    58      89.967  49.925  86.809  1.00  0.00           H  
ATOM   1101  CG  LYS    58      90.687  50.358  84.859  1.00  0.00           C  
ATOM   1102  HG2 LYS    58      91.656  50.756  85.163  1.00  0.00           H  
ATOM   1103  HG3 LYS    58      90.844  49.729  83.983  1.00  0.00           H  
ATOM   1104  CD  LYS    58      89.646  51.461  84.639  1.00  0.00           C  
ATOM   1105  HD2 LYS    58      88.675  50.967  84.658  1.00  0.00           H  
ATOM   1106  HD3 LYS    58      89.639  52.147  85.486  1.00  0.00           H  
ATOM   1107  CE  LYS    58      89.977  52.184  83.377  1.00  0.00           C  
ATOM   1108  HE2 LYS    58      90.795  52.877  83.573  1.00  0.00           H  
ATOM   1109  HE3 LYS    58      90.235  51.425  82.639  1.00  0.00           H  
ATOM   1110  NZ  LYS    58      88.812  52.840  82.861  1.00  0.00           N  
ATOM   1111  HZ1 LYS    58      88.945  53.364  82.008  1.00  0.00           H  
ATOM   1112  HZ2 LYS    58      88.097  52.163  82.636  1.00  0.00           H  
ATOM   1113  HZ3 LYS    58      88.408  53.483  83.527  1.00  0.00           H  
ATOM   1114  C   LYS    58      92.363  48.649  86.945  1.00  0.00           C  
ATOM   1115  O   LYS    58      93.408  49.098  86.357  1.00  0.00           O  
ATOM   1116  N   GLY    59      92.292  48.279  88.260  1.00  0.00           N  
ATOM   1117  H   GLY    59      91.481  47.794  88.616  1.00  0.00           H  
ATOM   1118  CA  GLY    59      93.504  48.444  89.075  1.00  0.00           C  
ATOM   1119  HA2 GLY    59      93.962  49.432  89.022  1.00  0.00           H  
ATOM   1120  HA3 GLY    59      93.295  48.240  90.125  1.00  0.00           H  
ATOM   1121  C   GLY    59      94.580  47.366  88.754  1.00  0.00           C  
ATOM   1122  O   GLY    59      94.193  46.408  88.065  1.00  0.00           O  
ATOM   1123  N   SER    60      95.846  47.549  89.238  1.00  0.00           N  
ATOM   1124  H   SER    60      95.887  48.335  89.870  1.00  0.00           H  
ATOM   1125  CA  SER    60      96.988  46.681  88.912  1.00  0.00           C  
ATOM   1126  HA  SER    60      97.168  46.769  87.840  1.00  0.00           H  
ATOM   1127  CB  SER    60      98.197  47.221  89.620  1.00  0.00           C  
ATOM   1128  HB2 SER    60      98.523  48.156  89.163  1.00  0.00           H  
ATOM   1129  HB3 SER    60      97.925  47.635  90.591  1.00  0.00           H  
ATOM   1130  OG  SER    60      99.341  46.375  89.570  1.00  0.00           O  
ATOM   1131  HG  SER    60      99.197  45.703  90.239  1.00  0.00           H  
ATOM   1132  C   SER    60      96.709  45.197  89.301  1.00  0.00           C  
ATOM   1133  O   SER    60      95.857  44.969  90.172  1.00  0.00           O  
ATOM   1134  N   LEU    61      97.256  44.238  88.606  1.00  0.00           N  
ATOM   1135  H   LEU    61      97.973  44.514  87.951  1.00  0.00           H  
ATOM   1136  CA  LEU    61      97.094  42.802  88.810  1.00  0.00           C  
ATOM   1137  HA  LEU    61      96.609  42.543  89.750  1.00  0.00           H  
ATOM   1138  CB  LEU    61      96.210  42.231  87.641  1.00  0.00           C  
ATOM   1139  HB2 LEU    61      96.762  42.473  86.733  1.00  0.00           H  
ATOM   1140  HB3 LEU    61      96.207  41.142  87.702  1.00  0.00           H  
ATOM   1141  CG  LEU    61      94.747  42.746  87.584  1.00  0.00           C  
ATOM   1142  HG  LEU    61      94.726  43.814  87.800  1.00  0.00           H  
ATOM   1143  CD1 LEU    61      94.168  42.583  86.177  1.00  0.00           C  
ATOM   1144 HD11 LEU    61      94.908  42.995  85.491  1.00  0.00           H  
ATOM   1145 HD12 LEU    61      94.259  41.527  85.923  1.00  0.00           H  
ATOM   1146 HD13 LEU    61      93.196  43.044  86.001  1.00  0.00           H  
ATOM   1147  CD2 LEU    61      93.845  42.000  88.582  1.00  0.00           C  
ATOM   1148 HD21 LEU    61      92.796  42.242  88.415  1.00  0.00           H  
ATOM   1149 HD22 LEU    61      93.949  40.924  88.436  1.00  0.00           H  
ATOM   1150 HD23 LEU    61      94.174  42.174  89.606  1.00  0.00           H  
ATOM   1151  C   LEU    61      98.453  42.143  88.694  1.00  0.00           C  
ATOM   1152  O   LEU    61      99.283  42.464  87.847  1.00  0.00           O  
ATOM   1153  N   THR    62      98.720  41.165  89.535  1.00  0.00           N  
ATOM   1154  H   THR    62      97.991  40.820  90.143  1.00  0.00           H  
ATOM   1155  CA  THR    62      99.888  40.279  89.497  1.00  0.00           C  
ATOM   1156  HA  THR    62     100.845  40.797  89.447  1.00  0.00           H  
ATOM   1157  CB  THR    62     100.021  39.436  90.786  1.00  0.00           C  
ATOM   1158  HB  THR    62     100.810  38.683  90.775  1.00  0.00           H  
ATOM   1159  CG2 THR    62     100.152  40.251  92.020  1.00  0.00           C  
ATOM   1160 HG21 THR    62     101.180  40.188  92.377  1.00  0.00           H  
ATOM   1161 HG22 THR    62      99.863  41.287  91.841  1.00  0.00           H  
ATOM   1162 HG23 THR    62      99.521  39.840  92.809  1.00  0.00           H  
ATOM   1163  OG1 THR    62      98.857  38.672  90.936  1.00  0.00           O  
ATOM   1164  HG1 THR    62      99.050  37.948  91.535  1.00  0.00           H  
ATOM   1165  C   THR    62      99.850  39.349  88.298  1.00  0.00           C  
ATOM   1166  O   THR    62      98.802  39.012  87.830  1.00  0.00           O  
ATOM   1167  N   SER    63     100.971  38.837  87.748  1.00  0.00           N  
ATOM   1168  H   SER    63     101.870  39.153  88.083  1.00  0.00           H  
ATOM   1169  CA  SER    63     101.071  37.945  86.581  1.00  0.00           C  
ATOM   1170  HA  SER    63     100.686  38.509  85.731  1.00  0.00           H  
ATOM   1171  CB  SER    63     102.514  37.554  86.382  1.00  0.00           C  
ATOM   1172  HB2 SER    63     102.873  37.083  87.297  1.00  0.00           H  
ATOM   1173  HB3 SER    63     102.671  36.750  85.662  1.00  0.00           H  
ATOM   1174  OG  SER    63     103.256  38.700  86.003  1.00  0.00           O  
ATOM   1175  HG  SER    63     104.210  38.630  86.085  1.00  0.00           H  
ATOM   1176  C   SER    63     100.065  36.775  86.647  1.00  0.00           C  
ATOM   1177  O   SER    63      99.431  36.431  85.671  1.00  0.00           O  
ATOM   1178  N   TYR    64     100.041  36.089  87.815  1.00  0.00           N  
ATOM   1179  H   TYR    64     100.666  36.434  88.530  1.00  0.00           H  
ATOM   1180  CA  TYR    64      99.110  34.997  88.066  1.00  0.00           C  
ATOM   1181  HA  TYR    64      99.347  34.245  87.313  1.00  0.00           H  
ATOM   1182  CB  TYR    64      99.407  34.356  89.453  1.00  0.00           C  
ATOM   1183  HB2 TYR    64     100.429  33.984  89.382  1.00  0.00           H  
ATOM   1184  HB3 TYR    64      99.294  35.054  90.284  1.00  0.00           H  
ATOM   1185  CG  TYR    64      98.443  33.110  89.687  1.00  0.00           C  
ATOM   1186  CD1 TYR    64      97.207  33.262  90.381  1.00  0.00           C  
ATOM   1187  HD1 TYR    64      96.822  34.211  90.725  1.00  0.00           H  
ATOM   1188  CE1 TYR    64      96.475  32.105  90.741  1.00  0.00           C  
ATOM   1189  HE1 TYR    64      95.507  32.229  91.203  1.00  0.00           H  
ATOM   1190  CZ  TYR    64      96.901  30.844  90.371  1.00  0.00           C  
ATOM   1191  OH  TYR    64      96.234  29.800  90.775  1.00  0.00           O  
ATOM   1192  HH  TYR    64      95.339  30.044  91.022  1.00  0.00           H  
ATOM   1193  CE2 TYR    64      98.102  30.724  89.712  1.00  0.00           C  
ATOM   1194  HE2 TYR    64      98.382  29.734  89.382  1.00  0.00           H  
ATOM   1195  CD2 TYR    64      98.901  31.825  89.343  1.00  0.00           C  
ATOM   1196  HD2 TYR    64      99.774  31.600  88.748  1.00  0.00           H  
ATOM   1197  C   TYR    64      97.629  35.330  88.024  1.00  0.00           C  
ATOM   1198  O   TYR    64      96.791  34.591  87.598  1.00  0.00           O  
ATOM   1199  N   GLN    65      97.284  36.489  88.522  1.00  0.00           N  
ATOM   1200  H   GLN    65      97.872  37.081  89.091  1.00  0.00           H  
ATOM   1201  CA  GLN    65      95.937  37.133  88.443  1.00  0.00           C  
ATOM   1202  HA  GLN    65      95.314  36.304  88.779  1.00  0.00           H  
ATOM   1203  CB  GLN    65      95.822  38.317  89.370  1.00  0.00           C  
ATOM   1204  HB2 GLN    65      96.735  38.909  89.312  1.00  0.00           H  
ATOM   1205  HB3 GLN    65      94.985  38.900  88.987  1.00  0.00           H  
ATOM   1206  CG  GLN    65      95.538  37.789  90.792  1.00  0.00           C  
ATOM   1207  HG2 GLN    65      94.541  37.367  90.918  1.00  0.00           H  
ATOM   1208  HG3 GLN    65      96.269  37.042  91.101  1.00  0.00           H  
ATOM   1209  CD  GLN    65      95.772  38.869  91.834  1.00  0.00           C  
ATOM   1210  OE1 GLN    65      95.524  40.080  91.657  1.00  0.00           O  
ATOM   1211  NE2 GLN    65      96.267  38.548  92.984  1.00  0.00           N  
ATOM   1212 HE21 GLN    65      96.235  39.148  93.797  1.00  0.00           H  
ATOM   1213 HE22 GLN    65      96.536  37.584  93.116  1.00  0.00           H  
ATOM   1214  C   GLN    65      95.557  37.522  87.024  1.00  0.00           C  
ATOM   1215  O   GLN    65      94.475  37.330  86.486  1.00  0.00           O  
ATOM   1216  N   LYS    66      96.521  38.062  86.250  1.00  0.00           N  
ATOM   1217  H   LYS    66      97.446  38.249  86.611  1.00  0.00           H  
ATOM   1218  CA  LYS    66      96.430  38.256  84.785  1.00  0.00           C  
ATOM   1219  HA  LYS    66      95.520  38.808  84.551  1.00  0.00           H  
ATOM   1220  CB  LYS    66      97.638  39.066  84.245  1.00  0.00           C  
ATOM   1221  HB2 LYS    66      98.514  38.586  84.681  1.00  0.00           H  
ATOM   1222  HB3 LYS    66      97.692  38.976  83.160  1.00  0.00           H  
ATOM   1223  CG  LYS    66      97.641  40.548  84.696  1.00  0.00           C  
ATOM   1224  HG2 LYS    66      97.011  41.201  84.092  1.00  0.00           H  
ATOM   1225  HG3 LYS    66      97.316  40.675  85.729  1.00  0.00           H  
ATOM   1226  CD  LYS    66      99.097  40.976  84.581  1.00  0.00           C  
ATOM   1227  HD2 LYS    66      99.631  40.404  85.340  1.00  0.00           H  
ATOM   1228  HD3 LYS    66      99.476  40.598  83.632  1.00  0.00           H  
ATOM   1229  CE  LYS    66      99.194  42.487  84.773  1.00  0.00           C  
ATOM   1230  HE2 LYS    66      98.528  42.956  84.049  1.00  0.00           H  
ATOM   1231  HE3 LYS    66      98.854  42.783  85.766  1.00  0.00           H  
ATOM   1232  NZ  LYS    66     100.667  42.838  84.793  1.00  0.00           N  
ATOM   1233  HZ1 LYS    66     101.125  42.535  83.946  1.00  0.00           H  
ATOM   1234  HZ2 LYS    66     100.681  43.848  84.814  1.00  0.00           H  
ATOM   1235  HZ3 LYS    66     101.039  42.478  85.660  1.00  0.00           H  
ATOM   1236  C   LYS    66      96.269  36.948  84.009  1.00  0.00           C  
ATOM   1237  O   LYS    66      95.332  36.785  83.233  1.00  0.00           O  
ATOM   1238  N   PHE    67      97.097  35.941  84.386  1.00  0.00           N  
ATOM   1239  H   PHE    67      97.772  36.248  85.071  1.00  0.00           H  
ATOM   1240  CA  PHE    67      96.956  34.605  83.924  1.00  0.00           C  
ATOM   1241  HA  PHE    67      97.140  34.819  82.871  1.00  0.00           H  
ATOM   1242  CB  PHE    67      98.170  33.779  84.549  1.00  0.00           C  
ATOM   1243  HB2 PHE    67      99.134  33.906  84.056  1.00  0.00           H  
ATOM   1244  HB3 PHE    67      98.382  34.252  85.507  1.00  0.00           H  
ATOM   1245  CG  PHE    67      97.805  32.316  84.654  1.00  0.00           C  
ATOM   1246  CD1 PHE    67      97.800  31.538  83.513  1.00  0.00           C  
ATOM   1247  HD1 PHE    67      98.074  32.006  82.579  1.00  0.00           H  
ATOM   1248  CE1 PHE    67      97.516  30.152  83.593  1.00  0.00           C  
ATOM   1249  HE1 PHE    67      97.454  29.591  82.672  1.00  0.00           H  
ATOM   1250  CZ  PHE    67      97.036  29.567  84.762  1.00  0.00           C  
ATOM   1251  HZ  PHE    67      96.715  28.540  84.852  1.00  0.00           H  
ATOM   1252  CE2 PHE    67      97.022  30.305  85.922  1.00  0.00           C  
ATOM   1253  HE2 PHE    67      96.618  29.844  86.811  1.00  0.00           H  
ATOM   1254  CD2 PHE    67      97.408  31.684  85.857  1.00  0.00           C  
ATOM   1255  HD2 PHE    67      97.504  32.263  86.764  1.00  0.00           H  
ATOM   1256  C   PHE    67      95.490  34.096  84.119  1.00  0.00           C  
ATOM   1257  O   PHE    67      94.697  33.854  83.284  1.00  0.00           O  
ATOM   1258  N   GLN    68      95.033  34.004  85.399  1.00  0.00           N  
ATOM   1259  H   GLN    68      95.707  34.226  86.118  1.00  0.00           H  
ATOM   1260  CA  GLN    68      93.716  33.497  85.785  1.00  0.00           C  
ATOM   1261  HA  GLN    68      93.581  32.463  85.466  1.00  0.00           H  
ATOM   1262  CB  GLN    68      93.523  33.478  87.300  1.00  0.00           C  
ATOM   1263  HB2 GLN    68      93.787  34.459  87.696  1.00  0.00           H  
ATOM   1264  HB3 GLN    68      92.480  33.315  87.572  1.00  0.00           H  
ATOM   1265  CG  GLN    68      94.328  32.406  88.061  1.00  0.00           C  
ATOM   1266  HG2 GLN    68      94.865  31.765  87.362  1.00  0.00           H  
ATOM   1267  HG3 GLN    68      94.945  32.961  88.768  1.00  0.00           H  
ATOM   1268  CD  GLN    68      93.412  31.481  88.862  1.00  0.00           C  
ATOM   1269  OE1 GLN    68      93.028  31.833  89.964  1.00  0.00           O  
ATOM   1270  NE2 GLN    68      92.959  30.349  88.309  1.00  0.00           N  
ATOM   1271 HE21 GLN    68      92.196  29.862  88.756  1.00  0.00           H  
ATOM   1272 HE22 GLN    68      93.137  30.206  87.326  1.00  0.00           H  
ATOM   1273  C   GLN    68      92.594  34.286  85.053  1.00  0.00           C  
ATOM   1274  O   GLN    68      91.677  33.650  84.537  1.00  0.00           O  
ATOM   1275  N   LEU    69      92.686  35.592  84.930  1.00  0.00           N  
ATOM   1276  H   LEU    69      93.358  36.141  85.446  1.00  0.00           H  
ATOM   1277  CA  LEU    69      91.726  36.333  84.123  1.00  0.00           C  
ATOM   1278  HA  LEU    69      90.742  36.029  84.481  1.00  0.00           H  
ATOM   1279  CB  LEU    69      92.039  37.842  84.416  1.00  0.00           C  
ATOM   1280  HB2 LEU    69      91.772  38.034  85.455  1.00  0.00           H  
ATOM   1281  HB3 LEU    69      93.120  37.967  84.343  1.00  0.00           H  
ATOM   1282  CG  LEU    69      91.327  38.932  83.584  1.00  0.00           C  
ATOM   1283  HG  LEU    69      91.101  38.534  82.595  1.00  0.00           H  
ATOM   1284  CD1 LEU    69      90.034  39.343  84.320  1.00  0.00           C  
ATOM   1285 HD11 LEU    69      90.226  39.908  85.232  1.00  0.00           H  
ATOM   1286 HD12 LEU    69      89.406  39.876  83.606  1.00  0.00           H  
ATOM   1287 HD13 LEU    69      89.533  38.393  84.510  1.00  0.00           H  
ATOM   1288  CD2 LEU    69      92.191  40.157  83.396  1.00  0.00           C  
ATOM   1289 HD21 LEU    69      92.940  39.915  82.642  1.00  0.00           H  
ATOM   1290 HD22 LEU    69      91.524  40.935  83.025  1.00  0.00           H  
ATOM   1291 HD23 LEU    69      92.778  40.380  84.287  1.00  0.00           H  
ATOM   1292  C   LEU    69      91.733  36.023  82.580  1.00  0.00           C  
ATOM   1293  O   LEU    69      90.669  36.007  81.978  1.00  0.00           O  
ATOM   1294  N   PHE    70      92.868  35.809  81.949  1.00  0.00           N  
ATOM   1295  H   PHE    70      93.698  35.876  82.520  1.00  0.00           H  
ATOM   1296  CA  PHE    70      92.920  35.269  80.577  1.00  0.00           C  
ATOM   1297  HA  PHE    70      92.435  35.985  79.913  1.00  0.00           H  
ATOM   1298  CB  PHE    70      94.355  35.147  80.017  1.00  0.00           C  
ATOM   1299  HB2 PHE    70      94.916  34.400  80.578  1.00  0.00           H  
ATOM   1300  HB3 PHE    70      94.228  34.781  78.998  1.00  0.00           H  
ATOM   1301  CG  PHE    70      95.280  36.418  79.903  1.00  0.00           C  
ATOM   1302  CD1 PHE    70      94.821  37.585  79.260  1.00  0.00           C  
ATOM   1303  HD1 PHE    70      93.794  37.554  78.928  1.00  0.00           H  
ATOM   1304  CE1 PHE    70      95.675  38.758  79.242  1.00  0.00           C  
ATOM   1305  HE1 PHE    70      95.351  39.704  78.835  1.00  0.00           H  
ATOM   1306  CZ  PHE    70      96.935  38.693  79.816  1.00  0.00           C  
ATOM   1307  HZ  PHE    70      97.574  39.558  79.910  1.00  0.00           H  
ATOM   1308  CE2 PHE    70      97.316  37.502  80.448  1.00  0.00           C  
ATOM   1309  HE2 PHE    70      98.281  37.425  80.928  1.00  0.00           H  
ATOM   1310  CD2 PHE    70      96.558  36.305  80.514  1.00  0.00           C  
ATOM   1311  HD2 PHE    70      96.896  35.335  80.848  1.00  0.00           H  
ATOM   1312  C   PHE    70      92.245  33.938  80.387  1.00  0.00           C  
ATOM   1313  O   PHE    70      91.611  33.729  79.359  1.00  0.00           O  
ATOM   1314  N   GLU    71      92.419  33.030  81.325  1.00  0.00           N  
ATOM   1315  H   GLU    71      93.082  33.266  82.049  1.00  0.00           H  
ATOM   1316  CA  GLU    71      91.962  31.585  81.224  1.00  0.00           C  
ATOM   1317  HA  GLU    71      92.278  31.178  80.263  1.00  0.00           H  
ATOM   1318  CB  GLU    71      92.722  30.742  82.270  1.00  0.00           C  
ATOM   1319  HB2 GLU    71      92.766  31.186  83.264  1.00  0.00           H  
ATOM   1320  HB3 GLU    71      92.368  29.723  82.116  1.00  0.00           H  
ATOM   1321  CG  GLU    71      94.197  30.763  81.877  1.00  0.00           C  
ATOM   1322  HG2 GLU    71      94.578  31.783  81.812  1.00  0.00           H  
ATOM   1323  HG3 GLU    71      94.750  30.215  82.640  1.00  0.00           H  
ATOM   1324  CD  GLU    71      94.485  29.985  80.551  1.00  0.00           C  
ATOM   1325  OE1 GLU    71      94.680  30.635  79.480  1.00  0.00           O  
ATOM   1326  OE2 GLU    71      94.420  28.766  80.569  1.00  0.00           O  
ATOM   1327  C   GLU    71      90.405  31.533  81.348  1.00  0.00           C  
ATOM   1328  O   GLU    71      89.735  30.796  80.620  1.00  0.00           O  
ATOM   1329  N   GLN    72      89.885  32.406  82.177  1.00  0.00           N  
ATOM   1330  H   GLN    72      90.437  32.743  82.952  1.00  0.00           H  
ATOM   1331  CA  GLN    72      88.430  32.581  82.354  1.00  0.00           C  
ATOM   1332  HA  GLN    72      88.013  31.575  82.300  1.00  0.00           H  
ATOM   1333  CB  GLN    72      88.316  33.115  83.824  1.00  0.00           C  
ATOM   1334  HB2 GLN    72      88.985  33.958  83.997  1.00  0.00           H  
ATOM   1335  HB3 GLN    72      87.296  33.495  83.887  1.00  0.00           H  
ATOM   1336  CG  GLN    72      88.678  31.983  84.831  1.00  0.00           C  
ATOM   1337  HG2 GLN    72      88.141  31.098  84.488  1.00  0.00           H  
ATOM   1338  HG3 GLN    72      89.718  31.710  84.652  1.00  0.00           H  
ATOM   1339  CD  GLN    72      88.452  32.299  86.370  1.00  0.00           C  
ATOM   1340  OE1 GLN    72      87.564  33.081  86.647  1.00  0.00           O  
ATOM   1341  NE2 GLN    72      89.187  31.602  87.195  1.00  0.00           N  
ATOM   1342 HE21 GLN    72      88.835  31.507  88.137  1.00  0.00           H  
ATOM   1343 HE22 GLN    72      89.781  30.872  86.826  1.00  0.00           H  
ATOM   1344  C   GLN    72      87.767  33.467  81.340  1.00  0.00           C  
ATOM   1345  O   GLN    72      86.684  33.071  80.912  1.00  0.00           O  
ATOM   1346  N   VAL    73      88.354  34.645  80.962  1.00  0.00           N  
ATOM   1347  H   VAL    73      89.211  34.851  81.456  1.00  0.00           H  
ATOM   1348  CA  VAL    73      87.734  35.642  80.045  1.00  0.00           C  
ATOM   1349  HA  VAL    73      86.653  35.554  80.154  1.00  0.00           H  
ATOM   1350  CB  VAL    73      88.015  37.122  80.275  1.00  0.00           C  
ATOM   1351  HB  VAL    73      89.081  37.145  80.048  1.00  0.00           H  
ATOM   1352  CG1 VAL    73      87.280  38.099  79.344  1.00  0.00           C  
ATOM   1353 HG11 VAL    73      87.540  38.001  78.290  1.00  0.00           H  
ATOM   1354 HG12 VAL    73      86.218  37.873  79.438  1.00  0.00           H  
ATOM   1355 HG13 VAL    73      87.508  39.107  79.691  1.00  0.00           H  
ATOM   1356  CG2 VAL    73      87.809  37.579  81.708  1.00  0.00           C  
ATOM   1357 HG21 VAL    73      88.268  38.543  81.923  1.00  0.00           H  
ATOM   1358 HG22 VAL    73      86.748  37.776  81.862  1.00  0.00           H  
ATOM   1359 HG23 VAL    73      88.282  36.777  82.274  1.00  0.00           H  
ATOM   1360  C   VAL    73      87.902  35.280  78.578  1.00  0.00           C  
ATOM   1361  O   VAL    73      87.024  35.492  77.738  1.00  0.00           O  
ATOM   1362  N   ILE    74      89.079  34.725  78.151  1.00  0.00           N  
ATOM   1363  H   ILE    74      89.734  34.525  78.893  1.00  0.00           H  
ATOM   1364  CA  ILE    74      89.372  34.300  76.828  1.00  0.00           C  
ATOM   1365  HA  ILE    74      88.452  34.138  76.266  1.00  0.00           H  
ATOM   1366  CB  ILE    74      90.191  35.455  76.069  1.00  0.00           C  
ATOM   1367  HB  ILE    74      90.044  35.288  75.002  1.00  0.00           H  
ATOM   1368  CG2 ILE    74      89.550  36.810  76.275  1.00  0.00           C  
ATOM   1369 HG21 ILE    74      89.925  37.238  77.204  1.00  0.00           H  
ATOM   1370 HG22 ILE    74      89.802  37.439  75.421  1.00  0.00           H  
ATOM   1371 HG23 ILE    74      88.471  36.695  76.171  1.00  0.00           H  
ATOM   1372  CG1 ILE    74      91.723  35.562  76.392  1.00  0.00           C  
ATOM   1373 HG12 ILE    74      91.962  36.081  77.320  1.00  0.00           H  
ATOM   1374 HG13 ILE    74      92.068  34.529  76.433  1.00  0.00           H  
ATOM   1375  CD1 ILE    74      92.397  36.389  75.308  1.00  0.00           C  
ATOM   1376 HD11 ILE    74      91.865  37.340  75.271  1.00  0.00           H  
ATOM   1377 HD12 ILE    74      93.377  36.689  75.680  1.00  0.00           H  
ATOM   1378 HD13 ILE    74      92.558  35.884  74.356  1.00  0.00           H  
ATOM   1379  C   ILE    74      89.987  32.895  76.672  1.00  0.00           C  
ATOM   1380  O   ILE    74      90.683  32.629  75.684  1.00  0.00           O  
ATOM   1381  N   GLY    75      89.605  31.987  77.546  1.00  0.00           N  
ATOM   1382  H   GLY    75      89.067  32.348  78.321  1.00  0.00           H  
ATOM   1383  CA  GLY    75      89.804  30.517  77.527  1.00  0.00           C  
ATOM   1384  HA2 GLY    75      90.848  30.225  77.414  1.00  0.00           H  
ATOM   1385  HA3 GLY    75      89.380  30.081  78.431  1.00  0.00           H  
ATOM   1386  C   GLY    75      89.166  29.789  76.338  1.00  0.00           C  
ATOM   1387  O   GLY    75      89.883  29.068  75.650  1.00  0.00           O  
ATOM   1388  N   ARG    76      87.858  29.998  76.058  1.00  0.00           N  
ATOM   1389  H   ARG    76      87.341  30.573  76.708  1.00  0.00           H  
ATOM   1390  CA  ARG    76      87.089  29.205  75.054  1.00  0.00           C  
ATOM   1391  HA  ARG    76      87.752  29.059  74.200  1.00  0.00           H  
ATOM   1392  CB  ARG    76      86.569  27.815  75.619  1.00  0.00           C  
ATOM   1393  HB2 ARG    76      86.022  27.273  74.847  1.00  0.00           H  
ATOM   1394  HB3 ARG    76      87.451  27.241  75.905  1.00  0.00           H  
ATOM   1395  CG  ARG    76      85.572  27.877  76.789  1.00  0.00           C  
ATOM   1396  HG2 ARG    76      85.955  28.574  77.536  1.00  0.00           H  
ATOM   1397  HG3 ARG    76      84.625  28.340  76.513  1.00  0.00           H  
ATOM   1398  CD  ARG    76      85.382  26.482  77.482  1.00  0.00           C  
ATOM   1399  HD2 ARG    76      84.821  25.878  76.769  1.00  0.00           H  
ATOM   1400  HD3 ARG    76      86.378  26.049  77.577  1.00  0.00           H  
ATOM   1401  NE  ARG    76      84.789  26.729  78.799  1.00  0.00           N  
ATOM   1402  HE  ARG    76      84.506  27.684  78.965  1.00  0.00           H  
ATOM   1403  CZ  ARG    76      84.596  25.854  79.779  1.00  0.00           C  
ATOM   1404  NH1 ARG    76      84.953  24.629  79.554  1.00  0.00           N  
ATOM   1405 HH11 ARG    76      85.444  24.427  78.695  1.00  0.00           H  
ATOM   1406 HH12 ARG    76      84.855  23.961  80.306  1.00  0.00           H  
ATOM   1407  NH2 ARG    76      84.069  26.155  80.925  1.00  0.00           N  
ATOM   1408 HH21 ARG    76      83.511  26.997  80.906  1.00  0.00           H  
ATOM   1409 HH22 ARG    76      83.887  25.440  81.615  1.00  0.00           H  
ATOM   1410  C   ARG    76      85.874  29.982  74.416  1.00  0.00           C  
ATOM   1411  O   ARG    76      85.228  30.855  74.945  1.00  0.00           O  
ATOM   1412  N   LYS    77      85.621  29.755  73.097  1.00  0.00           N  
ATOM   1413  H   LYS    77      86.178  29.044  72.644  1.00  0.00           H  
ATOM   1414  CA  LYS    77      84.806  30.616  72.174  1.00  0.00           C  
ATOM   1415  HA  LYS    77      85.178  31.637  72.087  1.00  0.00           H  
ATOM   1416  CB  LYS    77      84.614  29.910  70.808  1.00  0.00           C  
ATOM   1417  HB2 LYS    77      85.561  29.580  70.382  1.00  0.00           H  
ATOM   1418  HB3 LYS    77      83.996  29.022  70.946  1.00  0.00           H  
ATOM   1419  CG  LYS    77      83.813  30.766  69.822  1.00  0.00           C  
ATOM   1420  HG2 LYS    77      82.805  30.952  70.192  1.00  0.00           H  
ATOM   1421  HG3 LYS    77      84.371  31.675  69.596  1.00  0.00           H  
ATOM   1422  CD  LYS    77      83.631  29.995  68.470  1.00  0.00           C  
ATOM   1423  HD2 LYS    77      84.642  29.943  68.065  1.00  0.00           H  
ATOM   1424  HD3 LYS    77      83.272  28.992  68.701  1.00  0.00           H  
ATOM   1425  CE  LYS    77      82.720  30.808  67.562  1.00  0.00           C  
ATOM   1426  HE2 LYS    77      81.765  30.846  68.087  1.00  0.00           H  
ATOM   1427  HE3 LYS    77      83.168  31.791  67.422  1.00  0.00           H  
ATOM   1428  NZ  LYS    77      82.625  30.166  66.265  1.00  0.00           N  
ATOM   1429  HZ1 LYS    77      83.472  30.236  65.719  1.00  0.00           H  
ATOM   1430  HZ2 LYS    77      82.322  29.202  66.263  1.00  0.00           H  
ATOM   1431  HZ3 LYS    77      81.877  30.676  65.819  1.00  0.00           H  
ATOM   1432  C   LYS    77      83.472  30.900  72.769  1.00  0.00           C  
ATOM   1433  O   LYS    77      83.090  32.037  72.961  1.00  0.00           O  
ATOM   1434  N   ASP    78      82.729  29.845  73.161  1.00  0.00           N  
ATOM   1435  H   ASP    78      83.194  28.965  72.987  1.00  0.00           H  
ATOM   1436  CA  ASP    78      81.369  29.971  73.633  1.00  0.00           C  
ATOM   1437  HA  ASP    78      80.779  30.549  72.921  1.00  0.00           H  
ATOM   1438  CB  ASP    78      80.759  28.602  73.812  1.00  0.00           C  
ATOM   1439  HB2 ASP    78      81.178  28.237  74.749  1.00  0.00           H  
ATOM   1440  HB3 ASP    78      79.728  28.709  74.147  1.00  0.00           H  
ATOM   1441  CG  ASP    78      80.951  27.550  72.759  1.00  0.00           C  
ATOM   1442  OD1 ASP    78      80.030  26.788  72.380  1.00  0.00           O  
ATOM   1443  OD2 ASP    78      82.123  27.397  72.305  1.00  0.00           O  
ATOM   1444  C   ASP    78      81.283  30.728  74.987  1.00  0.00           C  
ATOM   1445  O   ASP    78      80.205  31.314  75.264  1.00  0.00           O  
ATOM   1446  N   ASP    79      82.182  30.598  75.892  1.00  0.00           N  
ATOM   1447  H   ASP    79      82.970  29.996  75.700  1.00  0.00           H  
ATOM   1448  CA  ASP    79      82.094  31.309  77.189  1.00  0.00           C  
ATOM   1449  HA  ASP    79      81.089  31.225  77.602  1.00  0.00           H  
ATOM   1450  CB  ASP    79      82.997  30.687  78.308  1.00  0.00           C  
ATOM   1451  HB2 ASP    79      83.935  30.431  77.816  1.00  0.00           H  
ATOM   1452  HB3 ASP    79      83.057  31.510  79.021  1.00  0.00           H  
ATOM   1453  CG  ASP    79      82.524  29.417  79.042  1.00  0.00           C  
ATOM   1454  OD1 ASP    79      81.348  28.953  78.920  1.00  0.00           O  
ATOM   1455  OD2 ASP    79      83.255  28.853  79.870  1.00  0.00           O  
ATOM   1456  C   ASP    79      82.357  32.779  76.997  1.00  0.00           C  
ATOM   1457  O   ASP    79      81.694  33.636  77.595  1.00  0.00           O  
ATOM   1458  N   PHE    80      83.330  33.045  76.111  1.00  0.00           N  
ATOM   1459  H   PHE    80      83.854  32.306  75.665  1.00  0.00           H  
ATOM   1460  CA  PHE    80      83.725  34.321  75.599  1.00  0.00           C  
ATOM   1461  HA  PHE    80      84.030  34.976  76.415  1.00  0.00           H  
ATOM   1462  CB  PHE    80      84.948  34.075  74.630  1.00  0.00           C  
ATOM   1463  HB2 PHE    80      85.767  33.629  75.194  1.00  0.00           H  
ATOM   1464  HB3 PHE    80      84.653  33.327  73.895  1.00  0.00           H  
ATOM   1465  CG  PHE    80      85.231  35.275  73.766  1.00  0.00           C  
ATOM   1466  CD1 PHE    80      84.983  35.246  72.384  1.00  0.00           C  
ATOM   1467  HD1 PHE    80      84.499  34.387  71.942  1.00  0.00           H  
ATOM   1468  CE1 PHE    80      85.328  36.317  71.568  1.00  0.00           C  
ATOM   1469  HE1 PHE    80      85.099  36.381  70.515  1.00  0.00           H  
ATOM   1470  CZ  PHE    80      85.906  37.460  72.171  1.00  0.00           C  
ATOM   1471  HZ  PHE    80      86.123  38.354  71.605  1.00  0.00           H  
ATOM   1472  CE2 PHE    80      86.123  37.534  73.571  1.00  0.00           C  
ATOM   1473  HE2 PHE    80      86.501  38.433  74.034  1.00  0.00           H  
ATOM   1474  CD2 PHE    80      85.822  36.374  74.323  1.00  0.00           C  
ATOM   1475  HD2 PHE    80      86.137  36.382  75.356  1.00  0.00           H  
ATOM   1476  C   PHE    80      82.607  35.041  74.837  1.00  0.00           C  
ATOM   1477  O   PHE    80      82.356  36.262  75.042  1.00  0.00           O  
ATOM   1478  N   LEU    81      81.879  34.356  73.994  1.00  0.00           N  
ATOM   1479  H   LEU    81      82.305  33.469  73.764  1.00  0.00           H  
ATOM   1480  CA  LEU    81      80.580  34.769  73.406  1.00  0.00           C  
ATOM   1481  HA  LEU    81      80.686  35.689  72.830  1.00  0.00           H  
ATOM   1482  CB  LEU    81      80.131  33.744  72.410  1.00  0.00           C  
ATOM   1483  HB2 LEU    81      80.636  32.791  72.570  1.00  0.00           H  
ATOM   1484  HB3 LEU    81      79.046  33.684  72.494  1.00  0.00           H  
ATOM   1485  CG  LEU    81      80.377  34.105  70.894  1.00  0.00           C  
ATOM   1486  HG  LEU    81      79.917  33.262  70.378  1.00  0.00           H  
ATOM   1487  CD1 LEU    81      79.611  35.354  70.404  1.00  0.00           C  
ATOM   1488 HD11 LEU    81      79.777  35.518  69.340  1.00  0.00           H  
ATOM   1489 HD12 LEU    81      78.552  35.292  70.656  1.00  0.00           H  
ATOM   1490 HD13 LEU    81      80.108  36.250  70.775  1.00  0.00           H  
ATOM   1491  CD2 LEU    81      81.834  34.167  70.505  1.00  0.00           C  
ATOM   1492 HD21 LEU    81      82.185  35.044  71.049  1.00  0.00           H  
ATOM   1493 HD22 LEU    81      82.367  33.344  70.981  1.00  0.00           H  
ATOM   1494 HD23 LEU    81      81.969  34.275  69.429  1.00  0.00           H  
ATOM   1495  C   LEU    81      79.642  35.138  74.501  1.00  0.00           C  
ATOM   1496  O   LEU    81      79.186  36.305  74.646  1.00  0.00           O  
ATOM   1497  N   LYS    82      79.267  34.163  75.373  1.00  0.00           N  
ATOM   1498  H   LYS    82      79.550  33.214  75.178  1.00  0.00           H  
ATOM   1499  CA  LYS    82      78.311  34.336  76.473  1.00  0.00           C  
ATOM   1500  HA  LYS    82      77.324  34.556  76.067  1.00  0.00           H  
ATOM   1501  CB  LYS    82      78.280  33.126  77.393  1.00  0.00           C  
ATOM   1502  HB2 LYS    82      77.947  32.208  76.908  1.00  0.00           H  
ATOM   1503  HB3 LYS    82      79.289  33.024  77.793  1.00  0.00           H  
ATOM   1504  CG  LYS    82      77.427  33.375  78.623  1.00  0.00           C  
ATOM   1505  HG2 LYS    82      77.972  34.076  79.256  1.00  0.00           H  
ATOM   1506  HG3 LYS    82      76.388  33.595  78.376  1.00  0.00           H  
ATOM   1507  CD  LYS    82      77.346  31.922  79.315  1.00  0.00           C  
ATOM   1508  HD2 LYS    82      76.522  31.360  78.874  1.00  0.00           H  
ATOM   1509  HD3 LYS    82      78.287  31.375  79.256  1.00  0.00           H  
ATOM   1510  CE  LYS    82      77.040  31.990  80.791  1.00  0.00           C  
ATOM   1511  HE2 LYS    82      77.207  30.999  81.214  1.00  0.00           H  
ATOM   1512  HE3 LYS    82      77.729  32.743  81.174  1.00  0.00           H  
ATOM   1513  NZ  LYS    82      75.646  32.367  81.208  1.00  0.00           N  
ATOM   1514  HZ1 LYS    82      75.504  32.361  82.207  1.00  0.00           H  
ATOM   1515  HZ2 LYS    82      75.435  33.293  80.865  1.00  0.00           H  
ATOM   1516  HZ3 LYS    82      74.939  31.771  80.800  1.00  0.00           H  
ATOM   1517  C   LYS    82      78.559  35.604  77.259  1.00  0.00           C  
ATOM   1518  O   LYS    82      77.642  36.316  77.521  1.00  0.00           O  
ATOM   1519  N   LEU    83      79.815  35.901  77.576  1.00  0.00           N  
ATOM   1520  H   LEU    83      80.491  35.175  77.388  1.00  0.00           H  
ATOM   1521  CA  LEU    83      80.338  37.240  78.022  1.00  0.00           C  
ATOM   1522  HA  LEU    83      79.796  37.471  78.939  1.00  0.00           H  
ATOM   1523  CB  LEU    83      81.819  37.103  78.511  1.00  0.00           C  
ATOM   1524  HB2 LEU    83      82.263  36.351  77.859  1.00  0.00           H  
ATOM   1525  HB3 LEU    83      82.211  38.120  78.484  1.00  0.00           H  
ATOM   1526  CG  LEU    83      82.005  36.740  79.930  1.00  0.00           C  
ATOM   1527  HG  LEU    83      81.407  35.859  80.161  1.00  0.00           H  
ATOM   1528  CD1 LEU    83      83.524  36.454  80.075  1.00  0.00           C  
ATOM   1529 HD11 LEU    83      84.069  37.388  79.940  1.00  0.00           H  
ATOM   1530 HD12 LEU    83      83.773  35.967  81.018  1.00  0.00           H  
ATOM   1531 HD13 LEU    83      83.893  35.805  79.281  1.00  0.00           H  
ATOM   1532  CD2 LEU    83      81.685  37.765  81.030  1.00  0.00           C  
ATOM   1533 HD21 LEU    83      82.301  38.660  80.945  1.00  0.00           H  
ATOM   1534 HD22 LEU    83      80.665  38.137  80.930  1.00  0.00           H  
ATOM   1535 HD23 LEU    83      81.630  37.209  81.966  1.00  0.00           H  
ATOM   1536  C   LEU    83      80.071  38.435  77.065  1.00  0.00           C  
ATOM   1537  O   LEU    83      79.376  39.352  77.417  1.00  0.00           O  
ATOM   1538  N   SER    84      80.689  38.437  75.934  1.00  0.00           N  
ATOM   1539  H   SER    84      81.061  37.536  75.671  1.00  0.00           H  
ATOM   1540  CA  SER    84      80.612  39.494  74.926  1.00  0.00           C  
ATOM   1541  HA  SER    84      81.216  40.377  75.135  1.00  0.00           H  
ATOM   1542  CB  SER    84      81.340  39.100  73.558  1.00  0.00           C  
ATOM   1543  HB2 SER    84      80.813  38.226  73.176  1.00  0.00           H  
ATOM   1544  HB3 SER    84      81.268  39.854  72.774  1.00  0.00           H  
ATOM   1545  OG  SER    84      82.620  38.661  73.739  1.00  0.00           O  
ATOM   1546  HG  SER    84      82.613  37.801  74.166  1.00  0.00           H  
ATOM   1547  C   SER    84      79.208  39.915  74.528  1.00  0.00           C  
ATOM   1548  O   SER    84      79.066  41.055  74.084  1.00  0.00           O  
ATOM   1549  N   THR    85      78.278  38.931  74.573  1.00  0.00           N  
ATOM   1550  H   THR    85      78.594  38.059  74.973  1.00  0.00           H  
ATOM   1551  CA  THR    85      76.890  39.093  74.066  1.00  0.00           C  
ATOM   1552  HA  THR    85      76.972  39.908  73.346  1.00  0.00           H  
ATOM   1553  CB  THR    85      76.396  37.790  73.417  1.00  0.00           C  
ATOM   1554  HB  THR    85      75.319  37.897  73.281  1.00  0.00           H  
ATOM   1555  CG2 THR    85      77.024  37.398  72.105  1.00  0.00           C  
ATOM   1556 HG21 THR    85      76.883  38.161  71.339  1.00  0.00           H  
ATOM   1557 HG22 THR    85      78.097  37.307  72.275  1.00  0.00           H  
ATOM   1558 HG23 THR    85      76.559  36.486  71.729  1.00  0.00           H  
ATOM   1559  OG1 THR    85      76.613  36.681  74.255  1.00  0.00           O  
ATOM   1560  HG1 THR    85      77.566  36.576  74.226  1.00  0.00           H  
ATOM   1561  C   THR    85      75.895  39.522  75.128  1.00  0.00           C  
ATOM   1562  O   THR    85      74.654  39.589  74.949  1.00  0.00           O  
ATOM   1563  N   ASN    86      76.450  39.999  76.250  1.00  0.00           N  
ATOM   1564  H   ASN    86      77.458  39.961  76.305  1.00  0.00           H  
ATOM   1565  CA  ASN    86      75.682  40.456  77.402  1.00  0.00           C  
ATOM   1566  HA  ASN    86      74.614  40.330  77.221  1.00  0.00           H  
ATOM   1567  CB  ASN    86      76.123  39.753  78.668  1.00  0.00           C  
ATOM   1568  HB2 ASN    86      76.235  38.676  78.548  1.00  0.00           H  
ATOM   1569  HB3 ASN    86      77.166  40.020  78.838  1.00  0.00           H  
ATOM   1570  CG  ASN    86      75.324  40.081  79.921  1.00  0.00           C  
ATOM   1571  OD1 ASN    86      75.789  40.773  80.790  1.00  0.00           O  
ATOM   1572  ND2 ASN    86      74.064  39.822  80.062  1.00  0.00           N  
ATOM   1573 HD21 ASN    86      73.628  39.969  80.961  1.00  0.00           H  
ATOM   1574 HD22 ASN    86      73.564  39.570  79.221  1.00  0.00           H  
ATOM   1575  C   ASN    86      75.819  41.970  77.663  1.00  0.00           C  
ATOM   1576  O   ASN    86      76.953  42.440  77.335  1.00  0.00           O  
ATOM   1577  N   ILE    87      74.822  42.629  78.265  1.00  0.00           N  
ATOM   1578  H   ILE    87      73.939  42.152  78.379  1.00  0.00           H  
ATOM   1579  CA  ILE    87      74.767  44.040  78.828  1.00  0.00           C  
ATOM   1580  HA  ILE    87      74.920  44.583  77.896  1.00  0.00           H  
ATOM   1581  CB  ILE    87      73.348  44.250  79.270  1.00  0.00           C  
ATOM   1582  HB  ILE    87      72.736  43.782  78.499  1.00  0.00           H  
ATOM   1583  CG2 ILE    87      72.954  43.596  80.593  1.00  0.00           C  
ATOM   1584 HG21 ILE    87      71.889  43.662  80.816  1.00  0.00           H  
ATOM   1585 HG22 ILE    87      73.136  42.529  80.465  1.00  0.00           H  
ATOM   1586 HG23 ILE    87      73.526  44.068  81.392  1.00  0.00           H  
ATOM   1587  CG1 ILE    87      72.937  45.756  79.206  1.00  0.00           C  
ATOM   1588 HG12 ILE    87      73.253  46.149  80.172  1.00  0.00           H  
ATOM   1589 HG13 ILE    87      73.474  46.162  78.348  1.00  0.00           H  
ATOM   1590  CD1 ILE    87      71.432  46.030  78.896  1.00  0.00           C  
ATOM   1591 HD11 ILE    87      71.102  45.389  78.078  1.00  0.00           H  
ATOM   1592 HD12 ILE    87      70.774  45.694  79.697  1.00  0.00           H  
ATOM   1593 HD13 ILE    87      71.324  47.100  78.723  1.00  0.00           H  
ATOM   1594  C   ILE    87      75.832  44.435  79.772  1.00  0.00           C  
ATOM   1595  O   ILE    87      76.358  45.537  79.644  1.00  0.00           O  
ATOM   1596  N   PHE    88      76.092  43.601  80.716  1.00  0.00           N  
ATOM   1597  H   PHE    88      75.607  42.715  80.722  1.00  0.00           H  
ATOM   1598  CA  PHE    88      77.051  43.813  81.753  1.00  0.00           C  
ATOM   1599  HA  PHE    88      77.268  44.870  81.909  1.00  0.00           H  
ATOM   1600  CB  PHE    88      76.546  43.143  83.071  1.00  0.00           C  
ATOM   1601  HB2 PHE    88      76.228  42.135  82.806  1.00  0.00           H  
ATOM   1602  HB3 PHE    88      77.316  43.216  83.840  1.00  0.00           H  
ATOM   1603  CG  PHE    88      75.288  43.759  83.577  1.00  0.00           C  
ATOM   1604  CD1 PHE    88      75.156  45.142  83.692  1.00  0.00           C  
ATOM   1605  HD1 PHE    88      76.011  45.754  83.444  1.00  0.00           H  
ATOM   1606  CE1 PHE    88      73.891  45.687  84.196  1.00  0.00           C  
ATOM   1607  HE1 PHE    88      73.692  46.714  84.465  1.00  0.00           H  
ATOM   1608  CZ  PHE    88      72.835  44.798  84.537  1.00  0.00           C  
ATOM   1609  HZ  PHE    88      71.956  45.275  84.944  1.00  0.00           H  
ATOM   1610  CE2 PHE    88      72.982  43.432  84.489  1.00  0.00           C  
ATOM   1611  HE2 PHE    88      72.213  42.780  84.876  1.00  0.00           H  
ATOM   1612  CD2 PHE    88      74.191  42.941  83.896  1.00  0.00           C  
ATOM   1613  HD2 PHE    88      74.286  41.894  83.646  1.00  0.00           H  
ATOM   1614  C   PHE    88      78.372  43.174  81.363  1.00  0.00           C  
ATOM   1615  O   PHE    88      79.414  43.882  81.493  1.00  0.00           O  
ATOM   1616  N   GLY    89      78.295  41.948  80.817  1.00  0.00           N  
ATOM   1617  H   GLY    89      77.383  41.577  80.592  1.00  0.00           H  
ATOM   1618  CA  GLY    89      79.471  41.171  80.406  1.00  0.00           C  
ATOM   1619  HA2 GLY    89      80.061  40.963  81.298  1.00  0.00           H  
ATOM   1620  HA3 GLY    89      79.075  40.260  79.958  1.00  0.00           H  
ATOM   1621  C   GLY    89      80.390  41.778  79.408  1.00  0.00           C  
ATOM   1622  O   GLY    89      81.599  41.655  79.493  1.00  0.00           O  
ATOM   1623  N   ASN    90      79.948  42.497  78.460  1.00  0.00           N  
ATOM   1624  H   ASN    90      78.940  42.495  78.401  1.00  0.00           H  
ATOM   1625  CA  ASN    90      80.705  43.197  77.388  1.00  0.00           C  
ATOM   1626  HA  ASN    90      81.347  42.418  76.978  1.00  0.00           H  
ATOM   1627  CB  ASN    90      79.888  43.782  76.181  1.00  0.00           C  
ATOM   1628  HB2 ASN    90      80.561  43.851  75.326  1.00  0.00           H  
ATOM   1629  HB3 ASN    90      79.133  43.016  76.002  1.00  0.00           H  
ATOM   1630  CG  ASN    90      79.193  45.076  76.476  1.00  0.00           C  
ATOM   1631  OD1 ASN    90      79.855  46.112  76.421  1.00  0.00           O  
ATOM   1632  ND2 ASN    90      77.925  45.105  76.880  1.00  0.00           N  
ATOM   1633 HD21 ASN    90      77.536  46.011  77.098  1.00  0.00           H  
ATOM   1634 HD22 ASN    90      77.507  44.194  77.007  1.00  0.00           H  
ATOM   1635  C   ASN    90      81.785  44.180  77.795  1.00  0.00           C  
ATOM   1636  O   ASN    90      82.894  44.074  77.264  1.00  0.00           O  
ATOM   1637  N   TYR    91      81.599  44.924  78.943  1.00  0.00           N  
ATOM   1638  H   TYR    91      80.749  44.778  79.469  1.00  0.00           H  
ATOM   1639  CA  TYR    91      82.595  45.895  79.645  1.00  0.00           C  
ATOM   1640  HA  TYR    91      82.932  46.706  78.999  1.00  0.00           H  
ATOM   1641  CB  TYR    91      81.862  46.648  80.791  1.00  0.00           C  
ATOM   1642  HB2 TYR    91      81.425  45.946  81.501  1.00  0.00           H  
ATOM   1643  HB3 TYR    91      82.675  47.112  81.351  1.00  0.00           H  
ATOM   1644  CG  TYR    91      80.855  47.729  80.367  1.00  0.00           C  
ATOM   1645  CD1 TYR    91      81.226  49.048  80.058  1.00  0.00           C  
ATOM   1646  HD1 TYR    91      82.256  49.373  80.055  1.00  0.00           H  
ATOM   1647  CE1 TYR    91      80.234  50.021  79.864  1.00  0.00           C  
ATOM   1648  HE1 TYR    91      80.587  51.040  79.918  1.00  0.00           H  
ATOM   1649  CZ  TYR    91      78.829  49.736  79.711  1.00  0.00           C  
ATOM   1650  OH  TYR    91      78.033  50.775  79.393  1.00  0.00           O  
ATOM   1651  HH  TYR    91      77.088  50.607  79.367  1.00  0.00           H  
ATOM   1652  CE2 TYR    91      78.495  48.357  79.890  1.00  0.00           C  
ATOM   1653  HE2 TYR    91      77.463  48.049  79.812  1.00  0.00           H  
ATOM   1654  CD2 TYR    91      79.502  47.443  80.295  1.00  0.00           C  
ATOM   1655  HD2 TYR    91      79.173  46.421  80.411  1.00  0.00           H  
ATOM   1656  C   TYR    91      83.923  45.272  80.127  1.00  0.00           C  
ATOM   1657  O   TYR    91      85.026  45.825  79.995  1.00  0.00           O  
ATOM   1658  N   LEU    92      83.803  44.106  80.824  1.00  0.00           N  
ATOM   1659  H   LEU    92      82.871  43.721  80.877  1.00  0.00           H  
ATOM   1660  CA  LEU    92      84.991  43.306  81.192  1.00  0.00           C  
ATOM   1661  HA  LEU    92      85.629  43.944  81.804  1.00  0.00           H  
ATOM   1662  CB  LEU    92      84.498  42.250  82.197  1.00  0.00           C  
ATOM   1663  HB2 LEU    92      84.298  42.742  83.149  1.00  0.00           H  
ATOM   1664  HB3 LEU    92      83.502  41.947  81.873  1.00  0.00           H  
ATOM   1665  CG  LEU    92      85.377  40.964  82.369  1.00  0.00           C  
ATOM   1666  HG  LEU    92      85.381  40.470  81.398  1.00  0.00           H  
ATOM   1667  CD1 LEU    92      86.840  41.235  82.862  1.00  0.00           C  
ATOM   1668 HD11 LEU    92      86.773  41.781  83.803  1.00  0.00           H  
ATOM   1669 HD12 LEU    92      87.332  40.309  83.159  1.00  0.00           H  
ATOM   1670 HD13 LEU    92      87.364  41.774  82.072  1.00  0.00           H  
ATOM   1671  CD2 LEU    92      84.741  39.917  83.333  1.00  0.00           C  
ATOM   1672 HD21 LEU    92      83.853  39.383  82.995  1.00  0.00           H  
ATOM   1673 HD22 LEU    92      85.487  39.142  83.508  1.00  0.00           H  
ATOM   1674 HD23 LEU    92      84.597  40.314  84.337  1.00  0.00           H  
ATOM   1675  C   LEU    92      85.807  42.747  79.977  1.00  0.00           C  
ATOM   1676  O   LEU    92      87.042  42.730  79.980  1.00  0.00           O  
ATOM   1677  N   VAL    93      85.020  42.330  78.932  1.00  0.00           N  
ATOM   1678  H   VAL    93      84.017  42.281  79.040  1.00  0.00           H  
ATOM   1679  CA  VAL    93      85.623  41.865  77.711  1.00  0.00           C  
ATOM   1680  HA  VAL    93      86.317  41.064  77.967  1.00  0.00           H  
ATOM   1681  CB  VAL    93      84.564  41.195  76.715  1.00  0.00           C  
ATOM   1682  HB  VAL    93      83.891  42.000  76.422  1.00  0.00           H  
ATOM   1683  CG1 VAL    93      85.257  40.494  75.635  1.00  0.00           C  
ATOM   1684 HG11 VAL    93      86.034  41.080  75.144  1.00  0.00           H  
ATOM   1685 HG12 VAL    93      85.881  39.675  75.993  1.00  0.00           H  
ATOM   1686 HG13 VAL    93      84.571  40.011  74.939  1.00  0.00           H  
ATOM   1687  CG2 VAL    93      83.723  40.141  77.527  1.00  0.00           C  
ATOM   1688 HG21 VAL    93      84.327  39.296  77.857  1.00  0.00           H  
ATOM   1689 HG22 VAL    93      83.377  40.556  78.474  1.00  0.00           H  
ATOM   1690 HG23 VAL    93      82.819  39.744  77.065  1.00  0.00           H  
ATOM   1691  C   VAL    93      86.489  42.914  76.991  1.00  0.00           C  
ATOM   1692  O   VAL    93      87.702  42.712  76.645  1.00  0.00           O  
ATOM   1693  N   GLN    94      85.930  44.136  76.720  1.00  0.00           N  
ATOM   1694  H   GLN    94      84.952  44.213  76.961  1.00  0.00           H  
ATOM   1695  CA  GLN    94      86.583  45.419  76.335  1.00  0.00           C  
ATOM   1696  HA  GLN    94      86.971  45.259  75.329  1.00  0.00           H  
ATOM   1697  CB  GLN    94      85.572  46.597  76.092  1.00  0.00           C  
ATOM   1698  HB2 GLN    94      85.039  46.592  77.042  1.00  0.00           H  
ATOM   1699  HB3 GLN    94      85.995  47.593  75.962  1.00  0.00           H  
ATOM   1700  CG  GLN    94      84.594  46.261  74.945  1.00  0.00           C  
ATOM   1701  HG2 GLN    94      85.113  46.168  73.991  1.00  0.00           H  
ATOM   1702  HG3 GLN    94      83.940  45.435  75.223  1.00  0.00           H  
ATOM   1703  CD  GLN    94      83.679  47.451  74.754  1.00  0.00           C  
ATOM   1704  OE1 GLN    94      83.880  48.448  74.066  1.00  0.00           O  
ATOM   1705  NE2 GLN    94      82.519  47.461  75.394  1.00  0.00           N  
ATOM   1706 HE21 GLN    94      81.968  48.305  75.328  1.00  0.00           H  
ATOM   1707 HE22 GLN    94      82.238  46.668  75.952  1.00  0.00           H  
ATOM   1708  C   GLN    94      87.757  45.851  77.222  1.00  0.00           C  
ATOM   1709  O   GLN    94      88.866  46.167  76.697  1.00  0.00           O  
ATOM   1710  N   SER    95      87.579  45.753  78.569  1.00  0.00           N  
ATOM   1711  H   SER    95      86.722  45.397  78.965  1.00  0.00           H  
ATOM   1712  CA  SER    95      88.704  45.989  79.525  1.00  0.00           C  
ATOM   1713  HA  SER    95      89.095  47.005  79.470  1.00  0.00           H  
ATOM   1714  CB  SER    95      88.252  45.891  80.998  1.00  0.00           C  
ATOM   1715  HB2 SER    95      87.606  46.716  81.298  1.00  0.00           H  
ATOM   1716  HB3 SER    95      87.683  44.961  80.998  1.00  0.00           H  
ATOM   1717  OG  SER    95      89.208  46.009  81.975  1.00  0.00           O  
ATOM   1718  HG  SER    95      88.673  46.208  82.746  1.00  0.00           H  
ATOM   1719  C   SER    95      89.922  45.003  79.359  1.00  0.00           C  
ATOM   1720  O   SER    95      91.048  45.476  79.378  1.00  0.00           O  
ATOM   1721  N   VAL    96      89.645  43.781  78.999  1.00  0.00           N  
ATOM   1722  H   VAL    96      88.675  43.502  79.030  1.00  0.00           H  
ATOM   1723  CA  VAL    96      90.667  42.762  78.638  1.00  0.00           C  
ATOM   1724  HA  VAL    96      91.469  42.695  79.374  1.00  0.00           H  
ATOM   1725  CB  VAL    96      90.091  41.313  78.781  1.00  0.00           C  
ATOM   1726  HB  VAL    96      89.068  41.352  78.407  1.00  0.00           H  
ATOM   1727  CG1 VAL    96      90.937  40.128  78.198  1.00  0.00           C  
ATOM   1728 HG11 VAL    96      90.402  39.201  78.405  1.00  0.00           H  
ATOM   1729 HG12 VAL    96      91.078  40.198  77.119  1.00  0.00           H  
ATOM   1730 HG13 VAL    96      91.906  40.029  78.687  1.00  0.00           H  
ATOM   1731  CG2 VAL    96      89.985  41.029  80.282  1.00  0.00           C  
ATOM   1732 HG21 VAL    96      90.940  41.124  80.800  1.00  0.00           H  
ATOM   1733 HG22 VAL    96      89.318  41.740  80.770  1.00  0.00           H  
ATOM   1734 HG23 VAL    96      89.738  39.977  80.425  1.00  0.00           H  
ATOM   1735  C   VAL    96      91.231  43.014  77.310  1.00  0.00           C  
ATOM   1736  O   VAL    96      92.431  42.656  77.195  1.00  0.00           O  
ATOM   1737  N   ILE    97      90.449  43.506  76.382  1.00  0.00           N  
ATOM   1738  H   ILE    97      89.450  43.545  76.527  1.00  0.00           H  
ATOM   1739  CA  ILE    97      91.050  43.932  75.156  1.00  0.00           C  
ATOM   1740  HA  ILE    97      91.577  43.078  74.729  1.00  0.00           H  
ATOM   1741  CB  ILE    97      89.950  44.210  74.141  1.00  0.00           C  
ATOM   1742  HB  ILE    97      89.145  44.785  74.599  1.00  0.00           H  
ATOM   1743  CG2 ILE    97      90.548  45.078  73.087  1.00  0.00           C  
ATOM   1744 HG21 ILE    97      91.370  44.553  72.601  1.00  0.00           H  
ATOM   1745 HG22 ILE    97      89.818  45.291  72.306  1.00  0.00           H  
ATOM   1746 HG23 ILE    97      90.876  46.022  73.524  1.00  0.00           H  
ATOM   1747  CG1 ILE    97      89.503  42.881  73.487  1.00  0.00           C  
ATOM   1748 HG12 ILE    97      90.302  42.613  72.794  1.00  0.00           H  
ATOM   1749 HG13 ILE    97      89.603  42.069  74.207  1.00  0.00           H  
ATOM   1750  CD1 ILE    97      88.000  42.914  72.992  1.00  0.00           C  
ATOM   1751 HD11 ILE    97      87.723  41.969  72.526  1.00  0.00           H  
ATOM   1752 HD12 ILE    97      87.318  43.168  73.803  1.00  0.00           H  
ATOM   1753 HD13 ILE    97      87.779  43.626  72.197  1.00  0.00           H  
ATOM   1754  C   ILE    97      92.151  44.964  75.374  1.00  0.00           C  
ATOM   1755  O   ILE    97      93.260  44.825  74.885  1.00  0.00           O  
ATOM   1756  N   GLY    98      91.892  45.912  76.292  1.00  0.00           N  
ATOM   1757  H   GLY    98      90.900  46.028  76.442  1.00  0.00           H  
ATOM   1758  CA  GLY    98      92.842  46.876  76.882  1.00  0.00           C  
ATOM   1759  HA2 GLY    98      93.197  47.503  76.064  1.00  0.00           H  
ATOM   1760  HA3 GLY    98      92.259  47.486  77.572  1.00  0.00           H  
ATOM   1761  C   GLY    98      94.061  46.273  77.593  1.00  0.00           C  
ATOM   1762  O   GLY    98      95.269  46.592  77.317  1.00  0.00           O  
ATOM   1763  N   ILE    99      93.753  45.436  78.576  1.00  0.00           N  
ATOM   1764  H   ILE    99      92.772  45.402  78.816  1.00  0.00           H  
ATOM   1765  CA  ILE    99      94.872  44.735  79.332  1.00  0.00           C  
ATOM   1766  HA  ILE    99      95.562  45.366  79.891  1.00  0.00           H  
ATOM   1767  CB  ILE    99      94.196  43.813  80.375  1.00  0.00           C  
ATOM   1768  HB  ILE    99      93.269  43.447  79.933  1.00  0.00           H  
ATOM   1769  CG2 ILE    99      95.108  42.708  81.020  1.00  0.00           C  
ATOM   1770 HG21 ILE    99      95.813  43.159  81.719  1.00  0.00           H  
ATOM   1771 HG22 ILE    99      94.471  41.941  81.461  1.00  0.00           H  
ATOM   1772 HG23 ILE    99      95.671  42.182  80.249  1.00  0.00           H  
ATOM   1773  CG1 ILE    99      93.710  44.664  81.553  1.00  0.00           C  
ATOM   1774 HG12 ILE    99      94.518  44.885  82.251  1.00  0.00           H  
ATOM   1775 HG13 ILE    99      93.375  45.674  81.316  1.00  0.00           H  
ATOM   1776  CD1 ILE    99      92.594  44.017  82.348  1.00  0.00           C  
ATOM   1777 HD11 ILE    99      92.099  44.627  83.103  1.00  0.00           H  
ATOM   1778 HD12 ILE    99      91.773  43.857  81.649  1.00  0.00           H  
ATOM   1779 HD13 ILE    99      92.911  43.104  82.853  1.00  0.00           H  
ATOM   1780  C   ILE    99      95.807  43.982  78.380  1.00  0.00           C  
ATOM   1781  O   ILE    99      97.025  44.015  78.505  1.00  0.00           O  
ATOM   1782  N   SER   100      95.269  43.217  77.433  1.00  0.00           N  
ATOM   1783  H   SER   100      94.259  43.208  77.454  1.00  0.00           H  
ATOM   1784  CA  SER   100      96.096  42.541  76.466  1.00  0.00           C  
ATOM   1785  HA  SER   100      96.692  41.924  77.139  1.00  0.00           H  
ATOM   1786  CB  SER   100      95.258  41.765  75.535  1.00  0.00           C  
ATOM   1787  HB2 SER   100      94.618  42.529  75.094  1.00  0.00           H  
ATOM   1788  HB3 SER   100      95.821  41.227  74.773  1.00  0.00           H  
ATOM   1789  OG  SER   100      94.257  40.936  76.147  1.00  0.00           O  
ATOM   1790  HG  SER   100      93.599  41.449  76.622  1.00  0.00           H  
ATOM   1791  C   SER   100      96.998  43.402  75.639  1.00  0.00           C  
ATOM   1792  O   SER   100      98.109  43.012  75.423  1.00  0.00           O  
ATOM   1793  N   LEU   101      96.543  44.578  75.238  1.00  0.00           N  
ATOM   1794  H   LEU   101      95.557  44.764  75.354  1.00  0.00           H  
ATOM   1795  CA  LEU   101      97.398  45.597  74.595  1.00  0.00           C  
ATOM   1796  HA  LEU   101      97.989  45.178  73.781  1.00  0.00           H  
ATOM   1797  CB  LEU   101      96.580  46.757  73.984  1.00  0.00           C  
ATOM   1798  HB2 LEU   101      96.134  46.320  73.091  1.00  0.00           H  
ATOM   1799  HB3 LEU   101      95.807  47.043  74.697  1.00  0.00           H  
ATOM   1800  CG  LEU   101      97.305  48.017  73.434  1.00  0.00           C  
ATOM   1801  HG  LEU   101      98.001  48.444  74.155  1.00  0.00           H  
ATOM   1802  CD1 LEU   101      98.020  47.702  72.087  1.00  0.00           C  
ATOM   1803 HD11 LEU   101      98.613  48.566  71.785  1.00  0.00           H  
ATOM   1804 HD12 LEU   101      98.667  46.825  72.120  1.00  0.00           H  
ATOM   1805 HD13 LEU   101      97.362  47.372  71.283  1.00  0.00           H  
ATOM   1806  CD2 LEU   101      96.338  49.120  73.079  1.00  0.00           C  
ATOM   1807 HD21 LEU   101      95.672  48.764  72.293  1.00  0.00           H  
ATOM   1808 HD22 LEU   101      95.807  49.345  74.003  1.00  0.00           H  
ATOM   1809 HD23 LEU   101      96.762  50.063  72.731  1.00  0.00           H  
ATOM   1810  C   LEU   101      98.609  46.020  75.573  1.00  0.00           C  
ATOM   1811  O   LEU   101      99.756  46.173  75.145  1.00  0.00           O  
ATOM   1812  N   ALA   102      98.314  46.200  76.887  1.00  0.00           N  
ATOM   1813  H   ALA   102      97.383  46.036  77.243  1.00  0.00           H  
ATOM   1814  CA  ALA   102      99.179  46.762  77.939  1.00  0.00           C  
ATOM   1815  HA  ALA   102      99.610  47.623  77.428  1.00  0.00           H  
ATOM   1816  CB  ALA   102      98.227  47.228  79.014  1.00  0.00           C  
ATOM   1817  HB1 ALA   102      97.787  46.391  79.555  1.00  0.00           H  
ATOM   1818  HB2 ALA   102      98.761  47.809  79.767  1.00  0.00           H  
ATOM   1819  HB3 ALA   102      97.457  47.839  78.545  1.00  0.00           H  
ATOM   1820  C   ALA   102     100.291  45.790  78.474  1.00  0.00           C  
ATOM   1821  O   ALA   102     101.172  46.206  79.251  1.00  0.00           O  
ATOM   1822  N   THR   103     100.235  44.563  78.071  1.00  0.00           N  
ATOM   1823  H   THR   103      99.634  44.361  77.285  1.00  0.00           H  
ATOM   1824  CA  THR   103     100.948  43.422  78.669  1.00  0.00           C  
ATOM   1825  HA  THR   103     101.839  43.743  79.208  1.00  0.00           H  
ATOM   1826  CB  THR   103      99.991  42.710  79.690  1.00  0.00           C  
ATOM   1827  HB  THR   103     100.526  41.843  80.076  1.00  0.00           H  
ATOM   1828  CG2 THR   103      99.379  43.465  80.941  1.00  0.00           C  
ATOM   1829 HG21 THR   103     100.262  43.807  81.481  1.00  0.00           H  
ATOM   1830 HG22 THR   103      98.856  44.351  80.581  1.00  0.00           H  
ATOM   1831 HG23 THR   103      98.767  42.768  81.514  1.00  0.00           H  
ATOM   1832  OG1 THR   103      98.911  42.186  78.987  1.00  0.00           O  
ATOM   1833  HG1 THR   103      98.338  42.940  78.827  1.00  0.00           H  
ATOM   1834  C   THR   103     101.411  42.456  77.604  1.00  0.00           C  
ATOM   1835  O   THR   103     100.997  42.529  76.448  1.00  0.00           O  
ATOM   1836  N   ASN   104     102.355  41.628  77.991  1.00  0.00           N  
ATOM   1837  H   ASN   104     102.748  41.724  78.917  1.00  0.00           H  
ATOM   1838  CA  ASN   104     102.938  40.673  77.171  1.00  0.00           C  
ATOM   1839  HA  ASN   104     102.141  40.181  76.615  1.00  0.00           H  
ATOM   1840  CB  ASN   104     103.818  41.246  76.053  1.00  0.00           C  
ATOM   1841  HB2 ASN   104     104.180  40.477  75.371  1.00  0.00           H  
ATOM   1842  HB3 ASN   104     103.205  41.739  75.298  1.00  0.00           H  
ATOM   1843  CG  ASN   104     104.896  42.244  76.496  1.00  0.00           C  
ATOM   1844  OD1 ASN   104     104.683  43.407  76.776  1.00  0.00           O  
ATOM   1845  ND2 ASN   104     106.145  41.874  76.516  1.00  0.00           N  
ATOM   1846 HD21 ASN   104     106.709  42.595  76.941  1.00  0.00           H  
ATOM   1847 HD22 ASN   104     106.430  40.923  76.332  1.00  0.00           H  
ATOM   1848  C   ASN   104     103.636  39.591  78.012  1.00  0.00           C  
ATOM   1849  O   ASN   104     104.231  39.963  79.062  1.00  0.00           O  
ATOM   1850  N   ASP   105     103.526  38.250  77.692  1.00  0.00           N  
ATOM   1851  H   ASP   105     103.059  38.087  76.812  1.00  0.00           H  
ATOM   1852  CA  ASP   105     103.941  36.938  78.366  1.00  0.00           C  
ATOM   1853  HA  ASP   105     104.849  37.227  78.896  1.00  0.00           H  
ATOM   1854  CB  ASP   105     102.914  36.405  79.360  1.00  0.00           C  
ATOM   1855  HB2 ASP   105     103.386  35.831  80.156  1.00  0.00           H  
ATOM   1856  HB3 ASP   105     102.637  37.292  79.931  1.00  0.00           H  
ATOM   1857  CG  ASP   105     101.574  35.819  78.812  1.00  0.00           C  
ATOM   1858  OD1 ASP   105     100.863  36.609  78.154  1.00  0.00           O  
ATOM   1859  OD2 ASP   105     101.274  34.623  78.971  1.00  0.00           O  
ATOM   1860  C   ASP   105     104.224  35.799  77.289  1.00  0.00           C  
ATOM   1861  O   ASP   105     103.917  35.947  76.116  1.00  0.00           O  
ATOM   1862  N   ASP   106     104.717  34.605  77.733  1.00  0.00           N  
ATOM   1863  H   ASP   106     104.889  34.393  78.705  1.00  0.00           H  
ATOM   1864  CA  ASP   106     105.187  33.555  76.796  1.00  0.00           C  
ATOM   1865  HA  ASP   106     105.900  33.900  76.048  1.00  0.00           H  
ATOM   1866  CB  ASP   106     105.792  32.346  77.367  1.00  0.00           C  
ATOM   1867  HB2 ASP   106     105.101  31.966  78.120  1.00  0.00           H  
ATOM   1868  HB3 ASP   106     105.953  31.549  76.641  1.00  0.00           H  
ATOM   1869  CG  ASP   106     107.187  32.581  77.954  1.00  0.00           C  
ATOM   1870  OD1 ASP   106     107.811  33.634  77.622  1.00  0.00           O  
ATOM   1871  OD2 ASP   106     107.739  31.769  78.680  1.00  0.00           O  
ATOM   1872  C   ASP   106     103.992  33.000  75.912  1.00  0.00           C  
ATOM   1873  O   ASP   106     104.216  32.636  74.827  1.00  0.00           O  
ATOM   1874  N   GLY   107     102.739  32.964  76.422  1.00  0.00           N  
ATOM   1875  H   GLY   107     102.514  33.385  77.312  1.00  0.00           H  
ATOM   1876  CA  GLY   107     101.634  32.425  75.636  1.00  0.00           C  
ATOM   1877  HA2 GLY   107     101.877  31.671  74.888  1.00  0.00           H  
ATOM   1878  HA3 GLY   107     100.992  31.885  76.331  1.00  0.00           H  
ATOM   1879  C   GLY   107     100.822  33.430  74.893  1.00  0.00           C  
ATOM   1880  O   GLY   107      99.788  33.168  74.267  1.00  0.00           O  
ATOM   1881  N   TYR   108     101.269  34.690  74.919  1.00  0.00           N  
ATOM   1882  H   TYR   108     102.189  34.785  75.327  1.00  0.00           H  
ATOM   1883  CA  TYR   108     100.550  35.899  74.304  1.00  0.00           C  
ATOM   1884  HA  TYR   108      99.629  36.036  74.870  1.00  0.00           H  
ATOM   1885  CB  TYR   108     101.363  37.151  74.613  1.00  0.00           C  
ATOM   1886  HB2 TYR   108     101.503  37.279  75.686  1.00  0.00           H  
ATOM   1887  HB3 TYR   108     102.286  36.904  74.089  1.00  0.00           H  
ATOM   1888  CG  TYR   108     100.915  38.589  74.215  1.00  0.00           C  
ATOM   1889  CD1 TYR   108     101.786  39.546  73.600  1.00  0.00           C  
ATOM   1890  HD1 TYR   108     102.823  39.261  73.499  1.00  0.00           H  
ATOM   1891  CE1 TYR   108     101.389  40.869  73.258  1.00  0.00           C  
ATOM   1892  HE1 TYR   108     102.087  41.551  72.795  1.00  0.00           H  
ATOM   1893  CZ  TYR   108      99.990  41.170  73.497  1.00  0.00           C  
ATOM   1894  OH  TYR   108      99.467  42.375  73.172  1.00  0.00           O  
ATOM   1895  HH  TYR   108      98.847  42.585  73.874  1.00  0.00           H  
ATOM   1896  CE2 TYR   108      99.101  40.190  74.054  1.00  0.00           C  
ATOM   1897  HE2 TYR   108      98.038  40.366  74.138  1.00  0.00           H  
ATOM   1898  CD2 TYR   108      99.564  38.964  74.489  1.00  0.00           C  
ATOM   1899  HD2 TYR   108      98.839  38.225  74.794  1.00  0.00           H  
ATOM   1900  C   TYR   108     100.246  35.849  72.769  1.00  0.00           C  
ATOM   1901  O   TYR   108      99.137  36.146  72.423  1.00  0.00           O  
ATOM   1902  N   THR   109     101.176  35.569  71.837  1.00  0.00           N  
ATOM   1903  H   THR   109     102.100  35.325  72.163  1.00  0.00           H  
ATOM   1904  CA  THR   109     100.843  35.458  70.422  1.00  0.00           C  
ATOM   1905  HA  THR   109     100.219  36.334  70.247  1.00  0.00           H  
ATOM   1906  CB  THR   109     102.040  35.790  69.457  1.00  0.00           C  
ATOM   1907  HB  THR   109     101.702  35.630  68.433  1.00  0.00           H  
ATOM   1908  CG2 THR   109     102.599  37.174  69.686  1.00  0.00           C  
ATOM   1909 HG21 THR   109     101.842  37.939  69.516  1.00  0.00           H  
ATOM   1910 HG22 THR   109     103.126  37.245  70.638  1.00  0.00           H  
ATOM   1911 HG23 THR   109     103.288  37.358  68.862  1.00  0.00           H  
ATOM   1912  OG1 THR   109     102.969  34.816  69.858  1.00  0.00           O  
ATOM   1913  HG1 THR   109     102.767  33.958  69.477  1.00  0.00           H  
ATOM   1914  C   THR   109      99.962  34.312  69.943  1.00  0.00           C  
ATOM   1915  O   THR   109      99.224  34.549  69.016  1.00  0.00           O  
ATOM   1916  N   LYS   110      99.954  33.202  70.630  1.00  0.00           N  
ATOM   1917  H   LYS   110     100.605  33.136  71.399  1.00  0.00           H  
ATOM   1918  CA  LYS   110      98.915  32.126  70.403  1.00  0.00           C  
ATOM   1919  HA  LYS   110      98.826  32.066  69.319  1.00  0.00           H  
ATOM   1920  CB  LYS   110      99.509  30.773  70.772  1.00  0.00           C  
ATOM   1921  HB2 LYS   110     100.539  30.626  70.446  1.00  0.00           H  
ATOM   1922  HB3 LYS   110      99.671  30.813  71.849  1.00  0.00           H  
ATOM   1923  CG  LYS   110      98.676  29.537  70.478  1.00  0.00           C  
ATOM   1924  HG2 LYS   110      99.324  28.714  70.781  1.00  0.00           H  
ATOM   1925  HG3 LYS   110      97.860  29.324  71.168  1.00  0.00           H  
ATOM   1926  CD  LYS   110      98.133  29.278  69.111  1.00  0.00           C  
ATOM   1927  HD2 LYS   110      97.435  30.106  68.991  1.00  0.00           H  
ATOM   1928  HD3 LYS   110      98.924  29.308  68.362  1.00  0.00           H  
ATOM   1929  CE  LYS   110      97.264  28.016  69.114  1.00  0.00           C  
ATOM   1930  HE2 LYS   110      97.665  27.343  69.872  1.00  0.00           H  
ATOM   1931  HE3 LYS   110      96.251  28.211  69.465  1.00  0.00           H  
ATOM   1932  NZ  LYS   110      97.374  27.199  67.829  1.00  0.00           N  
ATOM   1933  HZ1 LYS   110      96.927  27.574  67.004  1.00  0.00           H  
ATOM   1934  HZ2 LYS   110      98.269  26.807  67.572  1.00  0.00           H  
ATOM   1935  HZ3 LYS   110      96.839  26.355  67.973  1.00  0.00           H  
ATOM   1936  C   LYS   110      97.561  32.457  71.002  1.00  0.00           C  
ATOM   1937  O   LYS   110      96.546  32.313  70.276  1.00  0.00           O  
ATOM   1938  N   ARG   111      97.556  33.095  72.187  1.00  0.00           N  
ATOM   1939  H   ARG   111      98.416  33.218  72.701  1.00  0.00           H  
ATOM   1940  CA  ARG   111      96.288  33.747  72.765  1.00  0.00           C  
ATOM   1941  HA  ARG   111      95.555  32.942  72.823  1.00  0.00           H  
ATOM   1942  CB  ARG   111      96.628  34.306  74.175  1.00  0.00           C  
ATOM   1943  HB2 ARG   111      97.179  33.506  74.671  1.00  0.00           H  
ATOM   1944  HB3 ARG   111      97.241  35.205  74.120  1.00  0.00           H  
ATOM   1945  CG  ARG   111      95.369  34.500  74.963  1.00  0.00           C  
ATOM   1946  HG2 ARG   111      94.734  35.263  74.511  1.00  0.00           H  
ATOM   1947  HG3 ARG   111      94.720  33.663  74.704  1.00  0.00           H  
ATOM   1948  CD  ARG   111      95.643  34.634  76.493  1.00  0.00           C  
ATOM   1949  HD2 ARG   111      94.649  34.733  76.931  1.00  0.00           H  
ATOM   1950  HD3 ARG   111      96.227  33.799  76.881  1.00  0.00           H  
ATOM   1951  NE  ARG   111      96.468  35.828  76.806  1.00  0.00           N  
ATOM   1952  HE  ARG   111      96.053  36.744  76.709  1.00  0.00           H  
ATOM   1953  CZ  ARG   111      97.745  35.940  77.178  1.00  0.00           C  
ATOM   1954  NH1 ARG   111      98.592  34.999  77.466  1.00  0.00           N  
ATOM   1955 HH11 ARG   111      98.321  34.073  77.167  1.00  0.00           H  
ATOM   1956 HH12 ARG   111      99.522  35.256  77.765  1.00  0.00           H  
ATOM   1957  NH2 ARG   111      98.311  37.072  77.263  1.00  0.00           N  
ATOM   1958 HH21 ARG   111      97.895  37.974  77.078  1.00  0.00           H  
ATOM   1959 HH22 ARG   111      99.249  37.113  77.633  1.00  0.00           H  
ATOM   1960  C   ARG   111      95.598  34.832  71.946  1.00  0.00           C  
ATOM   1961  O   ARG   111      94.366  34.744  71.891  1.00  0.00           O  
ATOM   1962  N   GLN   112      96.394  35.766  71.362  1.00  0.00           N  
ATOM   1963  H   GLN   112      97.383  35.798  71.567  1.00  0.00           H  
ATOM   1964  CA  GLN   112      95.832  36.733  70.439  1.00  0.00           C  
ATOM   1965  HA  GLN   112      95.008  37.264  70.917  1.00  0.00           H  
ATOM   1966  CB  GLN   112      96.813  37.835  69.961  1.00  0.00           C  
ATOM   1967  HB2 GLN   112      97.641  37.382  69.417  1.00  0.00           H  
ATOM   1968  HB3 GLN   112      96.351  38.483  69.216  1.00  0.00           H  
ATOM   1969  CG  GLN   112      97.230  38.659  71.192  1.00  0.00           C  
ATOM   1970  HG2 GLN   112      97.752  38.005  71.890  1.00  0.00           H  
ATOM   1971  HG3 GLN   112      97.862  39.441  70.773  1.00  0.00           H  
ATOM   1972  CD  GLN   112      96.096  39.325  71.918  1.00  0.00           C  
ATOM   1973  OE1 GLN   112      95.909  39.052  73.130  1.00  0.00           O  
ATOM   1974  NE2 GLN   112      95.209  40.105  71.317  1.00  0.00           N  
ATOM   1975 HE21 GLN   112      94.523  40.497  71.946  1.00  0.00           H  
ATOM   1976 HE22 GLN   112      95.445  40.475  70.407  1.00  0.00           H  
ATOM   1977  C   GLN   112      95.254  36.101  69.207  1.00  0.00           C  
ATOM   1978  O   GLN   112      94.257  36.521  68.642  1.00  0.00           O  
ATOM   1979  N   GLU   113      96.003  35.129  68.623  1.00  0.00           N  
ATOM   1980  H   GLU   113      96.836  34.807  69.095  1.00  0.00           H  
ATOM   1981  CA  GLU   113      95.446  34.298  67.519  1.00  0.00           C  
ATOM   1982  HA  GLU   113      95.187  34.969  66.700  1.00  0.00           H  
ATOM   1983  CB  GLU   113      96.520  33.330  66.997  1.00  0.00           C  
ATOM   1984  HB2 GLU   113      97.345  33.867  66.529  1.00  0.00           H  
ATOM   1985  HB3 GLU   113      96.888  32.673  67.784  1.00  0.00           H  
ATOM   1986  CG  GLU   113      95.878  32.346  65.934  1.00  0.00           C  
ATOM   1987  HG2 GLU   113      96.560  31.540  65.665  1.00  0.00           H  
ATOM   1988  HG3 GLU   113      95.189  31.735  66.517  1.00  0.00           H  
ATOM   1989  CD  GLU   113      95.274  32.956  64.663  1.00  0.00           C  
ATOM   1990  OE1 GLU   113      94.240  32.492  64.206  1.00  0.00           O  
ATOM   1991  OE2 GLU   113      95.772  34.033  64.191  1.00  0.00           O  
ATOM   1992  C   GLU   113      94.166  33.531  67.940  1.00  0.00           C  
ATOM   1993  O   GLU   113      93.231  33.471  67.173  1.00  0.00           O  
ATOM   1994  N   LYS   114      94.047  32.871  69.088  1.00  0.00           N  
ATOM   1995  H   LYS   114      94.912  32.629  69.550  1.00  0.00           H  
ATOM   1996  CA  LYS   114      92.885  32.188  69.590  1.00  0.00           C  
ATOM   1997  HA  LYS   114      92.606  31.470  68.819  1.00  0.00           H  
ATOM   1998  CB  LYS   114      93.326  31.302  70.754  1.00  0.00           C  
ATOM   1999  HB2 LYS   114      94.103  30.622  70.404  1.00  0.00           H  
ATOM   2000  HB3 LYS   114      93.699  31.934  71.559  1.00  0.00           H  
ATOM   2001  CG  LYS   114      92.341  30.299  71.364  1.00  0.00           C  
ATOM   2002  HG2 LYS   114      91.345  30.734  71.439  1.00  0.00           H  
ATOM   2003  HG3 LYS   114      92.235  29.507  70.622  1.00  0.00           H  
ATOM   2004  CD  LYS   114      92.733  29.621  72.698  1.00  0.00           C  
ATOM   2005  HD2 LYS   114      92.115  28.752  72.922  1.00  0.00           H  
ATOM   2006  HD3 LYS   114      93.750  29.252  72.564  1.00  0.00           H  
ATOM   2007  CE  LYS   114      92.564  30.535  73.902  1.00  0.00           C  
ATOM   2008  HE2 LYS   114      93.058  31.471  73.641  1.00  0.00           H  
ATOM   2009  HE3 LYS   114      91.555  30.899  74.092  1.00  0.00           H  
ATOM   2010  NZ  LYS   114      93.249  30.187  75.211  1.00  0.00           N  
ATOM   2011  HZ1 LYS   114      93.075  29.263  75.580  1.00  0.00           H  
ATOM   2012  HZ2 LYS   114      94.239  30.370  75.139  1.00  0.00           H  
ATOM   2013  HZ3 LYS   114      93.071  30.863  75.940  1.00  0.00           H  
ATOM   2014  C   LYS   114      91.673  33.140  69.889  1.00  0.00           C  
ATOM   2015  O   LYS   114      90.629  32.830  69.419  1.00  0.00           O  
ATOM   2016  N   LEU   115      91.871  34.379  70.374  1.00  0.00           N  
ATOM   2017  H   LEU   115      92.776  34.556  70.787  1.00  0.00           H  
ATOM   2018  CA  LEU   115      90.967  35.481  70.179  1.00  0.00           C  
ATOM   2019  HA  LEU   115      90.031  35.121  70.607  1.00  0.00           H  
ATOM   2020  CB  LEU   115      91.501  36.667  71.062  1.00  0.00           C  
ATOM   2021  HB2 LEU   115      91.650  36.298  72.076  1.00  0.00           H  
ATOM   2022  HB3 LEU   115      92.505  36.960  70.757  1.00  0.00           H  
ATOM   2023  CG  LEU   115      90.554  37.866  71.129  1.00  0.00           C  
ATOM   2024  HG  LEU   115      90.099  38.288  70.233  1.00  0.00           H  
ATOM   2025  CD1 LEU   115      89.311  37.575  71.956  1.00  0.00           C  
ATOM   2026 HD11 LEU   115      88.647  38.417  72.150  1.00  0.00           H  
ATOM   2027 HD12 LEU   115      88.760  36.777  71.459  1.00  0.00           H  
ATOM   2028 HD13 LEU   115      89.715  37.155  72.877  1.00  0.00           H  
ATOM   2029  CD2 LEU   115      91.246  39.056  71.815  1.00  0.00           C  
ATOM   2030 HD21 LEU   115      90.597  39.926  71.712  1.00  0.00           H  
ATOM   2031 HD22 LEU   115      91.305  38.815  72.876  1.00  0.00           H  
ATOM   2032 HD23 LEU   115      92.211  39.306  71.374  1.00  0.00           H  
ATOM   2033  C   LEU   115      90.527  35.998  68.824  1.00  0.00           C  
ATOM   2034  O   LEU   115      89.351  36.352  68.686  1.00  0.00           O  
ATOM   2035  N   LYS   116      91.421  36.120  67.847  1.00  0.00           N  
ATOM   2036  H   LYS   116      92.385  35.895  68.050  1.00  0.00           H  
ATOM   2037  CA  LYS   116      91.060  36.247  66.409  1.00  0.00           C  
ATOM   2038  HA  LYS   116      90.458  37.142  66.258  1.00  0.00           H  
ATOM   2039  CB  LYS   116      92.380  36.366  65.687  1.00  0.00           C  
ATOM   2040  HB2 LYS   116      93.114  36.743  66.399  1.00  0.00           H  
ATOM   2041  HB3 LYS   116      92.670  35.372  65.346  1.00  0.00           H  
ATOM   2042  CG  LYS   116      92.315  37.367  64.535  1.00  0.00           C  
ATOM   2043  HG2 LYS   116      91.380  37.240  63.988  1.00  0.00           H  
ATOM   2044  HG3 LYS   116      92.351  38.356  64.992  1.00  0.00           H  
ATOM   2045  CD  LYS   116      93.451  37.196  63.484  1.00  0.00           C  
ATOM   2046  HD2 LYS   116      93.558  38.157  62.980  1.00  0.00           H  
ATOM   2047  HD3 LYS   116      94.354  36.921  64.028  1.00  0.00           H  
ATOM   2048  CE  LYS   116      93.273  35.980  62.561  1.00  0.00           C  
ATOM   2049  HE2 LYS   116      92.753  35.126  62.996  1.00  0.00           H  
ATOM   2050  HE3 LYS   116      92.698  36.179  61.657  1.00  0.00           H  
ATOM   2051  NZ  LYS   116      94.619  35.415  62.114  1.00  0.00           N  
ATOM   2052  HZ1 LYS   116      95.021  34.972  62.928  1.00  0.00           H  
ATOM   2053  HZ2 LYS   116      94.555  34.745  61.360  1.00  0.00           H  
ATOM   2054  HZ3 LYS   116      95.186  36.152  61.719  1.00  0.00           H  
ATOM   2055  C   LYS   116      90.199  35.125  65.769  1.00  0.00           C  
ATOM   2056  O   LYS   116      89.223  35.434  65.062  1.00  0.00           O  
ATOM   2057  N   ASN   117      90.450  33.894  66.246  1.00  0.00           N  
ATOM   2058  H   ASN   117      91.221  33.917  66.897  1.00  0.00           H  
ATOM   2059  CA  ASN   117      89.786  32.638  65.856  1.00  0.00           C  
ATOM   2060  HA  ASN   117      89.713  32.695  64.770  1.00  0.00           H  
ATOM   2061  CB  ASN   117      90.551  31.430  66.256  1.00  0.00           C  
ATOM   2062  HB2 ASN   117      91.408  31.328  65.591  1.00  0.00           H  
ATOM   2063  HB3 ASN   117      90.950  31.537  67.265  1.00  0.00           H  
ATOM   2064  CG  ASN   117      89.888  30.057  66.229  1.00  0.00           C  
ATOM   2065  OD1 ASN   117      89.507  29.530  67.292  1.00  0.00           O  
ATOM   2066  ND2 ASN   117      89.757  29.382  65.052  1.00  0.00           N  
ATOM   2067 HD21 ASN   117      89.301  28.482  65.024  1.00  0.00           H  
ATOM   2068 HD22 ASN   117      90.296  29.615  64.231  1.00  0.00           H  
ATOM   2069  C   ASN   117      88.328  32.732  66.459  1.00  0.00           C  
ATOM   2070  O   ASN   117      87.326  32.592  65.710  1.00  0.00           O  
ATOM   2071  N   PHE   118      88.136  33.139  67.744  1.00  0.00           N  
ATOM   2072  H   PHE   118      88.916  33.084  68.384  1.00  0.00           H  
ATOM   2073  CA  PHE   118      86.844  33.474  68.311  1.00  0.00           C  
ATOM   2074  HA  PHE   118      86.269  32.548  68.298  1.00  0.00           H  
ATOM   2075  CB  PHE   118      87.010  33.876  69.750  1.00  0.00           C  
ATOM   2076  HB2 PHE   118      87.599  34.792  69.788  1.00  0.00           H  
ATOM   2077  HB3 PHE   118      86.057  34.233  70.141  1.00  0.00           H  
ATOM   2078  CG  PHE   118      87.557  32.828  70.728  1.00  0.00           C  
ATOM   2079  CD1 PHE   118      87.766  31.480  70.366  1.00  0.00           C  
ATOM   2080  HD1 PHE   118      87.529  31.090  69.388  1.00  0.00           H  
ATOM   2081  CE1 PHE   118      88.286  30.576  71.323  1.00  0.00           C  
ATOM   2082  HE1 PHE   118      88.397  29.548  71.009  1.00  0.00           H  
ATOM   2083  CZ  PHE   118      88.752  30.960  72.591  1.00  0.00           C  
ATOM   2084  HZ  PHE   118      89.198  30.208  73.225  1.00  0.00           H  
ATOM   2085  CE2 PHE   118      88.468  32.269  72.978  1.00  0.00           C  
ATOM   2086  HE2 PHE   118      88.841  32.548  73.953  1.00  0.00           H  
ATOM   2087  CD2 PHE   118      87.953  33.202  72.051  1.00  0.00           C  
ATOM   2088  HD2 PHE   118      87.667  34.184  72.397  1.00  0.00           H  
ATOM   2089  C   PHE   118      85.970  34.508  67.487  1.00  0.00           C  
ATOM   2090  O   PHE   118      84.874  34.111  67.063  1.00  0.00           O  
ATOM   2091  N   ILE   119      86.503  35.693  67.252  1.00  0.00           N  
ATOM   2092  H   ILE   119      87.312  35.918  67.813  1.00  0.00           H  
ATOM   2093  CA  ILE   119      85.800  36.719  66.462  1.00  0.00           C  
ATOM   2094  HA  ILE   119      84.782  36.649  66.845  1.00  0.00           H  
ATOM   2095  CB  ILE   119      86.306  38.147  66.779  1.00  0.00           C  
ATOM   2096  HB  ILE   119      87.191  38.214  66.147  1.00  0.00           H  
ATOM   2097  CG2 ILE   119      85.213  39.110  66.193  1.00  0.00           C  
ATOM   2098 HG21 ILE   119      85.243  39.102  65.103  1.00  0.00           H  
ATOM   2099 HG22 ILE   119      84.221  38.828  66.547  1.00  0.00           H  
ATOM   2100 HG23 ILE   119      85.479  40.046  66.683  1.00  0.00           H  
ATOM   2101  CG1 ILE   119      86.580  38.483  68.269  1.00  0.00           C  
ATOM   2102 HG12 ILE   119      85.709  38.563  68.919  1.00  0.00           H  
ATOM   2103 HG13 ILE   119      87.139  37.619  68.627  1.00  0.00           H  
ATOM   2104  CD1 ILE   119      87.373  39.784  68.506  1.00  0.00           C  
ATOM   2105 HD11 ILE   119      88.290  39.932  67.935  1.00  0.00           H  
ATOM   2106 HD12 ILE   119      86.677  40.599  68.304  1.00  0.00           H  
ATOM   2107 HD13 ILE   119      87.564  39.944  69.567  1.00  0.00           H  
ATOM   2108  C   ILE   119      85.570  36.389  65.025  1.00  0.00           C  
ATOM   2109  O   ILE   119      84.453  36.529  64.517  1.00  0.00           O  
ATOM   2110  N   SER   120      86.630  35.987  64.289  1.00  0.00           N  
ATOM   2111  H   SER   120      87.462  35.852  64.845  1.00  0.00           H  
ATOM   2112  CA  SER   120      86.572  35.695  62.895  1.00  0.00           C  
ATOM   2113  HA  SER   120      86.230  36.516  62.264  1.00  0.00           H  
ATOM   2114  CB  SER   120      87.925  35.365  62.191  1.00  0.00           C  
ATOM   2115  HB2 SER   120      87.718  34.984  61.191  1.00  0.00           H  
ATOM   2116  HB3 SER   120      88.557  36.252  62.160  1.00  0.00           H  
ATOM   2117  OG  SER   120      88.508  34.196  62.681  1.00  0.00           O  
ATOM   2118  HG  SER   120      89.043  34.441  63.439  1.00  0.00           H  
ATOM   2119  C   SER   120      85.568  34.589  62.600  1.00  0.00           C  
ATOM   2120  O   SER   120      84.880  34.670  61.575  1.00  0.00           O  
ATOM   2121  N   SER   121      85.407  33.580  63.485  1.00  0.00           N  
ATOM   2122  H   SER   121      86.073  33.537  64.242  1.00  0.00           H  
ATOM   2123  CA  SER   121      84.507  32.439  63.188  1.00  0.00           C  
ATOM   2124  HA  SER   121      84.485  32.263  62.113  1.00  0.00           H  
ATOM   2125  CB  SER   121      85.095  31.092  63.700  1.00  0.00           C  
ATOM   2126  HB2 SER   121      84.427  30.299  63.365  1.00  0.00           H  
ATOM   2127  HB3 SER   121      86.115  31.083  63.316  1.00  0.00           H  
ATOM   2128  OG  SER   121      85.128  31.064  65.095  1.00  0.00           O  
ATOM   2129  HG  SER   121      85.904  31.538  65.403  1.00  0.00           H  
ATOM   2130  C   SER   121      83.096  32.641  63.678  1.00  0.00           C  
ATOM   2131  O   SER   121      82.313  31.686  63.744  1.00  0.00           O  
ATOM   2132  N   GLN   122      82.799  33.854  64.088  1.00  0.00           N  
ATOM   2133  H   GLN   122      83.512  34.566  64.027  1.00  0.00           H  
ATOM   2134  CA  GLN   122      81.487  34.302  64.578  1.00  0.00           C  
ATOM   2135  HA  GLN   122      80.692  33.598  64.329  1.00  0.00           H  
ATOM   2136  CB  GLN   122      81.599  34.201  66.139  1.00  0.00           C  
ATOM   2137  HB2 GLN   122      82.311  33.422  66.409  1.00  0.00           H  
ATOM   2138  HB3 GLN   122      81.898  35.133  66.618  1.00  0.00           H  
ATOM   2139  CG  GLN   122      80.207  33.943  66.731  1.00  0.00           C  
ATOM   2140  HG2 GLN   122      80.289  33.991  67.816  1.00  0.00           H  
ATOM   2141  HG3 GLN   122      79.539  34.744  66.415  1.00  0.00           H  
ATOM   2142  CD  GLN   122      79.591  32.547  66.451  1.00  0.00           C  
ATOM   2143  OE1 GLN   122      80.210  31.575  65.970  1.00  0.00           O  
ATOM   2144  NE2 GLN   122      78.318  32.443  66.746  1.00  0.00           N  
ATOM   2145 HE21 GLN   122      77.883  31.539  66.632  1.00  0.00           H  
ATOM   2146 HE22 GLN   122      77.780  33.099  67.295  1.00  0.00           H  
ATOM   2147  C   GLN   122      81.114  35.762  64.007  1.00  0.00           C  
ATOM   2148  O   GLN   122      80.133  36.340  64.476  1.00  0.00           O  
ATOM   2149  N   MET   123      81.964  36.313  63.133  1.00  0.00           N  
ATOM   2150  H   MET   123      82.644  35.705  62.701  1.00  0.00           H  
ATOM   2151  CA  MET   123      82.027  37.730  62.842  1.00  0.00           C  
ATOM   2152  HA  MET   123      82.358  38.173  63.781  1.00  0.00           H  
ATOM   2153  CB  MET   123      83.048  37.891  61.674  1.00  0.00           C  
ATOM   2154  HB2 MET   123      84.013  37.461  61.942  1.00  0.00           H  
ATOM   2155  HB3 MET   123      82.640  37.560  60.719  1.00  0.00           H  
ATOM   2156  CG  MET   123      83.443  39.340  61.453  1.00  0.00           C  
ATOM   2157  HG2 MET   123      84.197  39.471  60.676  1.00  0.00           H  
ATOM   2158  HG3 MET   123      82.564  39.815  61.019  1.00  0.00           H  
ATOM   2159  SD  MET   123      84.097  40.139  62.868  1.00  0.00           S  
ATOM   2160  CE  MET   123      84.324  41.856  62.187  1.00  0.00           C  
ATOM   2161  HE1 MET   123      83.372  42.356  62.005  1.00  0.00           H  
ATOM   2162  HE2 MET   123      84.845  42.425  62.958  1.00  0.00           H  
ATOM   2163  HE3 MET   123      84.956  41.922  61.301  1.00  0.00           H  
ATOM   2164  C   MET   123      80.728  38.355  62.366  1.00  0.00           C  
ATOM   2165  O   MET   123      80.423  39.348  62.957  1.00  0.00           O  
ATOM   2166  N   THR   124      79.942  37.763  61.496  1.00  0.00           N  
ATOM   2167  H   THR   124      80.419  37.137  60.864  1.00  0.00           H  
ATOM   2168  CA  THR   124      78.578  38.237  61.042  1.00  0.00           C  
ATOM   2169  HA  THR   124      78.581  39.224  60.579  1.00  0.00           H  
ATOM   2170  CB  THR   124      77.937  37.260  60.049  1.00  0.00           C  
ATOM   2171  HB  THR   124      78.166  36.245  60.371  1.00  0.00           H  
ATOM   2172  CG2 THR   124      76.442  37.536  59.773  1.00  0.00           C  
ATOM   2173 HG21 THR   124      75.760  37.489  60.622  1.00  0.00           H  
ATOM   2174 HG22 THR   124      76.283  38.399  59.127  1.00  0.00           H  
ATOM   2175 HG23 THR   124      76.070  36.662  59.238  1.00  0.00           H  
ATOM   2176  OG1 THR   124      78.447  37.525  58.754  1.00  0.00           O  
ATOM   2177  HG1 THR   124      79.232  36.988  58.625  1.00  0.00           H  
ATOM   2178  C   THR   124      77.660  38.411  62.222  1.00  0.00           C  
ATOM   2179  O   THR   124      76.975  39.464  62.368  1.00  0.00           O  
ATOM   2180  N   ASP   125      77.582  37.462  63.174  1.00  0.00           N  
ATOM   2181  H   ASP   125      78.249  36.707  63.110  1.00  0.00           H  
ATOM   2182  CA  ASP   125      76.660  37.402  64.341  1.00  0.00           C  
ATOM   2183  HA  ASP   125      75.623  37.609  64.076  1.00  0.00           H  
ATOM   2184  CB  ASP   125      76.586  35.882  64.746  1.00  0.00           C  
ATOM   2185  HB2 ASP   125      77.639  35.623  64.860  1.00  0.00           H  
ATOM   2186  HB3 ASP   125      76.041  35.743  65.680  1.00  0.00           H  
ATOM   2187  CG  ASP   125      75.959  34.901  63.777  1.00  0.00           C  
ATOM   2188  OD1 ASP   125      74.736  34.630  63.789  1.00  0.00           O  
ATOM   2189  OD2 ASP   125      76.697  34.363  62.929  1.00  0.00           O  
ATOM   2190  C   ASP   125      77.146  38.275  65.427  1.00  0.00           C  
ATOM   2191  O   ASP   125      76.297  38.738  66.171  1.00  0.00           O  
ATOM   2192  N   MET   126      78.444  38.321  65.713  1.00  0.00           N  
ATOM   2193  H   MET   126      79.100  37.733  65.220  1.00  0.00           H  
ATOM   2194  CA  MET   126      79.024  39.358  66.636  1.00  0.00           C  
ATOM   2195  HA  MET   126      78.325  39.345  67.472  1.00  0.00           H  
ATOM   2196  CB  MET   126      80.479  39.066  66.982  1.00  0.00           C  
ATOM   2197  HB2 MET   126      81.090  39.016  66.081  1.00  0.00           H  
ATOM   2198  HB3 MET   126      80.935  39.878  67.548  1.00  0.00           H  
ATOM   2199  CG  MET   126      80.533  37.825  67.874  1.00  0.00           C  
ATOM   2200  HG2 MET   126      79.940  38.019  68.768  1.00  0.00           H  
ATOM   2201  HG3 MET   126      80.251  36.898  67.376  1.00  0.00           H  
ATOM   2202  SD  MET   126      82.129  37.243  68.571  1.00  0.00           S  
ATOM   2203  CE  MET   126      82.805  38.520  69.709  1.00  0.00           C  
ATOM   2204  HE1 MET   126      82.709  39.482  69.206  1.00  0.00           H  
ATOM   2205  HE2 MET   126      82.279  38.498  70.663  1.00  0.00           H  
ATOM   2206  HE3 MET   126      83.862  38.352  69.919  1.00  0.00           H  
ATOM   2207  C   MET   126      78.872  40.771  66.062  1.00  0.00           C  
ATOM   2208  O   MET   126      78.457  41.671  66.799  1.00  0.00           O  
ATOM   2209  N   CYS   127      79.007  41.046  64.752  1.00  0.00           N  
ATOM   2210  H   CYS   127      79.258  40.222  64.224  1.00  0.00           H  
ATOM   2211  CA  CYS   127      78.529  42.308  64.165  1.00  0.00           C  
ATOM   2212  HA  CYS   127      79.147  43.051  64.669  1.00  0.00           H  
ATOM   2213  CB  CYS   127      78.741  42.427  62.632  1.00  0.00           C  
ATOM   2214  HB2 CYS   127      78.340  41.522  62.177  1.00  0.00           H  
ATOM   2215  HB3 CYS   127      78.163  43.299  62.324  1.00  0.00           H  
ATOM   2216  SG  CYS   127      80.500  42.549  62.254  1.00  0.00           S  
ATOM   2217  HG  CYS   127      80.726  41.305  62.687  1.00  0.00           H  
ATOM   2218  C   CYS   127      77.086  42.749  64.351  1.00  0.00           C  
ATOM   2219  O   CYS   127      76.750  43.968  64.469  1.00  0.00           O  
ATOM   2220  N   LEU   128      76.221  41.732  64.257  1.00  0.00           N  
ATOM   2221  H   LEU   128      76.583  40.833  63.974  1.00  0.00           H  
ATOM   2222  CA  LEU   128      74.768  41.827  64.468  1.00  0.00           C  
ATOM   2223  HA  LEU   128      74.477  42.842  64.197  1.00  0.00           H  
ATOM   2224  CB  LEU   128      74.134  40.823  63.448  1.00  0.00           C  
ATOM   2225  HB2 LEU   128      74.723  39.907  63.492  1.00  0.00           H  
ATOM   2226  HB3 LEU   128      73.114  40.608  63.764  1.00  0.00           H  
ATOM   2227  CG  LEU   128      74.070  41.235  61.903  1.00  0.00           C  
ATOM   2228  HG  LEU   128      75.066  41.540  61.582  1.00  0.00           H  
ATOM   2229  CD1 LEU   128      73.565  40.133  60.915  1.00  0.00           C  
ATOM   2230 HD11 LEU   128      74.180  39.234  60.955  1.00  0.00           H  
ATOM   2231 HD12 LEU   128      72.572  39.779  61.190  1.00  0.00           H  
ATOM   2232 HD13 LEU   128      73.422  40.489  59.895  1.00  0.00           H  
ATOM   2233  CD2 LEU   128      73.110  42.375  61.736  1.00  0.00           C  
ATOM   2234 HD21 LEU   128      72.213  42.122  62.301  1.00  0.00           H  
ATOM   2235 HD22 LEU   128      73.508  43.333  62.070  1.00  0.00           H  
ATOM   2236 HD23 LEU   128      72.965  42.481  60.661  1.00  0.00           H  
ATOM   2237  C   LEU   128      74.315  41.567  65.904  1.00  0.00           C  
ATOM   2238  O   LEU   128      73.131  41.511  66.111  1.00  0.00           O  
ATOM   2239  N   ASP   129      75.206  41.345  66.858  1.00  0.00           N  
ATOM   2240  H   ASP   129      76.185  41.279  66.618  1.00  0.00           H  
ATOM   2241  CA  ASP   129      74.859  41.456  68.294  1.00  0.00           C  
ATOM   2242  HA  ASP   129      73.834  41.096  68.384  1.00  0.00           H  
ATOM   2243  CB  ASP   129      75.785  40.496  69.063  1.00  0.00           C  
ATOM   2244  HB2 ASP   129      75.963  39.578  68.502  1.00  0.00           H  
ATOM   2245  HB3 ASP   129      76.741  40.993  69.230  1.00  0.00           H  
ATOM   2246  CG  ASP   129      75.267  40.304  70.449  1.00  0.00           C  
ATOM   2247  OD1 ASP   129      75.599  41.223  71.218  1.00  0.00           O  
ATOM   2248  OD2 ASP   129      74.636  39.321  70.770  1.00  0.00           O  
ATOM   2249  C   ASP   129      74.992  42.921  68.798  1.00  0.00           C  
ATOM   2250  O   ASP   129      75.937  43.661  68.528  1.00  0.00           O  
ATOM   2251  N   LYS   130      74.039  43.320  69.661  1.00  0.00           N  
ATOM   2252  H   LYS   130      73.338  42.615  69.840  1.00  0.00           H  
ATOM   2253  CA  LYS   130      73.816  44.685  70.268  1.00  0.00           C  
ATOM   2254  HA  LYS   130      73.858  45.384  69.433  1.00  0.00           H  
ATOM   2255  CB  LYS   130      72.423  44.869  70.861  1.00  0.00           C  
ATOM   2256  HB2 LYS   130      72.281  44.136  71.655  1.00  0.00           H  
ATOM   2257  HB3 LYS   130      72.405  45.817  71.399  1.00  0.00           H  
ATOM   2258  CG  LYS   130      71.309  44.813  69.777  1.00  0.00           C  
ATOM   2259  HG2 LYS   130      71.569  45.635  69.111  1.00  0.00           H  
ATOM   2260  HG3 LYS   130      71.315  43.808  69.355  1.00  0.00           H  
ATOM   2261  CD  LYS   130      69.851  45.169  70.192  1.00  0.00           C  
ATOM   2262  HD2 LYS   130      69.430  44.375  70.809  1.00  0.00           H  
ATOM   2263  HD3 LYS   130      69.900  46.100  70.757  1.00  0.00           H  
ATOM   2264  CE  LYS   130      68.942  45.583  69.033  1.00  0.00           C  
ATOM   2265  HE2 LYS   130      67.927  45.773  69.382  1.00  0.00           H  
ATOM   2266  HE3 LYS   130      69.401  46.446  68.551  1.00  0.00           H  
ATOM   2267  NZ  LYS   130      68.841  44.523  68.032  1.00  0.00           N  
ATOM   2268  HZ1 LYS   130      68.905  43.577  68.379  1.00  0.00           H  
ATOM   2269  HZ2 LYS   130      68.021  44.544  67.443  1.00  0.00           H  
ATOM   2270  HZ3 LYS   130      69.549  44.693  67.332  1.00  0.00           H  
ATOM   2271  C   LYS   130      74.922  45.060  71.184  1.00  0.00           C  
ATOM   2272  O   LYS   130      75.105  46.211  71.652  1.00  0.00           O  
ATOM   2273  N   PHE   131      75.736  44.023  71.571  1.00  0.00           N  
ATOM   2274  H   PHE   131      75.567  43.095  71.208  1.00  0.00           H  
ATOM   2275  CA  PHE   131      76.900  44.079  72.489  1.00  0.00           C  
ATOM   2276  HA  PHE   131      77.141  45.123  72.687  1.00  0.00           H  
ATOM   2277  CB  PHE   131      76.684  43.394  73.811  1.00  0.00           C  
ATOM   2278  HB2 PHE   131      76.544  42.331  73.618  1.00  0.00           H  
ATOM   2279  HB3 PHE   131      77.521  43.475  74.503  1.00  0.00           H  
ATOM   2280  CG  PHE   131      75.405  43.893  74.447  1.00  0.00           C  
ATOM   2281  CD1 PHE   131      75.263  45.271  74.701  1.00  0.00           C  
ATOM   2282  HD1 PHE   131      76.058  45.962  74.461  1.00  0.00           H  
ATOM   2283  CE1 PHE   131      74.204  45.786  75.344  1.00  0.00           C  
ATOM   2284  HE1 PHE   131      74.111  46.847  75.525  1.00  0.00           H  
ATOM   2285  CZ  PHE   131      73.138  44.873  75.665  1.00  0.00           C  
ATOM   2286  HZ  PHE   131      72.240  45.236  76.143  1.00  0.00           H  
ATOM   2287  CE2 PHE   131      73.337  43.452  75.532  1.00  0.00           C  
ATOM   2288  HE2 PHE   131      72.570  42.754  75.834  1.00  0.00           H  
ATOM   2289  CD2 PHE   131      74.472  42.948  74.930  1.00  0.00           C  
ATOM   2290  HD2 PHE   131      74.563  41.901  74.680  1.00  0.00           H  
ATOM   2291  C   PHE   131      78.210  43.561  71.957  1.00  0.00           C  
ATOM   2292  O   PHE   131      79.261  44.194  72.155  1.00  0.00           O  
ATOM   2293  N   ALA   132      78.329  42.393  71.330  1.00  0.00           N  
ATOM   2294  H   ALA   132      77.469  41.874  71.225  1.00  0.00           H  
ATOM   2295  CA  ALA   132      79.585  41.897  70.774  1.00  0.00           C  
ATOM   2296  HA  ALA   132      80.283  42.041  71.599  1.00  0.00           H  
ATOM   2297  CB  ALA   132      79.424  40.439  70.364  1.00  0.00           C  
ATOM   2298  HB1 ALA   132      78.762  39.904  71.045  1.00  0.00           H  
ATOM   2299  HB2 ALA   132      78.914  40.399  69.401  1.00  0.00           H  
ATOM   2300  HB3 ALA   132      80.393  39.945  70.286  1.00  0.00           H  
ATOM   2301  C   ALA   132      80.042  42.846  69.593  1.00  0.00           C  
ATOM   2302  O   ALA   132      81.236  42.833  69.400  1.00  0.00           O  
ATOM   2303  N   CYS   133      79.217  43.788  69.044  1.00  0.00           N  
ATOM   2304  H   CYS   133      78.225  43.708  69.214  1.00  0.00           H  
ATOM   2305  CA  CYS   133      79.717  44.797  68.080  1.00  0.00           C  
ATOM   2306  HA  CYS   133      80.270  44.362  67.248  1.00  0.00           H  
ATOM   2307  CB  CYS   133      78.499  45.597  67.455  1.00  0.00           C  
ATOM   2308  HB2 CYS   133      78.727  46.353  66.703  1.00  0.00           H  
ATOM   2309  HB3 CYS   133      77.769  44.927  67.000  1.00  0.00           H  
ATOM   2310  SG  CYS   133      77.613  46.473  68.768  1.00  0.00           S  
ATOM   2311  HG  CYS   133      76.594  45.636  68.989  1.00  0.00           H  
ATOM   2312  C   CYS   133      80.614  45.817  68.803  1.00  0.00           C  
ATOM   2313  O   CYS   133      81.572  46.344  68.181  1.00  0.00           O  
ATOM   2314  N   ARG   134      80.387  46.065  70.104  1.00  0.00           N  
ATOM   2315  H   ARG   134      79.602  45.610  70.548  1.00  0.00           H  
ATOM   2316  CA  ARG   134      81.218  46.918  70.938  1.00  0.00           C  
ATOM   2317  HA  ARG   134      81.378  47.918  70.533  1.00  0.00           H  
ATOM   2318  CB  ARG   134      80.479  47.381  72.259  1.00  0.00           C  
ATOM   2319  HB2 ARG   134      80.397  46.641  73.055  1.00  0.00           H  
ATOM   2320  HB3 ARG   134      81.058  48.116  72.819  1.00  0.00           H  
ATOM   2321  CG  ARG   134      79.030  47.926  72.117  1.00  0.00           C  
ATOM   2322  HG2 ARG   134      78.472  47.139  71.609  1.00  0.00           H  
ATOM   2323  HG3 ARG   134      78.658  47.986  73.140  1.00  0.00           H  
ATOM   2324  CD  ARG   134      78.878  49.258  71.474  1.00  0.00           C  
ATOM   2325  HD2 ARG   134      79.751  49.694  71.959  1.00  0.00           H  
ATOM   2326  HD3 ARG   134      79.003  49.156  70.396  1.00  0.00           H  
ATOM   2327  NE  ARG   134      77.582  49.821  71.854  1.00  0.00           N  
ATOM   2328  HE  ARG   134      76.744  49.273  71.721  1.00  0.00           H  
ATOM   2329  CZ  ARG   134      77.414  51.031  72.293  1.00  0.00           C  
ATOM   2330  NH1 ARG   134      78.388  51.889  72.498  1.00  0.00           N  
ATOM   2331 HH11 ARG   134      79.359  51.686  72.310  1.00  0.00           H  
ATOM   2332 HH12 ARG   134      78.135  52.702  73.040  1.00  0.00           H  
ATOM   2333  NH2 ARG   134      76.241  51.364  72.648  1.00  0.00           N  
ATOM   2334 HH21 ARG   134      75.619  50.594  72.846  1.00  0.00           H  
ATOM   2335 HH22 ARG   134      76.007  52.316  72.891  1.00  0.00           H  
ATOM   2336  C   ARG   134      82.498  46.141  71.146  1.00  0.00           C  
ATOM   2337  O   ARG   134      83.532  46.826  71.091  1.00  0.00           O  
ATOM   2338  N   VAL   135      82.444  44.835  71.447  1.00  0.00           N  
ATOM   2339  H   VAL   135      81.558  44.356  71.375  1.00  0.00           H  
ATOM   2340  CA  VAL   135      83.631  43.966  71.577  1.00  0.00           C  
ATOM   2341  HA  VAL   135      84.349  44.347  72.303  1.00  0.00           H  
ATOM   2342  CB  VAL   135      83.198  42.573  72.047  1.00  0.00           C  
ATOM   2343  HB  VAL   135      82.275  42.346  71.514  1.00  0.00           H  
ATOM   2344  CG1 VAL   135      84.269  41.483  71.901  1.00  0.00           C  
ATOM   2345 HG11 VAL   135      85.192  41.777  72.399  1.00  0.00           H  
ATOM   2346 HG12 VAL   135      83.878  40.499  72.159  1.00  0.00           H  
ATOM   2347 HG13 VAL   135      84.444  41.327  70.836  1.00  0.00           H  
ATOM   2348  CG2 VAL   135      82.899  42.577  73.576  1.00  0.00           C  
ATOM   2349 HG21 VAL   135      82.700  41.591  73.995  1.00  0.00           H  
ATOM   2350 HG22 VAL   135      83.752  42.924  74.160  1.00  0.00           H  
ATOM   2351 HG23 VAL   135      82.098  43.285  73.787  1.00  0.00           H  
ATOM   2352  C   VAL   135      84.482  44.008  70.286  1.00  0.00           C  
ATOM   2353  O   VAL   135      85.660  44.285  70.341  1.00  0.00           O  
ATOM   2354  N   ILE   136      83.843  43.890  69.112  1.00  0.00           N  
ATOM   2355  H   ILE   136      82.850  43.725  69.030  1.00  0.00           H  
ATOM   2356  CA  ILE   136      84.574  44.181  67.785  1.00  0.00           C  
ATOM   2357  HA  ILE   136      85.337  43.415  67.641  1.00  0.00           H  
ATOM   2358  CB  ILE   136      83.551  44.034  66.642  1.00  0.00           C  
ATOM   2359  HB  ILE   136      82.588  44.354  67.038  1.00  0.00           H  
ATOM   2360  CG2 ILE   136      84.044  44.647  65.334  1.00  0.00           C  
ATOM   2361 HG21 ILE   136      83.929  45.731  65.346  1.00  0.00           H  
ATOM   2362 HG22 ILE   136      85.129  44.547  65.320  1.00  0.00           H  
ATOM   2363 HG23 ILE   136      83.513  44.186  64.501  1.00  0.00           H  
ATOM   2364  CG1 ILE   136      83.433  42.515  66.458  1.00  0.00           C  
ATOM   2365 HG12 ILE   136      84.246  42.135  65.839  1.00  0.00           H  
ATOM   2366 HG13 ILE   136      83.582  41.930  67.366  1.00  0.00           H  
ATOM   2367  CD1 ILE   136      82.081  42.057  65.892  1.00  0.00           C  
ATOM   2368 HD11 ILE   136      81.767  42.767  65.127  1.00  0.00           H  
ATOM   2369 HD12 ILE   136      82.192  41.015  65.592  1.00  0.00           H  
ATOM   2370 HD13 ILE   136      81.319  42.185  66.661  1.00  0.00           H  
ATOM   2371  C   ILE   136      85.210  45.590  67.716  1.00  0.00           C  
ATOM   2372  O   ILE   136      86.352  45.717  67.290  1.00  0.00           O  
ATOM   2373  N   GLN   137      84.434  46.693  67.945  1.00  0.00           N  
ATOM   2374  H   GLN   137      83.468  46.602  68.224  1.00  0.00           H  
ATOM   2375  CA  GLN   137      85.071  48.007  67.782  1.00  0.00           C  
ATOM   2376  HA  GLN   137      85.453  48.062  66.762  1.00  0.00           H  
ATOM   2377  CB  GLN   137      84.078  49.119  67.935  1.00  0.00           C  
ATOM   2378  HB2 GLN   137      83.628  48.875  68.897  1.00  0.00           H  
ATOM   2379  HB3 GLN   137      84.551  50.098  67.855  1.00  0.00           H  
ATOM   2380  CG  GLN   137      82.975  49.106  66.901  1.00  0.00           C  
ATOM   2381  HG2 GLN   137      83.253  49.632  65.988  1.00  0.00           H  
ATOM   2382  HG3 GLN   137      82.640  48.078  66.756  1.00  0.00           H  
ATOM   2383  CD  GLN   137      81.811  49.864  67.475  1.00  0.00           C  
ATOM   2384  OE1 GLN   137      81.810  51.119  67.669  1.00  0.00           O  
ATOM   2385  NE2 GLN   137      80.698  49.217  67.618  1.00  0.00           N  
ATOM   2386 HE21 GLN   137      79.960  49.760  68.043  1.00  0.00           H  
ATOM   2387 HE22 GLN   137      80.588  48.228  67.445  1.00  0.00           H  
ATOM   2388  C   GLN   137      86.285  48.218  68.706  1.00  0.00           C  
ATOM   2389  O   GLN   137      87.334  48.563  68.226  1.00  0.00           O  
ATOM   2390  N   SER   138      86.201  47.872  69.988  1.00  0.00           N  
ATOM   2391  H   SER   138      85.315  47.568  70.366  1.00  0.00           H  
ATOM   2392  CA  SER   138      87.397  47.723  70.888  1.00  0.00           C  
ATOM   2393  HA  SER   138      87.711  48.751  71.070  1.00  0.00           H  
ATOM   2394  CB  SER   138      87.035  47.046  72.281  1.00  0.00           C  
ATOM   2395  HB2 SER   138      86.096  47.545  72.522  1.00  0.00           H  
ATOM   2396  HB3 SER   138      86.898  45.973  72.148  1.00  0.00           H  
ATOM   2397  OG  SER   138      88.036  47.251  73.227  1.00  0.00           O  
ATOM   2398  HG  SER   138      87.987  48.146  73.569  1.00  0.00           H  
ATOM   2399  C   SER   138      88.517  46.885  70.229  1.00  0.00           C  
ATOM   2400  O   SER   138      89.602  47.392  70.093  1.00  0.00           O  
ATOM   2401  N   SER   139      88.170  45.699  69.760  1.00  0.00           N  
ATOM   2402  H   SER   139      87.248  45.304  69.875  1.00  0.00           H  
ATOM   2403  CA  SER   139      89.263  44.742  69.201  1.00  0.00           C  
ATOM   2404  HA  SER   139      89.979  44.454  69.971  1.00  0.00           H  
ATOM   2405  CB  SER   139      88.601  43.549  68.603  1.00  0.00           C  
ATOM   2406  HB2 SER   139      87.952  43.812  67.768  1.00  0.00           H  
ATOM   2407  HB3 SER   139      89.378  42.942  68.138  1.00  0.00           H  
ATOM   2408  OG  SER   139      87.917  42.814  69.516  1.00  0.00           O  
ATOM   2409  HG  SER   139      87.258  43.292  70.026  1.00  0.00           H  
ATOM   2410  C   SER   139      89.965  45.402  67.990  1.00  0.00           C  
ATOM   2411  O   SER   139      91.194  45.327  67.967  1.00  0.00           O  
ATOM   2412  N   LEU   140      89.236  45.923  66.998  1.00  0.00           N  
ATOM   2413  H   LEU   140      88.255  46.057  67.197  1.00  0.00           H  
ATOM   2414  CA  LEU   140      89.853  46.658  65.941  1.00  0.00           C  
ATOM   2415  HA  LEU   140      90.384  45.910  65.353  1.00  0.00           H  
ATOM   2416  CB  LEU   140      88.874  47.370  65.049  1.00  0.00           C  
ATOM   2417  HB2 LEU   140      88.328  48.064  65.688  1.00  0.00           H  
ATOM   2418  HB3 LEU   140      89.294  47.970  64.242  1.00  0.00           H  
ATOM   2419  CG  LEU   140      87.833  46.518  64.347  1.00  0.00           C  
ATOM   2420  HG  LEU   140      87.250  45.986  65.099  1.00  0.00           H  
ATOM   2421  CD1 LEU   140      86.806  47.392  63.646  1.00  0.00           C  
ATOM   2422 HD11 LEU   140      85.966  46.822  63.248  1.00  0.00           H  
ATOM   2423 HD12 LEU   140      86.276  48.009  64.372  1.00  0.00           H  
ATOM   2424 HD13 LEU   140      87.351  47.943  62.880  1.00  0.00           H  
ATOM   2425  CD2 LEU   140      88.432  45.577  63.312  1.00  0.00           C  
ATOM   2426 HD21 LEU   140      87.562  45.063  62.904  1.00  0.00           H  
ATOM   2427 HD22 LEU   140      88.941  46.182  62.561  1.00  0.00           H  
ATOM   2428 HD23 LEU   140      89.101  44.838  63.752  1.00  0.00           H  
ATOM   2429  C   LEU   140      90.823  47.785  66.423  1.00  0.00           C  
ATOM   2430  O   LEU   140      91.889  48.010  65.812  1.00  0.00           O  
ATOM   2431  N   GLN   141      90.523  48.530  67.416  1.00  0.00           N  
ATOM   2432  H   GLN   141      89.698  48.288  67.947  1.00  0.00           H  
ATOM   2433  CA  GLN   141      91.307  49.636  67.869  1.00  0.00           C  
ATOM   2434  HA  GLN   141      91.621  50.234  67.013  1.00  0.00           H  
ATOM   2435  CB  GLN   141      90.485  50.553  68.727  1.00  0.00           C  
ATOM   2436  HB2 GLN   141      89.753  50.990  68.048  1.00  0.00           H  
ATOM   2437  HB3 GLN   141      90.091  50.087  69.630  1.00  0.00           H  
ATOM   2438  CG  GLN   141      91.223  51.723  69.327  1.00  0.00           C  
ATOM   2439  HG2 GLN   141      90.526  52.471  69.705  1.00  0.00           H  
ATOM   2440  HG3 GLN   141      91.724  51.366  70.227  1.00  0.00           H  
ATOM   2441  CD  GLN   141      92.217  52.620  68.509  1.00  0.00           C  
ATOM   2442  OE1 GLN   141      92.110  52.624  67.295  1.00  0.00           O  
ATOM   2443  NE2 GLN   141      93.110  53.311  69.173  1.00  0.00           N  
ATOM   2444 HE21 GLN   141      93.687  53.945  68.638  1.00  0.00           H  
ATOM   2445 HE22 GLN   141      93.304  53.106  70.142  1.00  0.00           H  
ATOM   2446  C   GLN   141      92.552  49.226  68.675  1.00  0.00           C  
ATOM   2447  O   GLN   141      93.517  49.999  68.749  1.00  0.00           O  
ATOM   2448  N   ASN   142      92.566  48.022  69.285  1.00  0.00           N  
ATOM   2449  H   ASN   142      91.728  47.459  69.236  1.00  0.00           H  
ATOM   2450  CA  ASN   142      93.651  47.572  70.206  1.00  0.00           C  
ATOM   2451  HA  ASN   142      94.375  48.378  70.329  1.00  0.00           H  
ATOM   2452  CB  ASN   142      93.172  47.322  71.625  1.00  0.00           C  
ATOM   2453  HB2 ASN   142      92.398  46.556  71.580  1.00  0.00           H  
ATOM   2454  HB3 ASN   142      94.009  46.983  72.236  1.00  0.00           H  
ATOM   2455  CG  ASN   142      92.490  48.590  72.205  1.00  0.00           C  
ATOM   2456  OD1 ASN   142      93.166  49.404  72.828  1.00  0.00           O  
ATOM   2457  ND2 ASN   142      91.214  48.699  72.092  1.00  0.00           N  
ATOM   2458 HD21 ASN   142      90.722  49.540  72.359  1.00  0.00           H  
ATOM   2459 HD22 ASN   142      90.675  47.955  71.672  1.00  0.00           H  
ATOM   2460  C   ASN   142      94.507  46.407  69.580  1.00  0.00           C  
ATOM   2461  O   ASN   142      95.559  46.106  70.103  1.00  0.00           O  
ATOM   2462  N   MET   143      94.069  45.665  68.586  1.00  0.00           N  
ATOM   2463  H   MET   143      93.263  45.953  68.051  1.00  0.00           H  
ATOM   2464  CA  MET   143      94.700  44.506  68.037  1.00  0.00           C  
ATOM   2465  HA  MET   143      95.263  44.028  68.838  1.00  0.00           H  
ATOM   2466  CB  MET   143      93.774  43.422  67.580  1.00  0.00           C  
ATOM   2467  HB2 MET   143      92.983  43.801  66.933  1.00  0.00           H  
ATOM   2468  HB3 MET   143      94.334  42.663  67.033  1.00  0.00           H  
ATOM   2469  CG  MET   143      93.186  42.798  68.887  1.00  0.00           C  
ATOM   2470  HG2 MET   143      94.069  42.388  69.378  1.00  0.00           H  
ATOM   2471  HG3 MET   143      92.692  43.541  69.513  1.00  0.00           H  
ATOM   2472  SD  MET   143      91.927  41.513  68.606  1.00  0.00           S  
ATOM   2473  CE  MET   143      92.923  40.355  67.557  1.00  0.00           C  
ATOM   2474  HE1 MET   143      92.940  40.760  66.545  1.00  0.00           H  
ATOM   2475  HE2 MET   143      93.894  40.188  68.023  1.00  0.00           H  
ATOM   2476  HE3 MET   143      92.498  39.353  67.525  1.00  0.00           H  
ATOM   2477  C   MET   143      95.728  44.929  66.986  1.00  0.00           C  
ATOM   2478  O   MET   143      95.467  45.889  66.218  1.00  0.00           O  
ATOM   2479  N   ASP   144      96.806  44.154  66.964  1.00  0.00           N  
ATOM   2480  H   ASP   144      96.949  43.406  67.627  1.00  0.00           H  
ATOM   2481  CA  ASP   144      97.885  44.351  65.898  1.00  0.00           C  
ATOM   2482  HA  ASP   144      98.160  45.383  66.116  1.00  0.00           H  
ATOM   2483  CB  ASP   144      99.194  43.678  66.251  1.00  0.00           C  
ATOM   2484  HB2 ASP   144      99.087  42.668  66.647  1.00  0.00           H  
ATOM   2485  HB3 ASP   144      99.893  43.689  65.415  1.00  0.00           H  
ATOM   2486  CG  ASP   144      99.979  44.343  67.386  1.00  0.00           C  
ATOM   2487  OD1 ASP   144     101.169  44.046  67.550  1.00  0.00           O  
ATOM   2488  OD2 ASP   144      99.477  45.172  68.137  1.00  0.00           O  
ATOM   2489  C   ASP   144      97.418  44.372  64.446  1.00  0.00           C  
ATOM   2490  O   ASP   144      96.522  43.579  64.126  1.00  0.00           O  
ATOM   2491  N   LEU   145      97.839  45.322  63.578  1.00  0.00           N  
ATOM   2492  H   LEU   145      98.511  46.021  63.861  1.00  0.00           H  
ATOM   2493  CA  LEU   145      97.100  45.692  62.368  1.00  0.00           C  
ATOM   2494  HA  LEU   145      96.099  46.016  62.651  1.00  0.00           H  
ATOM   2495  CB  LEU   145      97.811  46.822  61.681  1.00  0.00           C  
ATOM   2496  HB2 LEU   145      98.185  47.497  62.451  1.00  0.00           H  
ATOM   2497  HB3 LEU   145      98.732  46.478  61.211  1.00  0.00           H  
ATOM   2498  CG  LEU   145      96.874  47.597  60.716  1.00  0.00           C  
ATOM   2499  HG  LEU   145      96.649  46.960  59.860  1.00  0.00           H  
ATOM   2500  CD1 LEU   145      95.529  48.109  61.219  1.00  0.00           C  
ATOM   2501 HD11 LEU   145      95.770  48.729  62.082  1.00  0.00           H  
ATOM   2502 HD12 LEU   145      95.141  48.793  60.464  1.00  0.00           H  
ATOM   2503 HD13 LEU   145      94.786  47.319  61.331  1.00  0.00           H  
ATOM   2504  CD2 LEU   145      97.769  48.634  60.027  1.00  0.00           C  
ATOM   2505 HD21 LEU   145      98.694  48.177  59.675  1.00  0.00           H  
ATOM   2506 HD22 LEU   145      97.284  49.090  59.165  1.00  0.00           H  
ATOM   2507 HD23 LEU   145      98.115  49.342  60.781  1.00  0.00           H  
ATOM   2508  C   LEU   145      97.060  44.505  61.425  1.00  0.00           C  
ATOM   2509  O   LEU   145      95.976  44.284  60.832  1.00  0.00           O  
ATOM   2510  N   SER   146      97.992  43.564  61.510  1.00  0.00           N  
ATOM   2511  H   SER   146      98.843  43.765  62.016  1.00  0.00           H  
ATOM   2512  CA  SER   146      97.879  42.294  60.770  1.00  0.00           C  
ATOM   2513  HA  SER   146      97.530  42.540  59.767  1.00  0.00           H  
ATOM   2514  CB  SER   146      99.199  41.494  60.705  1.00  0.00           C  
ATOM   2515  HB2 SER   146      99.482  41.136  61.695  1.00  0.00           H  
ATOM   2516  HB3 SER   146      99.066  40.700  59.970  1.00  0.00           H  
ATOM   2517  OG  SER   146     100.299  42.266  60.231  1.00  0.00           O  
ATOM   2518  HG  SER   146     100.390  42.916  60.933  1.00  0.00           H  
ATOM   2519  C   SER   146      96.763  41.354  61.234  1.00  0.00           C  
ATOM   2520  O   SER   146      96.136  40.723  60.430  1.00  0.00           O  
ATOM   2521  N   LEU   147      96.477  41.247  62.548  1.00  0.00           N  
ATOM   2522  H   LEU   147      97.011  41.886  63.121  1.00  0.00           H  
ATOM   2523  CA  LEU   147      95.293  40.676  63.149  1.00  0.00           C  
ATOM   2524  HA  LEU   147      94.964  39.764  62.651  1.00  0.00           H  
ATOM   2525  CB  LEU   147      95.509  40.490  64.646  1.00  0.00           C  
ATOM   2526  HB2 LEU   147      95.409  41.475  65.103  1.00  0.00           H  
ATOM   2527  HB3 LEU   147      94.667  39.868  64.951  1.00  0.00           H  
ATOM   2528  CG  LEU   147      96.818  39.783  65.149  1.00  0.00           C  
ATOM   2529  HG  LEU   147      97.700  40.069  64.575  1.00  0.00           H  
ATOM   2530  CD1 LEU   147      97.017  40.049  66.656  1.00  0.00           C  
ATOM   2531 HD11 LEU   147      98.048  39.805  66.910  1.00  0.00           H  
ATOM   2532 HD12 LEU   147      96.945  41.123  66.828  1.00  0.00           H  
ATOM   2533 HD13 LEU   147      96.269  39.593  67.305  1.00  0.00           H  
ATOM   2534  CD2 LEU   147      96.663  38.330  64.876  1.00  0.00           C  
ATOM   2535 HD21 LEU   147      96.425  38.088  63.840  1.00  0.00           H  
ATOM   2536 HD22 LEU   147      97.580  37.807  65.151  1.00  0.00           H  
ATOM   2537 HD23 LEU   147      96.023  37.875  65.632  1.00  0.00           H  
ATOM   2538  C   LEU   147      94.083  41.607  62.862  1.00  0.00           C  
ATOM   2539  O   LEU   147      93.067  40.992  62.600  1.00  0.00           O  
ATOM   2540  N   ALA   148      94.154  42.955  62.867  1.00  0.00           N  
ATOM   2541  H   ALA   148      95.033  43.375  63.134  1.00  0.00           H  
ATOM   2542  CA  ALA   148      92.984  43.820  62.716  1.00  0.00           C  
ATOM   2543  HA  ALA   148      92.138  43.484  63.317  1.00  0.00           H  
ATOM   2544  CB  ALA   148      93.380  45.266  63.028  1.00  0.00           C  
ATOM   2545  HB1 ALA   148      94.033  45.568  62.209  1.00  0.00           H  
ATOM   2546  HB2 ALA   148      92.458  45.846  63.064  1.00  0.00           H  
ATOM   2547  HB3 ALA   148      93.714  45.372  64.060  1.00  0.00           H  
ATOM   2548  C   ALA   148      92.430  43.621  61.264  1.00  0.00           C  
ATOM   2549  O   ALA   148      91.224  43.431  61.094  1.00  0.00           O  
ATOM   2550  N   CYS   149      93.375  43.526  60.243  1.00  0.00           N  
ATOM   2551  H   CYS   149      94.363  43.609  60.432  1.00  0.00           H  
ATOM   2552  CA  CYS   149      92.988  43.394  58.836  1.00  0.00           C  
ATOM   2553  HA  CYS   149      92.242  44.164  58.642  1.00  0.00           H  
ATOM   2554  CB  CYS   149      94.178  43.695  57.917  1.00  0.00           C  
ATOM   2555  HB2 CYS   149      95.050  43.082  58.148  1.00  0.00           H  
ATOM   2556  HB3 CYS   149      93.737  43.575  56.927  1.00  0.00           H  
ATOM   2557  SG  CYS   149      94.712  45.395  58.113  1.00  0.00           S  
ATOM   2558  HG  CYS   149      95.393  45.116  59.228  1.00  0.00           H  
ATOM   2559  C   CYS   149      92.396  42.028  58.492  1.00  0.00           C  
ATOM   2560  O   CYS   149      91.694  41.894  57.468  1.00  0.00           O  
ATOM   2561  N   LYS   150      92.582  41.006  59.397  1.00  0.00           N  
ATOM   2562  H   LYS   150      93.200  41.123  60.187  1.00  0.00           H  
ATOM   2563  CA  LYS   150      91.963  39.674  59.311  1.00  0.00           C  
ATOM   2564  HA  LYS   150      91.777  39.490  58.253  1.00  0.00           H  
ATOM   2565  CB  LYS   150      92.862  38.496  59.757  1.00  0.00           C  
ATOM   2566  HB2 LYS   150      93.283  38.747  60.731  1.00  0.00           H  
ATOM   2567  HB3 LYS   150      92.231  37.629  59.955  1.00  0.00           H  
ATOM   2568  CG  LYS   150      94.031  38.140  58.803  1.00  0.00           C  
ATOM   2569  HG2 LYS   150      94.803  38.907  58.742  1.00  0.00           H  
ATOM   2570  HG3 LYS   150      94.421  37.216  59.229  1.00  0.00           H  
ATOM   2571  CD  LYS   150      93.572  37.634  57.453  1.00  0.00           C  
ATOM   2572  HD2 LYS   150      92.728  36.949  57.535  1.00  0.00           H  
ATOM   2573  HD3 LYS   150      93.199  38.522  56.942  1.00  0.00           H  
ATOM   2574  CE  LYS   150      94.696  36.992  56.648  1.00  0.00           C  
ATOM   2575  HE2 LYS   150      95.547  37.647  56.462  1.00  0.00           H  
ATOM   2576  HE3 LYS   150      95.045  36.172  57.276  1.00  0.00           H  
ATOM   2577  NZ  LYS   150      94.228  36.506  55.352  1.00  0.00           N  
ATOM   2578  HZ1 LYS   150      93.304  36.106  55.429  1.00  0.00           H  
ATOM   2579  HZ2 LYS   150      94.104  37.300  54.739  1.00  0.00           H  
ATOM   2580  HZ3 LYS   150      94.867  35.833  54.953  1.00  0.00           H  
ATOM   2581  C   LYS   150      90.642  39.566  60.163  1.00  0.00           C  
ATOM   2582  O   LYS   150      89.862  38.655  59.872  1.00  0.00           O  
ATOM   2583  N   LEU   151      90.437  40.502  61.060  1.00  0.00           N  
ATOM   2584  H   LEU   151      91.209  41.131  61.229  1.00  0.00           H  
ATOM   2585  CA  LEU   151      89.189  40.751  61.702  1.00  0.00           C  
ATOM   2586  HA  LEU   151      88.747  39.813  62.037  1.00  0.00           H  
ATOM   2587  CB  LEU   151      89.244  41.707  62.886  1.00  0.00           C  
ATOM   2588  HB2 LEU   151      89.492  42.715  62.554  1.00  0.00           H  
ATOM   2589  HB3 LEU   151      88.217  41.659  63.249  1.00  0.00           H  
ATOM   2590  CG  LEU   151      90.102  41.392  64.125  1.00  0.00           C  
ATOM   2591  HG  LEU   151      91.126  41.663  63.869  1.00  0.00           H  
ATOM   2592  CD1 LEU   151      89.622  42.143  65.410  1.00  0.00           C  
ATOM   2593 HD11 LEU   151      89.600  43.217  65.225  1.00  0.00           H  
ATOM   2594 HD12 LEU   151      88.631  41.736  65.609  1.00  0.00           H  
ATOM   2595 HD13 LEU   151      90.271  41.993  66.274  1.00  0.00           H  
ATOM   2596  CD2 LEU   151      89.983  39.885  64.523  1.00  0.00           C  
ATOM   2597 HD21 LEU   151      90.458  39.273  63.757  1.00  0.00           H  
ATOM   2598 HD22 LEU   151      90.404  39.706  65.513  1.00  0.00           H  
ATOM   2599 HD23 LEU   151      88.923  39.652  64.624  1.00  0.00           H  
ATOM   2600  C   LEU   151      88.262  41.348  60.682  1.00  0.00           C  
ATOM   2601  O   LEU   151      87.127  41.021  60.559  1.00  0.00           O  
ATOM   2602  N   VAL   152      88.723  42.219  59.818  1.00  0.00           N  
ATOM   2603  H   VAL   152      89.689  42.482  59.949  1.00  0.00           H  
ATOM   2604  CA  VAL   152      87.967  42.905  58.771  1.00  0.00           C  
ATOM   2605  HA  VAL   152      86.997  43.215  59.160  1.00  0.00           H  
ATOM   2606  CB  VAL   152      88.717  44.138  58.229  1.00  0.00           C  
ATOM   2607  HB  VAL   152      89.749  43.948  57.935  1.00  0.00           H  
ATOM   2608  CG1 VAL   152      88.042  44.728  57.056  1.00  0.00           C  
ATOM   2609 HG11 VAL   152      86.975  44.841  57.252  1.00  0.00           H  
ATOM   2610 HG12 VAL   152      88.464  45.655  56.670  1.00  0.00           H  
ATOM   2611 HG13 VAL   152      88.126  44.046  56.210  1.00  0.00           H  
ATOM   2612  CG2 VAL   152      88.776  45.249  59.259  1.00  0.00           C  
ATOM   2613 HG21 VAL   152      88.757  46.273  58.886  1.00  0.00           H  
ATOM   2614 HG22 VAL   152      87.872  45.157  59.861  1.00  0.00           H  
ATOM   2615 HG23 VAL   152      89.630  45.096  59.918  1.00  0.00           H  
ATOM   2616  C   VAL   152      87.673  41.976  57.575  1.00  0.00           C  
ATOM   2617  O   VAL   152      86.540  41.938  57.119  1.00  0.00           O  
ATOM   2618  N   GLN   153      88.618  41.221  57.070  1.00  0.00           N  
ATOM   2619  H   GLN   153      89.574  41.292  57.388  1.00  0.00           H  
ATOM   2620  CA  GLN   153      88.415  40.160  56.064  1.00  0.00           C  
ATOM   2621  HA  GLN   153      87.872  40.687  55.279  1.00  0.00           H  
ATOM   2622  CB  GLN   153      89.797  39.769  55.539  1.00  0.00           C  
ATOM   2623  HB2 GLN   153      90.568  40.538  55.502  1.00  0.00           H  
ATOM   2624  HB3 GLN   153      90.284  39.072  56.221  1.00  0.00           H  
ATOM   2625  CG  GLN   153      89.845  39.087  54.132  1.00  0.00           C  
ATOM   2626  HG2 GLN   153      89.043  38.372  53.950  1.00  0.00           H  
ATOM   2627  HG3 GLN   153      89.624  39.829  53.365  1.00  0.00           H  
ATOM   2628  CD  GLN   153      91.241  38.542  53.720  1.00  0.00           C  
ATOM   2629  OE1 GLN   153      92.280  38.766  54.323  1.00  0.00           O  
ATOM   2630  NE2 GLN   153      91.297  37.733  52.655  1.00  0.00           N  
ATOM   2631 HE21 GLN   153      92.174  37.277  52.448  1.00  0.00           H  
ATOM   2632 HE22 GLN   153      90.416  37.482  52.229  1.00  0.00           H  
ATOM   2633  C   GLN   153      87.480  38.960  56.361  1.00  0.00           C  
ATOM   2634  O   GLN   153      87.063  38.237  55.473  1.00  0.00           O  
ATOM   2635  N   ALA   154      87.004  38.900  57.561  1.00  0.00           N  
ATOM   2636  H   ALA   154      87.395  39.523  58.252  1.00  0.00           H  
ATOM   2637  CA  ALA   154      85.922  37.971  57.930  1.00  0.00           C  
ATOM   2638  HA  ALA   154      86.066  37.068  57.337  1.00  0.00           H  
ATOM   2639  CB  ALA   154      86.223  37.480  59.373  1.00  0.00           C  
ATOM   2640  HB1 ALA   154      87.184  36.965  59.363  1.00  0.00           H  
ATOM   2641  HB2 ALA   154      86.325  38.309  60.073  1.00  0.00           H  
ATOM   2642  HB3 ALA   154      85.353  36.851  59.561  1.00  0.00           H  
ATOM   2643  C   ALA   154      84.487  38.475  57.868  1.00  0.00           C  
ATOM   2644  O   ALA   154      83.547  37.761  58.227  1.00  0.00           O  
ATOM   2645  N   LEU   155      84.282  39.719  57.483  1.00  0.00           N  
ATOM   2646  H   LEU   155      85.116  40.215  57.206  1.00  0.00           H  
ATOM   2647  CA  LEU   155      82.974  40.334  57.265  1.00  0.00           C  
ATOM   2648  HA  LEU   155      82.367  40.180  58.158  1.00  0.00           H  
ATOM   2649  CB  LEU   155      83.091  41.829  56.848  1.00  0.00           C  
ATOM   2650  HB2 LEU   155      83.854  41.922  56.076  1.00  0.00           H  
ATOM   2651  HB3 LEU   155      82.143  42.037  56.352  1.00  0.00           H  
ATOM   2652  CG  LEU   155      83.437  42.788  58.006  1.00  0.00           C  
ATOM   2653  HG  LEU   155      84.352  42.350  58.402  1.00  0.00           H  
ATOM   2654  CD1 LEU   155      83.686  44.127  57.358  1.00  0.00           C  
ATOM   2655 HD11 LEU   155      82.892  44.467  56.694  1.00  0.00           H  
ATOM   2656 HD12 LEU   155      83.719  44.972  58.045  1.00  0.00           H  
ATOM   2657 HD13 LEU   155      84.626  43.980  56.826  1.00  0.00           H  
ATOM   2658  CD2 LEU   155      82.444  42.944  59.104  1.00  0.00           C  
ATOM   2659 HD21 LEU   155      82.242  42.026  59.655  1.00  0.00           H  
ATOM   2660 HD22 LEU   155      82.910  43.666  59.775  1.00  0.00           H  
ATOM   2661 HD23 LEU   155      81.555  43.439  58.713  1.00  0.00           H  
ATOM   2662  C   LEU   155      82.219  39.608  56.112  1.00  0.00           C  
ATOM   2663  O   LEU   155      82.820  39.256  55.133  1.00  0.00           O  
ATOM   2664  N   PRO   156      80.858  39.665  56.148  1.00  0.00           N  
ATOM   2665  CD  PRO   156      80.078  40.249  57.229  1.00  0.00           C  
ATOM   2666  HD2 PRO   156      80.588  41.133  57.610  1.00  0.00           H  
ATOM   2667  HD3 PRO   156      80.006  39.508  58.025  1.00  0.00           H  
ATOM   2668  CG  PRO   156      78.716  40.829  56.631  1.00  0.00           C  
ATOM   2669  HG2 PRO   156      78.918  41.740  56.067  1.00  0.00           H  
ATOM   2670  HG3 PRO   156      77.852  40.863  57.293  1.00  0.00           H  
ATOM   2671  CB  PRO   156      78.566  39.783  55.559  1.00  0.00           C  
ATOM   2672  HB2 PRO   156      77.988  40.219  54.744  1.00  0.00           H  
ATOM   2673  HB3 PRO   156      78.188  38.848  55.972  1.00  0.00           H  
ATOM   2674  CA  PRO   156      79.986  39.490  55.002  1.00  0.00           C  
ATOM   2675  HA  PRO   156      80.170  38.450  54.732  1.00  0.00           H  
ATOM   2676  C   PRO   156      80.471  40.415  53.863  1.00  0.00           C  
ATOM   2677  O   PRO   156      80.992  41.503  54.135  1.00  0.00           O  
ATOM   2678  N   ARG   157      80.453  39.932  52.661  1.00  0.00           N  
ATOM   2679  H   ARG   157      79.894  39.094  52.590  1.00  0.00           H  
ATOM   2680  CA  ARG   157      80.760  40.523  51.378  1.00  0.00           C  
ATOM   2681  HA  ARG   157      80.906  41.597  51.496  1.00  0.00           H  
ATOM   2682  CB  ARG   157      82.081  39.951  50.850  1.00  0.00           C  
ATOM   2683  HB2 ARG   157      82.788  39.952  51.679  1.00  0.00           H  
ATOM   2684  HB3 ARG   157      81.947  38.896  50.613  1.00  0.00           H  
ATOM   2685  CG  ARG   157      82.741  40.587  49.687  1.00  0.00           C  
ATOM   2686  HG2 ARG   157      82.163  40.326  48.800  1.00  0.00           H  
ATOM   2687  HG3 ARG   157      82.731  41.652  49.917  1.00  0.00           H  
ATOM   2688  CD  ARG   157      84.200  40.317  49.362  1.00  0.00           C  
ATOM   2689  HD2 ARG   157      84.216  39.377  48.812  1.00  0.00           H  
ATOM   2690  HD3 ARG   157      84.461  40.997  48.551  1.00  0.00           H  
ATOM   2691  NE  ARG   157      85.128  40.204  50.501  1.00  0.00           N  
ATOM   2692  HE  ARG   157      84.813  39.902  51.413  1.00  0.00           H  
ATOM   2693  CZ  ARG   157      86.339  40.676  50.528  1.00  0.00           C  
ATOM   2694  NH1 ARG   157      86.983  41.302  49.579  1.00  0.00           N  
ATOM   2695 HH11 ARG   157      86.768  41.229  48.595  1.00  0.00           H  
ATOM   2696 HH12 ARG   157      87.845  41.791  49.779  1.00  0.00           H  
ATOM   2697  NH2 ARG   157      86.919  40.696  51.661  1.00  0.00           N  
ATOM   2698 HH21 ARG   157      86.418  40.315  52.451  1.00  0.00           H  
ATOM   2699 HH22 ARG   157      87.808  41.167  51.757  1.00  0.00           H  
ATOM   2700  C   ARG   157      79.592  40.264  50.423  1.00  0.00           C  
ATOM   2701  O   ARG   157      79.753  39.861  49.291  1.00  0.00           O  
ATOM   2702  N   ASP   158      78.378  40.438  50.974  1.00  0.00           N  
ATOM   2703  H   ASP   158      78.391  40.880  51.882  1.00  0.00           H  
ATOM   2704  CA  ASP   158      77.076  40.039  50.476  1.00  0.00           C  
ATOM   2705  HA  ASP   158      76.952  40.146  49.398  1.00  0.00           H  
ATOM   2706  CB  ASP   158      76.793  38.501  50.806  1.00  0.00           C  
ATOM   2707  HB2 ASP   158      75.903  38.036  50.381  1.00  0.00           H  
ATOM   2708  HB3 ASP   158      77.646  37.923  50.450  1.00  0.00           H  
ATOM   2709  CG  ASP   158      76.827  38.315  52.322  1.00  0.00           C  
ATOM   2710  OD1 ASP   158      75.756  38.527  52.960  1.00  0.00           O  
ATOM   2711  OD2 ASP   158      77.847  38.111  52.980  1.00  0.00           O  
ATOM   2712  C   ASP   158      75.993  40.943  50.959  1.00  0.00           C  
ATOM   2713  O   ASP   158      76.267  41.916  51.653  1.00  0.00           O  
ATOM   2714  N   ALA   159      74.720  40.595  50.697  1.00  0.00           N  
ATOM   2715  H   ALA   159      74.517  40.003  49.904  1.00  0.00           H  
ATOM   2716  CA  ALA   159      73.619  41.498  51.089  1.00  0.00           C  
ATOM   2717  HA  ALA   159      73.730  42.445  50.561  1.00  0.00           H  
ATOM   2718  CB  ALA   159      72.266  40.856  50.589  1.00  0.00           C  
ATOM   2719  HB1 ALA   159      71.482  41.410  51.106  1.00  0.00           H  
ATOM   2720  HB2 ALA   159      72.099  41.043  49.528  1.00  0.00           H  
ATOM   2721  HB3 ALA   159      72.295  39.802  50.863  1.00  0.00           H  
ATOM   2722  C   ALA   159      73.535  41.839  52.577  1.00  0.00           C  
ATOM   2723  O   ALA   159      73.178  42.927  52.889  1.00  0.00           O  
ATOM   2724  N   ARG   160      73.985  40.965  53.494  1.00  0.00           N  
ATOM   2725  H   ARG   160      74.415  40.096  53.209  1.00  0.00           H  
ATOM   2726  CA  ARG   160      74.066  41.334  54.991  1.00  0.00           C  
ATOM   2727  HA  ARG   160      73.039  41.458  55.333  1.00  0.00           H  
ATOM   2728  CB  ARG   160      74.674  40.186  55.843  1.00  0.00           C  
ATOM   2729  HB2 ARG   160      75.612  39.861  55.392  1.00  0.00           H  
ATOM   2730  HB3 ARG   160      74.791  40.619  56.836  1.00  0.00           H  
ATOM   2731  CG  ARG   160      73.667  38.985  55.856  1.00  0.00           C  
ATOM   2732  HG2 ARG   160      72.819  39.197  56.507  1.00  0.00           H  
ATOM   2733  HG3 ARG   160      73.250  38.824  54.861  1.00  0.00           H  
ATOM   2734  CD  ARG   160      74.327  37.625  56.265  1.00  0.00           C  
ATOM   2735  HD2 ARG   160      74.618  37.534  57.311  1.00  0.00           H  
ATOM   2736  HD3 ARG   160      73.574  36.851  56.118  1.00  0.00           H  
ATOM   2737  NE  ARG   160      75.493  37.365  55.427  1.00  0.00           N  
ATOM   2738  HE  ARG   160      75.804  38.047  54.750  1.00  0.00           H  
ATOM   2739  CZ  ARG   160      76.175  36.247  55.501  1.00  0.00           C  
ATOM   2740  NH1 ARG   160      75.918  35.270  56.274  1.00  0.00           N  
ATOM   2741 HH11 ARG   160      75.167  35.511  56.906  1.00  0.00           H  
ATOM   2742 HH12 ARG   160      76.428  34.404  56.369  1.00  0.00           H  
ATOM   2743  NH2 ARG   160      77.284  36.152  54.791  1.00  0.00           N  
ATOM   2744 HH21 ARG   160      77.545  36.924  54.193  1.00  0.00           H  
ATOM   2745 HH22 ARG   160      77.883  35.348  54.909  1.00  0.00           H  
ATOM   2746  C   ARG   160      74.716  42.701  55.290  1.00  0.00           C  
ATOM   2747  O   ARG   160      74.273  43.407  56.183  1.00  0.00           O  
ATOM   2748  N   LEU   161      75.785  43.099  54.552  1.00  0.00           N  
ATOM   2749  H   LEU   161      76.020  42.503  53.771  1.00  0.00           H  
ATOM   2750  CA  LEU   161      76.525  44.352  54.774  1.00  0.00           C  
ATOM   2751  HA  LEU   161      76.873  44.291  55.805  1.00  0.00           H  
ATOM   2752  CB  LEU   161      77.702  44.177  53.790  1.00  0.00           C  
ATOM   2753  HB2 LEU   161      77.971  43.121  53.767  1.00  0.00           H  
ATOM   2754  HB3 LEU   161      77.360  44.451  52.791  1.00  0.00           H  
ATOM   2755  CG  LEU   161      79.037  44.914  54.108  1.00  0.00           C  
ATOM   2756  HG  LEU   161      79.746  44.567  53.357  1.00  0.00           H  
ATOM   2757  CD1 LEU   161      78.892  46.468  53.899  1.00  0.00           C  
ATOM   2758 HD11 LEU   161      78.331  46.880  54.738  1.00  0.00           H  
ATOM   2759 HD12 LEU   161      79.928  46.804  53.887  1.00  0.00           H  
ATOM   2760 HD13 LEU   161      78.235  46.662  53.051  1.00  0.00           H  
ATOM   2761  CD2 LEU   161      79.588  44.618  55.503  1.00  0.00           C  
ATOM   2762 HD21 LEU   161      80.574  45.080  55.470  1.00  0.00           H  
ATOM   2763 HD22 LEU   161      79.000  45.037  56.319  1.00  0.00           H  
ATOM   2764 HD23 LEU   161      79.677  43.542  55.654  1.00  0.00           H  
ATOM   2765  C   LEU   161      75.635  45.665  54.631  1.00  0.00           C  
ATOM   2766  O   LEU   161      75.761  46.505  55.483  1.00  0.00           O  
ATOM   2767  N   ILE   162      74.732  45.683  53.673  1.00  0.00           N  
ATOM   2768  H   ILE   162      74.595  44.843  53.129  1.00  0.00           H  
ATOM   2769  CA  ILE   162      73.682  46.727  53.506  1.00  0.00           C  
ATOM   2770  HA  ILE   162      74.143  47.706  53.375  1.00  0.00           H  
ATOM   2771  CB  ILE   162      72.815  46.479  52.242  1.00  0.00           C  
ATOM   2772  HB  ILE   162      72.482  45.442  52.291  1.00  0.00           H  
ATOM   2773  CG2 ILE   162      71.504  47.284  52.091  1.00  0.00           C  
ATOM   2774 HG21 ILE   162      71.727  48.337  52.266  1.00  0.00           H  
ATOM   2775 HG22 ILE   162      71.105  47.094  51.095  1.00  0.00           H  
ATOM   2776 HG23 ILE   162      70.822  46.846  52.820  1.00  0.00           H  
ATOM   2777  CG1 ILE   162      73.700  46.720  51.063  1.00  0.00           C  
ATOM   2778 HG12 ILE   162      73.998  47.755  50.895  1.00  0.00           H  
ATOM   2779 HG13 ILE   162      74.730  46.448  51.294  1.00  0.00           H  
ATOM   2780  CD1 ILE   162      73.260  46.119  49.724  1.00  0.00           C  
ATOM   2781 HD11 ILE   162      72.332  46.558  49.358  1.00  0.00           H  
ATOM   2782 HD12 ILE   162      74.086  46.122  49.013  1.00  0.00           H  
ATOM   2783 HD13 ILE   162      73.036  45.064  49.888  1.00  0.00           H  
ATOM   2784  C   ILE   162      72.804  46.881  54.787  1.00  0.00           C  
ATOM   2785  O   ILE   162      72.751  47.952  55.297  1.00  0.00           O  
ATOM   2786  N   ALA   163      72.290  45.748  55.299  1.00  0.00           N  
ATOM   2787  H   ALA   163      72.242  44.918  54.725  1.00  0.00           H  
ATOM   2788  CA  ALA   163      71.531  45.723  56.588  1.00  0.00           C  
ATOM   2789  HA  ALA   163      70.647  46.358  56.523  1.00  0.00           H  
ATOM   2790  CB  ALA   163      71.022  44.225  56.818  1.00  0.00           C  
ATOM   2791  HB1 ALA   163      71.874  43.551  56.910  1.00  0.00           H  
ATOM   2792  HB2 ALA   163      70.527  44.007  57.764  1.00  0.00           H  
ATOM   2793  HB3 ALA   163      70.474  43.907  55.931  1.00  0.00           H  
ATOM   2794  C   ALA   163      72.389  46.178  57.720  1.00  0.00           C  
ATOM   2795  O   ALA   163      71.940  47.022  58.550  1.00  0.00           O  
ATOM   2796  N   ILE   164      73.692  45.791  57.770  1.00  0.00           N  
ATOM   2797  H   ILE   164      74.010  44.959  57.295  1.00  0.00           H  
ATOM   2798  CA  ILE   164      74.667  46.227  58.751  1.00  0.00           C  
ATOM   2799  HA  ILE   164      74.270  46.173  59.765  1.00  0.00           H  
ATOM   2800  CB  ILE   164      75.958  45.345  58.670  1.00  0.00           C  
ATOM   2801  HB  ILE   164      76.084  45.170  57.602  1.00  0.00           H  
ATOM   2802  CG2 ILE   164      77.307  45.969  59.179  1.00  0.00           C  
ATOM   2803 HG21 ILE   164      77.094  46.454  60.132  1.00  0.00           H  
ATOM   2804 HG22 ILE   164      78.087  45.219  59.307  1.00  0.00           H  
ATOM   2805 HG23 ILE   164      77.646  46.784  58.539  1.00  0.00           H  
ATOM   2806  CG1 ILE   164      75.694  43.919  59.276  1.00  0.00           C  
ATOM   2807 HG12 ILE   164      75.656  43.810  60.360  1.00  0.00           H  
ATOM   2808 HG13 ILE   164      74.788  43.506  58.832  1.00  0.00           H  
ATOM   2809  CD1 ILE   164      76.801  42.985  58.798  1.00  0.00           C  
ATOM   2810 HD11 ILE   164      77.314  43.399  57.930  1.00  0.00           H  
ATOM   2811 HD12 ILE   164      77.432  43.050  59.685  1.00  0.00           H  
ATOM   2812 HD13 ILE   164      76.349  42.020  58.569  1.00  0.00           H  
ATOM   2813  C   ILE   164      74.980  47.745  58.664  1.00  0.00           C  
ATOM   2814  O   ILE   164      75.257  48.373  59.669  1.00  0.00           O  
ATOM   2815  N   CYS   165      75.056  48.378  57.476  1.00  0.00           N  
ATOM   2816  H   CYS   165      75.102  47.841  56.622  1.00  0.00           H  
ATOM   2817  CA  CYS   165      75.289  49.804  57.273  1.00  0.00           C  
ATOM   2818  HA  CYS   165      76.035  50.112  58.006  1.00  0.00           H  
ATOM   2819  CB  CYS   165      75.682  50.239  55.815  1.00  0.00           C  
ATOM   2820  HB2 CYS   165      74.836  50.029  55.160  1.00  0.00           H  
ATOM   2821  HB3 CYS   165      75.952  51.294  55.867  1.00  0.00           H  
ATOM   2822  SG  CYS   165      77.108  49.330  55.248  1.00  0.00           S  
ATOM   2823  HG  CYS   165      76.511  48.135  55.248  1.00  0.00           H  
ATOM   2824  C   CYS   165      73.995  50.601  57.700  1.00  0.00           C  
ATOM   2825  O   CYS   165      74.169  51.818  57.901  1.00  0.00           O  
ATOM   2826  N   VAL   166      72.811  49.930  57.856  1.00  0.00           N  
ATOM   2827  H   VAL   166      72.859  48.943  57.650  1.00  0.00           H  
ATOM   2828  CA  VAL   166      71.552  50.610  58.200  1.00  0.00           C  
ATOM   2829  HA  VAL   166      71.772  51.656  57.984  1.00  0.00           H  
ATOM   2830  CB  VAL   166      70.394  50.275  57.228  1.00  0.00           C  
ATOM   2831  HB  VAL   166      70.292  49.190  57.198  1.00  0.00           H  
ATOM   2832  CG1 VAL   166      69.065  50.780  57.707  1.00  0.00           C  
ATOM   2833 HG11 VAL   166      69.203  51.846  57.888  1.00  0.00           H  
ATOM   2834 HG12 VAL   166      68.209  50.528  57.082  1.00  0.00           H  
ATOM   2835 HG13 VAL   166      68.867  50.338  58.683  1.00  0.00           H  
ATOM   2836  CG2 VAL   166      70.729  50.860  55.867  1.00  0.00           C  
ATOM   2837 HG21 VAL   166      70.709  51.949  55.838  1.00  0.00           H  
ATOM   2838 HG22 VAL   166      71.707  50.543  55.504  1.00  0.00           H  
ATOM   2839 HG23 VAL   166      70.055  50.546  55.069  1.00  0.00           H  
ATOM   2840  C   VAL   166      71.104  50.432  59.626  1.00  0.00           C  
ATOM   2841  O   VAL   166      70.495  51.317  60.241  1.00  0.00           O  
ATOM   2842  N   ASP   167      71.365  49.276  60.212  1.00  0.00           N  
ATOM   2843  H   ASP   167      71.893  48.566  59.725  1.00  0.00           H  
ATOM   2844  CA  ASP   167      71.080  48.978  61.577  1.00  0.00           C  
ATOM   2845  HA  ASP   167      70.010  48.967  61.781  1.00  0.00           H  
ATOM   2846  CB  ASP   167      71.664  47.591  61.965  1.00  0.00           C  
ATOM   2847  HB2 ASP   167      71.308  46.851  61.249  1.00  0.00           H  
ATOM   2848  HB3 ASP   167      72.749  47.696  61.942  1.00  0.00           H  
ATOM   2849  CG  ASP   167      71.295  47.118  63.398  1.00  0.00           C  
ATOM   2850  OD1 ASP   167      72.159  47.260  64.273  1.00  0.00           O  
ATOM   2851  OD2 ASP   167      70.198  46.674  63.635  1.00  0.00           O  
ATOM   2852  C   ASP   167      71.675  49.966  62.581  1.00  0.00           C  
ATOM   2853  O   ASP   167      72.830  50.357  62.514  1.00  0.00           O  
ATOM   2854  N   GLN   168      70.913  50.361  63.605  1.00  0.00           N  
ATOM   2855  H   GLN   168      69.935  50.111  63.578  1.00  0.00           H  
ATOM   2856  CA  GLN   168      71.344  51.209  64.761  1.00  0.00           C  
ATOM   2857  HA  GLN   168      71.505  52.240  64.446  1.00  0.00           H  
ATOM   2858  CB  GLN   168      70.127  51.080  65.744  1.00  0.00           C  
ATOM   2859  HB2 GLN   168      69.274  51.640  65.358  1.00  0.00           H  
ATOM   2860  HB3 GLN   168      69.861  50.025  65.809  1.00  0.00           H  
ATOM   2861  CG  GLN   168      70.368  51.783  67.053  1.00  0.00           C  
ATOM   2862  HG2 GLN   168      70.948  51.081  67.651  1.00  0.00           H  
ATOM   2863  HG3 GLN   168      70.974  52.669  66.866  1.00  0.00           H  
ATOM   2864  CD  GLN   168      69.117  52.236  67.857  1.00  0.00           C  
ATOM   2865  OE1 GLN   168      68.417  51.431  68.465  1.00  0.00           O  
ATOM   2866  NE2 GLN   168      68.989  53.467  68.035  1.00  0.00           N  
ATOM   2867 HE21 GLN   168      68.132  53.818  68.437  1.00  0.00           H  
ATOM   2868 HE22 GLN   168      69.464  54.113  67.420  1.00  0.00           H  
ATOM   2869  C   GLN   168      72.680  50.798  65.437  1.00  0.00           C  
ATOM   2870  O   GLN   168      73.351  51.742  65.857  1.00  0.00           O  
ATOM   2871  N   ASN   169      72.948  49.518  65.623  1.00  0.00           N  
ATOM   2872  H   ASN   169      72.404  48.827  65.127  1.00  0.00           H  
ATOM   2873  CA  ASN   169      74.174  49.074  66.415  1.00  0.00           C  
ATOM   2874  HA  ASN   169      74.584  49.910  66.982  1.00  0.00           H  
ATOM   2875  CB  ASN   169      73.848  48.000  67.525  1.00  0.00           C  
ATOM   2876  HB2 ASN   169      73.379  47.154  67.022  1.00  0.00           H  
ATOM   2877  HB3 ASN   169      74.779  47.668  67.984  1.00  0.00           H  
ATOM   2878  CG  ASN   169      72.927  48.476  68.578  1.00  0.00           C  
ATOM   2879  OD1 ASN   169      73.381  48.869  69.642  1.00  0.00           O  
ATOM   2880  ND2 ASN   169      71.607  48.399  68.399  1.00  0.00           N  
ATOM   2881 HD21 ASN   169      71.092  48.683  69.220  1.00  0.00           H  
ATOM   2882 HD22 ASN   169      71.207  48.036  67.546  1.00  0.00           H  
ATOM   2883  C   ASN   169      75.292  48.560  65.482  1.00  0.00           C  
ATOM   2884  O   ASN   169      76.429  49.038  65.529  1.00  0.00           O  
ATOM   2885  N   ALA   170      74.993  47.800  64.455  1.00  0.00           N  
ATOM   2886  H   ALA   170      74.074  47.405  64.318  1.00  0.00           H  
ATOM   2887  CA  ALA   170      75.934  47.275  63.485  1.00  0.00           C  
ATOM   2888  HA  ALA   170      76.735  46.802  64.053  1.00  0.00           H  
ATOM   2889  CB  ALA   170      75.380  46.185  62.619  1.00  0.00           C  
ATOM   2890  HB1 ALA   170      74.899  45.321  63.078  1.00  0.00           H  
ATOM   2891  HB2 ALA   170      74.588  46.728  62.103  1.00  0.00           H  
ATOM   2892  HB3 ALA   170      76.106  45.873  61.868  1.00  0.00           H  
ATOM   2893  C   ALA   170      76.686  48.349  62.692  1.00  0.00           C  
ATOM   2894  O   ALA   170      77.838  48.094  62.323  1.00  0.00           O  
ATOM   2895  N   ASN   171      76.119  49.514  62.314  1.00  0.00           N  
ATOM   2896  H   ASN   171      75.248  49.770  62.756  1.00  0.00           H  
ATOM   2897  CA  ASN   171      76.756  50.500  61.328  1.00  0.00           C  
ATOM   2898  HA  ASN   171      76.835  49.911  60.414  1.00  0.00           H  
ATOM   2899  CB  ASN   171      75.734  51.638  61.045  1.00  0.00           C  
ATOM   2900  HB2 ASN   171      75.899  52.023  60.039  1.00  0.00           H  
ATOM   2901  HB3 ASN   171      74.746  51.216  60.860  1.00  0.00           H  
ATOM   2902  CG  ASN   171      75.759  52.726  62.099  1.00  0.00           C  
ATOM   2903  OD1 ASN   171      76.590  53.672  62.134  1.00  0.00           O  
ATOM   2904  ND2 ASN   171      74.863  52.497  62.999  1.00  0.00           N  
ATOM   2905 HD21 ASN   171      74.737  53.217  63.696  1.00  0.00           H  
ATOM   2906 HD22 ASN   171      74.226  51.732  62.824  1.00  0.00           H  
ATOM   2907  C   ASN   171      78.111  51.093  61.830  1.00  0.00           C  
ATOM   2908  O   ASN   171      79.130  51.189  61.186  1.00  0.00           O  
ATOM   2909  N   HIE   172      78.123  51.303  63.159  1.00  0.00           N  
ATOM   2910  H   HIE   172      77.297  51.114  63.709  1.00  0.00           H  
ATOM   2911  CA  HIE   172      79.329  51.700  63.894  1.00  0.00           C  
ATOM   2912  HA  HIE   172      79.514  52.712  63.534  1.00  0.00           H  
ATOM   2913  CB  HIE   172      78.952  51.882  65.367  1.00  0.00           C  
ATOM   2914  HB2 HIE   172      78.592  50.886  65.624  1.00  0.00           H  
ATOM   2915  HB3 HIE   172      79.828  52.189  65.939  1.00  0.00           H  
ATOM   2916  CG  HIE   172      77.796  52.875  65.506  1.00  0.00           C  
ATOM   2917  ND1 HIE   172      77.954  54.287  65.537  1.00  0.00           N  
ATOM   2918  CE1 HIE   172      76.785  54.695  65.965  1.00  0.00           C  
ATOM   2919  HE1 HIE   172      76.595  55.707  66.289  1.00  0.00           H  
ATOM   2920  NE2 HIE   172      75.911  53.691  66.141  1.00  0.00           N  
ATOM   2921  HE2 HIE   172      74.947  53.826  66.411  1.00  0.00           H  
ATOM   2922  CD2 HIE   172      76.503  52.521  65.774  1.00  0.00           C  
ATOM   2923  HD2 HIE   172      76.101  51.520  65.715  1.00  0.00           H  
ATOM   2924  C   HIE   172      80.562  50.804  63.734  1.00  0.00           C  
ATOM   2925  O   HIE   172      81.688  51.297  63.823  1.00  0.00           O  
ATOM   2926  N   VAL   173      80.326  49.449  63.626  1.00  0.00           N  
ATOM   2927  H   VAL   173      79.377  49.105  63.672  1.00  0.00           H  
ATOM   2928  CA  VAL   173      81.428  48.540  63.119  1.00  0.00           C  
ATOM   2929  HA  VAL   173      82.179  48.543  63.909  1.00  0.00           H  
ATOM   2930  CB  VAL   173      81.039  47.060  63.045  1.00  0.00           C  
ATOM   2931  HB  VAL   173      80.172  46.943  62.394  1.00  0.00           H  
ATOM   2932  CG1 VAL   173      82.132  46.166  62.528  1.00  0.00           C  
ATOM   2933 HG11 VAL   173      82.243  46.298  61.452  1.00  0.00           H  
ATOM   2934 HG12 VAL   173      83.097  46.203  63.033  1.00  0.00           H  
ATOM   2935 HG13 VAL   173      81.772  45.149  62.688  1.00  0.00           H  
ATOM   2936  CG2 VAL   173      80.716  46.534  64.439  1.00  0.00           C  
ATOM   2937 HG21 VAL   173      79.927  47.135  64.892  1.00  0.00           H  
ATOM   2938 HG22 VAL   173      80.351  45.511  64.353  1.00  0.00           H  
ATOM   2939 HG23 VAL   173      81.629  46.693  65.013  1.00  0.00           H  
ATOM   2940  C   VAL   173      82.147  49.011  61.858  1.00  0.00           C  
ATOM   2941  O   VAL   173      83.344  49.059  61.829  1.00  0.00           O  
ATOM   2942  N   ILE   174      81.385  49.371  60.853  1.00  0.00           N  
ATOM   2943  H   ILE   174      80.424  49.600  61.061  1.00  0.00           H  
ATOM   2944  CA  ILE   174      81.866  49.767  59.499  1.00  0.00           C  
ATOM   2945  HA  ILE   174      82.490  48.912  59.238  1.00  0.00           H  
ATOM   2946  CB  ILE   174      80.653  50.033  58.546  1.00  0.00           C  
ATOM   2947  HB  ILE   174      80.060  50.798  59.047  1.00  0.00           H  
ATOM   2948  CG2 ILE   174      81.176  50.533  57.162  1.00  0.00           C  
ATOM   2949 HG21 ILE   174      82.136  50.099  56.882  1.00  0.00           H  
ATOM   2950 HG22 ILE   174      80.403  50.447  56.399  1.00  0.00           H  
ATOM   2951 HG23 ILE   174      81.340  51.610  57.198  1.00  0.00           H  
ATOM   2952  CG1 ILE   174      79.797  48.741  58.314  1.00  0.00           C  
ATOM   2953 HG12 ILE   174      79.259  48.496  59.230  1.00  0.00           H  
ATOM   2954 HG13 ILE   174      78.966  48.978  57.650  1.00  0.00           H  
ATOM   2955  CD1 ILE   174      80.565  47.553  57.707  1.00  0.00           C  
ATOM   2956 HD11 ILE   174      80.604  47.637  56.621  1.00  0.00           H  
ATOM   2957 HD12 ILE   174      81.588  47.441  58.065  1.00  0.00           H  
ATOM   2958 HD13 ILE   174      80.041  46.633  57.968  1.00  0.00           H  
ATOM   2959  C   ILE   174      82.667  51.068  59.642  1.00  0.00           C  
ATOM   2960  O   ILE   174      83.779  51.161  59.130  1.00  0.00           O  
ATOM   2961  N   GLN   175      82.152  52.106  60.248  1.00  0.00           N  
ATOM   2962  H   GLN   175      81.184  52.134  60.532  1.00  0.00           H  
ATOM   2963  CA  GLN   175      82.976  53.329  60.571  1.00  0.00           C  
ATOM   2964  HA  GLN   175      83.130  53.772  59.587  1.00  0.00           H  
ATOM   2965  CB  GLN   175      82.089  54.382  61.300  1.00  0.00           C  
ATOM   2966  HB2 GLN   175      82.014  54.170  62.367  1.00  0.00           H  
ATOM   2967  HB3 GLN   175      82.616  55.335  61.247  1.00  0.00           H  
ATOM   2968  CG  GLN   175      80.644  54.628  60.776  1.00  0.00           C  
ATOM   2969  HG2 GLN   175      80.645  54.852  59.709  1.00  0.00           H  
ATOM   2970  HG3 GLN   175      80.019  53.739  60.856  1.00  0.00           H  
ATOM   2971  CD  GLN   175      79.903  55.731  61.577  1.00  0.00           C  
ATOM   2972  OE1 GLN   175      80.393  56.719  62.017  1.00  0.00           O  
ATOM   2973  NE2 GLN   175      78.642  55.573  61.718  1.00  0.00           N  
ATOM   2974 HE21 GLN   175      78.103  56.379  62.003  1.00  0.00           H  
ATOM   2975 HE22 GLN   175      78.286  54.651  61.510  1.00  0.00           H  
ATOM   2976  C   GLN   175      84.284  53.003  61.225  1.00  0.00           C  
ATOM   2977  O   GLN   175      85.340  53.388  60.734  1.00  0.00           O  
ATOM   2978  N   LYS   176      84.220  52.216  62.257  1.00  0.00           N  
ATOM   2979  H   LYS   176      83.310  51.825  62.453  1.00  0.00           H  
ATOM   2980  CA  LYS   176      85.426  51.802  62.936  1.00  0.00           C  
ATOM   2981  HA  LYS   176      85.873  52.718  63.324  1.00  0.00           H  
ATOM   2982  CB  LYS   176      85.065  50.861  64.093  1.00  0.00           C  
ATOM   2983  HB2 LYS   176      84.106  51.147  64.526  1.00  0.00           H  
ATOM   2984  HB3 LYS   176      84.945  49.841  63.726  1.00  0.00           H  
ATOM   2985  CG  LYS   176      86.077  50.873  65.208  1.00  0.00           C  
ATOM   2986  HG2 LYS   176      85.913  50.108  65.968  1.00  0.00           H  
ATOM   2987  HG3 LYS   176      87.050  50.729  64.739  1.00  0.00           H  
ATOM   2988  CD  LYS   176      85.970  52.221  65.948  1.00  0.00           C  
ATOM   2989  HD2 LYS   176      86.426  53.010  65.351  1.00  0.00           H  
ATOM   2990  HD3 LYS   176      84.944  52.506  66.180  1.00  0.00           H  
ATOM   2991  CE  LYS   176      86.791  52.115  67.207  1.00  0.00           C  
ATOM   2992  HE2 LYS   176      86.363  51.344  67.847  1.00  0.00           H  
ATOM   2993  HE3 LYS   176      87.818  51.853  66.950  1.00  0.00           H  
ATOM   2994  NZ  LYS   176      86.867  53.374  68.010  1.00  0.00           N  
ATOM   2995  HZ1 LYS   176      87.596  53.470  68.703  1.00  0.00           H  
ATOM   2996  HZ2 LYS   176      87.040  54.126  67.358  1.00  0.00           H  
ATOM   2997  HZ3 LYS   176      86.007  53.628  68.475  1.00  0.00           H  
ATOM   2998  C   LYS   176      86.449  51.045  62.066  1.00  0.00           C  
ATOM   2999  O   LYS   176      87.635  51.323  62.144  1.00  0.00           O  
ATOM   3000  N   VAL   177      85.994  50.163  61.187  1.00  0.00           N  
ATOM   3001  H   VAL   177      84.999  49.998  61.136  1.00  0.00           H  
ATOM   3002  CA  VAL   177      86.830  49.753  60.061  1.00  0.00           C  
ATOM   3003  HA  VAL   177      87.714  49.236  60.434  1.00  0.00           H  
ATOM   3004  CB  VAL   177      86.087  48.772  59.105  1.00  0.00           C  
ATOM   3005  HB  VAL   177      85.143  49.233  58.812  1.00  0.00           H  
ATOM   3006  CG1 VAL   177      86.940  48.419  57.851  1.00  0.00           C  
ATOM   3007 HG11 VAL   177      87.872  47.938  58.149  1.00  0.00           H  
ATOM   3008 HG12 VAL   177      86.343  47.847  57.140  1.00  0.00           H  
ATOM   3009 HG13 VAL   177      87.269  49.342  57.375  1.00  0.00           H  
ATOM   3010  CG2 VAL   177      85.793  47.494  59.873  1.00  0.00           C  
ATOM   3011 HG21 VAL   177      85.078  47.727  60.662  1.00  0.00           H  
ATOM   3012 HG22 VAL   177      85.385  46.752  59.187  1.00  0.00           H  
ATOM   3013 HG23 VAL   177      86.659  47.041  60.355  1.00  0.00           H  
ATOM   3014  C   VAL   177      87.338  50.994  59.276  1.00  0.00           C  
ATOM   3015  O   VAL   177      88.579  51.058  59.117  1.00  0.00           O  
ATOM   3016  N   VAL   178      86.407  51.719  58.618  1.00  0.00           N  
ATOM   3017  H   VAL   178      85.416  51.641  58.795  1.00  0.00           H  
ATOM   3018  CA  VAL   178      86.860  52.731  57.567  1.00  0.00           C  
ATOM   3019  HA  VAL   178      87.470  52.151  56.873  1.00  0.00           H  
ATOM   3020  CB  VAL   178      85.682  53.080  56.680  1.00  0.00           C  
ATOM   3021  HB  VAL   178      86.118  53.591  55.822  1.00  0.00           H  
ATOM   3022  CG1 VAL   178      84.868  51.940  55.945  1.00  0.00           C  
ATOM   3023 HG11 VAL   178      84.388  52.275  55.025  1.00  0.00           H  
ATOM   3024 HG12 VAL   178      85.547  51.181  55.555  1.00  0.00           H  
ATOM   3025 HG13 VAL   178      84.070  51.557  56.581  1.00  0.00           H  
ATOM   3026  CG2 VAL   178      84.670  54.036  57.295  1.00  0.00           C  
ATOM   3027 HG21 VAL   178      84.093  54.652  56.605  1.00  0.00           H  
ATOM   3028 HG22 VAL   178      83.967  53.378  57.805  1.00  0.00           H  
ATOM   3029 HG23 VAL   178      85.167  54.713  57.990  1.00  0.00           H  
ATOM   3030  C   VAL   178      87.710  53.873  58.077  1.00  0.00           C  
ATOM   3031  O   VAL   178      88.447  54.510  57.313  1.00  0.00           O  
ATOM   3032  N   ALA   179      87.618  54.078  59.358  1.00  0.00           N  
ATOM   3033  H   ALA   179      86.843  53.583  59.775  1.00  0.00           H  
ATOM   3034  CA  ALA   179      88.552  54.936  60.177  1.00  0.00           C  
ATOM   3035  HA  ALA   179      88.718  55.873  59.645  1.00  0.00           H  
ATOM   3036  CB  ALA   179      87.678  55.368  61.377  1.00  0.00           C  
ATOM   3037  HB1 ALA   179      87.496  54.473  61.971  1.00  0.00           H  
ATOM   3038  HB2 ALA   179      88.235  56.115  61.943  1.00  0.00           H  
ATOM   3039  HB3 ALA   179      86.804  55.890  60.987  1.00  0.00           H  
ATOM   3040  C   ALA   179      89.840  54.223  60.499  1.00  0.00           C  
ATOM   3041  O   ALA   179      90.893  54.653  60.028  1.00  0.00           O  
ATOM   3042  N   VAL   180      89.930  53.173  61.308  1.00  0.00           N  
ATOM   3043  H   VAL   180      89.096  52.725  61.660  1.00  0.00           H  
ATOM   3044  CA  VAL   180      91.212  52.580  61.761  1.00  0.00           C  
ATOM   3045  HA  VAL   180      91.729  53.402  62.255  1.00  0.00           H  
ATOM   3046  CB  VAL   180      90.935  51.515  62.867  1.00  0.00           C  
ATOM   3047  HB  VAL   180      90.325  50.741  62.401  1.00  0.00           H  
ATOM   3048  CG1 VAL   180      92.116  50.851  63.561  1.00  0.00           C  
ATOM   3049 HG11 VAL   180      92.491  51.610  64.248  1.00  0.00           H  
ATOM   3050 HG12 VAL   180      91.727  50.041  64.178  1.00  0.00           H  
ATOM   3051 HG13 VAL   180      92.908  50.565  62.869  1.00  0.00           H  
ATOM   3052  CG2 VAL   180      90.147  52.140  64.038  1.00  0.00           C  
ATOM   3053 HG21 VAL   180      89.197  52.585  63.742  1.00  0.00           H  
ATOM   3054 HG22 VAL   180      89.921  51.488  64.882  1.00  0.00           H  
ATOM   3055 HG23 VAL   180      90.643  53.013  64.462  1.00  0.00           H  
ATOM   3056  C   VAL   180      92.038  51.912  60.715  1.00  0.00           C  
ATOM   3057  O   VAL   180      93.227  52.132  60.760  1.00  0.00           O  
ATOM   3058  N   ILE   181      91.411  51.117  59.874  1.00  0.00           N  
ATOM   3059  H   ILE   181      90.403  51.177  59.861  1.00  0.00           H  
ATOM   3060  CA  ILE   181      92.085  50.098  58.949  1.00  0.00           C  
ATOM   3061  HA  ILE   181      93.067  49.834  59.343  1.00  0.00           H  
ATOM   3062  CB  ILE   181      91.131  48.912  58.862  1.00  0.00           C  
ATOM   3063  HB  ILE   181      90.217  49.241  58.368  1.00  0.00           H  
ATOM   3064  CG2 ILE   181      91.633  47.756  57.969  1.00  0.00           C  
ATOM   3065 HG21 ILE   181      91.900  48.122  56.978  1.00  0.00           H  
ATOM   3066 HG22 ILE   181      92.526  47.359  58.452  1.00  0.00           H  
ATOM   3067 HG23 ILE   181      90.940  46.915  57.959  1.00  0.00           H  
ATOM   3068  CG1 ILE   181      90.574  48.391  60.234  1.00  0.00           C  
ATOM   3069 HG12 ILE   181      89.966  49.104  60.791  1.00  0.00           H  
ATOM   3070 HG13 ILE   181      89.938  47.512  60.131  1.00  0.00           H  
ATOM   3071  CD1 ILE   181      91.734  47.885  61.150  1.00  0.00           C  
ATOM   3072 HD11 ILE   181      92.549  48.606  61.212  1.00  0.00           H  
ATOM   3073 HD12 ILE   181      91.365  47.862  62.175  1.00  0.00           H  
ATOM   3074 HD13 ILE   181      92.051  46.907  60.789  1.00  0.00           H  
ATOM   3075  C   ILE   181      92.347  50.748  57.593  1.00  0.00           C  
ATOM   3076  O   ILE   181      91.464  51.424  57.053  1.00  0.00           O  
ATOM   3077  N   PRO   182      93.526  50.394  56.960  1.00  0.00           N  
ATOM   3078  CD  PRO   182      94.640  49.612  57.517  1.00  0.00           C  
ATOM   3079  HD2 PRO   182      94.467  48.536  57.527  1.00  0.00           H  
ATOM   3080  HD3 PRO   182      94.949  49.887  58.526  1.00  0.00           H  
ATOM   3081  CG  PRO   182      95.847  49.947  56.645  1.00  0.00           C  
ATOM   3082  HG2 PRO   182      96.478  49.059  56.683  1.00  0.00           H  
ATOM   3083  HG3 PRO   182      96.340  50.850  57.004  1.00  0.00           H  
ATOM   3084  CB  PRO   182      95.303  50.179  55.297  1.00  0.00           C  
ATOM   3085  HB2 PRO   182      95.033  49.184  54.944  1.00  0.00           H  
ATOM   3086  HB3 PRO   182      95.934  50.831  54.693  1.00  0.00           H  
ATOM   3087  CA  PRO   182      94.050  50.909  55.656  1.00  0.00           C  
ATOM   3088  HA  PRO   182      94.205  51.982  55.767  1.00  0.00           H  
ATOM   3089  C   PRO   182      93.042  50.659  54.533  1.00  0.00           C  
ATOM   3090  O   PRO   182      92.492  49.554  54.491  1.00  0.00           O  
ATOM   3091  N   LEU   183      92.919  51.590  53.592  1.00  0.00           N  
ATOM   3092  H   LEU   183      93.476  52.432  53.603  1.00  0.00           H  
ATOM   3093  CA  LEU   183      91.911  51.459  52.482  1.00  0.00           C  
ATOM   3094  HA  LEU   183      90.931  51.481  52.958  1.00  0.00           H  
ATOM   3095  CB  LEU   183      92.079  52.646  51.485  1.00  0.00           C  
ATOM   3096  HB2 LEU   183      91.978  53.586  52.028  1.00  0.00           H  
ATOM   3097  HB3 LEU   183      93.092  52.551  51.093  1.00  0.00           H  
ATOM   3098  CG  LEU   183      91.139  52.665  50.206  1.00  0.00           C  
ATOM   3099  HG  LEU   183      91.149  51.715  49.670  1.00  0.00           H  
ATOM   3100  CD1 LEU   183      89.680  52.938  50.712  1.00  0.00           C  
ATOM   3101 HD11 LEU   183      89.361  52.073  51.294  1.00  0.00           H  
ATOM   3102 HD12 LEU   183      89.599  53.813  51.356  1.00  0.00           H  
ATOM   3103 HD13 LEU   183      89.068  52.983  49.811  1.00  0.00           H  
ATOM   3104  CD2 LEU   183      91.534  53.795  49.236  1.00  0.00           C  
ATOM   3105 HD21 LEU   183      91.685  54.731  49.775  1.00  0.00           H  
ATOM   3106 HD22 LEU   183      92.504  53.639  48.764  1.00  0.00           H  
ATOM   3107 HD23 LEU   183      90.711  53.970  48.544  1.00  0.00           H  
ATOM   3108  C   LEU   183      91.927  50.076  51.736  1.00  0.00           C  
ATOM   3109  O   LEU   183      90.898  49.373  51.502  1.00  0.00           O  
ATOM   3110  N   LYS   184      93.160  49.623  51.407  1.00  0.00           N  
ATOM   3111  H   LYS   184      93.992  50.139  51.654  1.00  0.00           H  
ATOM   3112  CA  LYS   184      93.373  48.396  50.667  1.00  0.00           C  
ATOM   3113  HA  LYS   184      92.696  48.584  49.833  1.00  0.00           H  
ATOM   3114  CB  LYS   184      94.830  48.206  50.280  1.00  0.00           C  
ATOM   3115  HB2 LYS   184      94.903  47.453  49.496  1.00  0.00           H  
ATOM   3116  HB3 LYS   184      95.195  49.111  49.794  1.00  0.00           H  
ATOM   3117  CG  LYS   184      95.771  47.962  51.451  1.00  0.00           C  
ATOM   3118  HG2 LYS   184      96.700  48.431  51.126  1.00  0.00           H  
ATOM   3119  HG3 LYS   184      95.391  48.429  52.359  1.00  0.00           H  
ATOM   3120  CD  LYS   184      96.080  46.517  51.769  1.00  0.00           C  
ATOM   3121  HD2 LYS   184      96.842  46.576  52.546  1.00  0.00           H  
ATOM   3122  HD3 LYS   184      95.197  45.982  52.119  1.00  0.00           H  
ATOM   3123  CE  LYS   184      96.735  45.805  50.605  1.00  0.00           C  
ATOM   3124  HE2 LYS   184      95.974  45.647  49.841  1.00  0.00           H  
ATOM   3125  HE3 LYS   184      97.345  46.554  50.099  1.00  0.00           H  
ATOM   3126  NZ  LYS   184      97.600  44.636  51.135  1.00  0.00           N  
ATOM   3127  HZ1 LYS   184      96.987  43.935  51.526  1.00  0.00           H  
ATOM   3128  HZ2 LYS   184      98.181  44.269  50.395  1.00  0.00           H  
ATOM   3129  HZ3 LYS   184      98.222  44.962  51.861  1.00  0.00           H  
ATOM   3130  C   LYS   184      92.783  47.109  51.360  1.00  0.00           C  
ATOM   3131  O   LYS   184      92.622  46.151  50.596  1.00  0.00           O  
ATOM   3132  N   ASN   185      92.432  47.089  52.616  1.00  0.00           N  
ATOM   3133  H   ASN   185      92.496  47.952  53.138  1.00  0.00           H  
ATOM   3134  CA  ASN   185      91.807  45.939  53.278  1.00  0.00           C  
ATOM   3135  HA  ASN   185      91.863  45.123  52.558  1.00  0.00           H  
ATOM   3136  CB  ASN   185      92.546  45.540  54.510  1.00  0.00           C  
ATOM   3137  HB2 ASN   185      92.462  46.339  55.246  1.00  0.00           H  
ATOM   3138  HB3 ASN   185      92.095  44.624  54.891  1.00  0.00           H  
ATOM   3139  CG  ASN   185      94.029  45.297  54.373  1.00  0.00           C  
ATOM   3140  OD1 ASN   185      94.862  46.160  54.594  1.00  0.00           O  
ATOM   3141  ND2 ASN   185      94.453  44.151  53.962  1.00  0.00           N  
ATOM   3142 HD21 ASN   185      95.432  44.025  53.746  1.00  0.00           H  
ATOM   3143 HD22 ASN   185      93.836  43.403  53.682  1.00  0.00           H  
ATOM   3144  C   ASN   185      90.275  46.130  53.489  1.00  0.00           C  
ATOM   3145  O   ASN   185      89.580  45.274  54.107  1.00  0.00           O  
ATOM   3146  N   TRP   186      89.628  47.183  52.937  1.00  0.00           N  
ATOM   3147  H   TRP   186      90.231  47.900  52.560  1.00  0.00           H  
ATOM   3148  CA  TRP   186      88.169  47.442  53.021  1.00  0.00           C  
ATOM   3149  HA  TRP   186      87.577  46.554  53.244  1.00  0.00           H  
ATOM   3150  CB  TRP   186      87.975  48.297  54.255  1.00  0.00           C  
ATOM   3151  HB2 TRP   186      86.893  48.350  54.384  1.00  0.00           H  
ATOM   3152  HB3 TRP   186      88.382  47.717  55.084  1.00  0.00           H  
ATOM   3153  CG  TRP   186      88.510  49.698  54.235  1.00  0.00           C  
ATOM   3154  CD1 TRP   186      89.530  50.144  55.055  1.00  0.00           C  
ATOM   3155  HD1 TRP   186      90.166  49.601  55.738  1.00  0.00           H  
ATOM   3156  NE1 TRP   186      89.588  51.482  55.067  1.00  0.00           N  
ATOM   3157  HE1 TRP   186      90.118  51.999  55.753  1.00  0.00           H  
ATOM   3158  CE2 TRP   186      88.687  52.065  54.196  1.00  0.00           C  
ATOM   3159  CZ2 TRP   186      88.340  53.377  53.780  1.00  0.00           C  
ATOM   3160  HZ2 TRP   186      88.838  54.247  54.181  1.00  0.00           H  
ATOM   3161  CH2 TRP   186      87.227  53.608  53.008  1.00  0.00           C  
ATOM   3162  HH2 TRP   186      87.047  54.622  52.683  1.00  0.00           H  
ATOM   3163  CZ3 TRP   186      86.517  52.551  52.370  1.00  0.00           C  
ATOM   3164  HZ3 TRP   186      85.745  52.732  51.637  1.00  0.00           H  
ATOM   3165  CE3 TRP   186      86.920  51.223  52.722  1.00  0.00           C  
ATOM   3166  HE3 TRP   186      86.393  50.440  52.196  1.00  0.00           H  
ATOM   3167  CD2 TRP   186      87.930  50.965  53.627  1.00  0.00           C  
ATOM   3168  C   TRP   186      87.452  47.937  51.756  1.00  0.00           C  
ATOM   3169  O   TRP   186      86.249  48.114  51.671  1.00  0.00           O  
ATOM   3170  N   GLU   187      88.248  48.339  50.707  1.00  0.00           N  
ATOM   3171  H   GLU   187      89.212  48.402  51.000  1.00  0.00           H  
ATOM   3172  CA  GLU   187      87.726  48.968  49.446  1.00  0.00           C  
ATOM   3173  HA  GLU   187      87.341  49.946  49.734  1.00  0.00           H  
ATOM   3174  CB  GLU   187      88.827  49.203  48.393  1.00  0.00           C  
ATOM   3175  HB2 GLU   187      89.762  49.292  48.945  1.00  0.00           H  
ATOM   3176  HB3 GLU   187      88.936  48.258  47.861  1.00  0.00           H  
ATOM   3177  CG  GLU   187      88.679  50.536  47.512  1.00  0.00           C  
ATOM   3178  HG2 GLU   187      87.945  51.130  48.056  1.00  0.00           H  
ATOM   3179  HG3 GLU   187      89.629  51.068  47.469  1.00  0.00           H  
ATOM   3180  CD  GLU   187      88.175  50.236  46.100  1.00  0.00           C  
ATOM   3181  OE1 GLU   187      88.543  49.247  45.468  1.00  0.00           O  
ATOM   3182  OE2 GLU   187      87.228  50.918  45.702  1.00  0.00           O  
ATOM   3183  C   GLU   187      86.496  48.219  48.779  1.00  0.00           C  
ATOM   3184  O   GLU   187      85.759  48.824  48.114  1.00  0.00           O  
ATOM   3185  N   PHE   188      86.347  46.957  49.144  1.00  0.00           N  
ATOM   3186  H   PHE   188      87.087  46.579  49.718  1.00  0.00           H  
ATOM   3187  CA  PHE   188      85.273  46.029  48.742  1.00  0.00           C  
ATOM   3188  HA  PHE   188      85.144  46.064  47.660  1.00  0.00           H  
ATOM   3189  CB  PHE   188      85.585  44.586  49.055  1.00  0.00           C  
ATOM   3190  HB2 PHE   188      84.875  43.916  48.571  1.00  0.00           H  
ATOM   3191  HB3 PHE   188      86.576  44.376  48.652  1.00  0.00           H  
ATOM   3192  CG  PHE   188      85.418  44.205  50.552  1.00  0.00           C  
ATOM   3193  CD1 PHE   188      86.479  44.235  51.395  1.00  0.00           C  
ATOM   3194  HD1 PHE   188      87.473  44.436  51.021  1.00  0.00           H  
ATOM   3195  CE1 PHE   188      86.377  44.020  52.740  1.00  0.00           C  
ATOM   3196  HE1 PHE   188      87.275  44.042  53.339  1.00  0.00           H  
ATOM   3197  CZ  PHE   188      85.145  43.649  53.253  1.00  0.00           C  
ATOM   3198  HZ  PHE   188      85.118  43.496  54.322  1.00  0.00           H  
ATOM   3199  CE2 PHE   188      83.992  43.593  52.402  1.00  0.00           C  
ATOM   3200  HE2 PHE   188      83.097  43.244  52.895  1.00  0.00           H  
ATOM   3201  CD2 PHE   188      84.168  43.868  51.082  1.00  0.00           C  
ATOM   3202  HD2 PHE   188      83.356  43.772  50.376  1.00  0.00           H  
ATOM   3203  C   PHE   188      83.936  46.471  49.251  1.00  0.00           C  
ATOM   3204  O   PHE   188      82.924  46.255  48.556  1.00  0.00           O  
ATOM   3205  N   ILE   189      83.880  47.205  50.437  1.00  0.00           N  
ATOM   3206  H   ILE   189      84.772  47.478  50.825  1.00  0.00           H  
ATOM   3207  CA  ILE   189      82.674  47.860  51.092  1.00  0.00           C  
ATOM   3208  HA  ILE   189      81.953  47.060  51.262  1.00  0.00           H  
ATOM   3209  CB  ILE   189      83.059  48.470  52.529  1.00  0.00           C  
ATOM   3210  HB  ILE   189      83.950  49.073  52.360  1.00  0.00           H  
ATOM   3211  CG2 ILE   189      81.967  49.434  53.143  1.00  0.00           C  
ATOM   3212 HG21 ILE   189      81.025  48.917  53.329  1.00  0.00           H  
ATOM   3213 HG22 ILE   189      82.331  49.961  54.025  1.00  0.00           H  
ATOM   3214 HG23 ILE   189      81.819  50.255  52.442  1.00  0.00           H  
ATOM   3215  CG1 ILE   189      83.540  47.422  53.538  1.00  0.00           C  
ATOM   3216 HG12 ILE   189      82.653  46.802  53.667  1.00  0.00           H  
ATOM   3217 HG13 ILE   189      84.325  46.844  53.051  1.00  0.00           H  
ATOM   3218  CD1 ILE   189      83.875  47.979  54.926  1.00  0.00           C  
ATOM   3219 HD11 ILE   189      84.224  47.162  55.558  1.00  0.00           H  
ATOM   3220 HD12 ILE   189      84.523  48.851  54.844  1.00  0.00           H  
ATOM   3221 HD13 ILE   189      82.969  48.328  55.421  1.00  0.00           H  
ATOM   3222  C   ILE   189      82.028  48.923  50.184  1.00  0.00           C  
ATOM   3223  O   ILE   189      80.835  49.133  50.293  1.00  0.00           O  
ATOM   3224  N   VAL   190      82.894  49.502  49.358  1.00  0.00           N  
ATOM   3225  H   VAL   190      83.866  49.239  49.438  1.00  0.00           H  
ATOM   3226  CA  VAL   190      82.544  50.612  48.513  1.00  0.00           C  
ATOM   3227  HA  VAL   190      81.975  51.351  49.076  1.00  0.00           H  
ATOM   3228  CB  VAL   190      83.848  51.388  48.118  1.00  0.00           C  
ATOM   3229  HB  VAL   190      84.560  50.811  47.527  1.00  0.00           H  
ATOM   3230  CG1 VAL   190      83.577  52.660  47.262  1.00  0.00           C  
ATOM   3231 HG11 VAL   190      82.936  52.492  46.396  1.00  0.00           H  
ATOM   3232 HG12 VAL   190      83.050  53.403  47.860  1.00  0.00           H  
ATOM   3233 HG13 VAL   190      84.560  53.010  46.948  1.00  0.00           H  
ATOM   3234  CG2 VAL   190      84.536  51.934  49.337  1.00  0.00           C  
ATOM   3235 HG21 VAL   190      85.042  51.168  49.925  1.00  0.00           H  
ATOM   3236 HG22 VAL   190      85.198  52.727  48.988  1.00  0.00           H  
ATOM   3237 HG23 VAL   190      83.725  52.343  49.940  1.00  0.00           H  
ATOM   3238  C   VAL   190      81.636  50.153  47.438  1.00  0.00           C  
ATOM   3239  O   VAL   190      80.850  50.957  46.974  1.00  0.00           O  
ATOM   3240  N   ASP   191      81.708  48.852  47.106  1.00  0.00           N  
ATOM   3241  H   ASP   191      82.308  48.184  47.567  1.00  0.00           H  
ATOM   3242  CA  ASP   191      80.935  48.187  46.015  1.00  0.00           C  
ATOM   3243  HA  ASP   191      81.221  48.837  45.189  1.00  0.00           H  
ATOM   3244  CB  ASP   191      81.389  46.741  45.672  1.00  0.00           C  
ATOM   3245  HB2 ASP   191      81.283  46.227  46.627  1.00  0.00           H  
ATOM   3246  HB3 ASP   191      80.752  46.340  44.884  1.00  0.00           H  
ATOM   3247  CG  ASP   191      82.867  46.690  45.285  1.00  0.00           C  
ATOM   3248  OD1 ASP   191      83.624  45.649  45.329  1.00  0.00           O  
ATOM   3249  OD2 ASP   191      83.425  47.705  44.854  1.00  0.00           O  
ATOM   3250  C   ASP   191      79.399  48.364  46.285  1.00  0.00           C  
ATOM   3251  O   ASP   191      78.554  48.418  45.367  1.00  0.00           O  
ATOM   3252  N   PHE   192      79.033  48.610  47.558  1.00  0.00           N  
ATOM   3253  H   PHE   192      79.755  48.468  48.250  1.00  0.00           H  
ATOM   3254  CA  PHE   192      77.686  48.818  48.104  1.00  0.00           C  
ATOM   3255  HA  PHE   192      77.041  48.280  47.409  1.00  0.00           H  
ATOM   3256  CB  PHE   192      77.593  48.153  49.496  1.00  0.00           C  
ATOM   3257  HB2 PHE   192      78.255  48.646  50.208  1.00  0.00           H  
ATOM   3258  HB3 PHE   192      76.557  48.215  49.829  1.00  0.00           H  
ATOM   3259  CG  PHE   192      77.859  46.646  49.550  1.00  0.00           C  
ATOM   3260  CD1 PHE   192      79.127  46.190  50.063  1.00  0.00           C  
ATOM   3261  HD1 PHE   192      79.865  46.956  50.245  1.00  0.00           H  
ATOM   3262  CE1 PHE   192      79.364  44.815  50.309  1.00  0.00           C  
ATOM   3263  HE1 PHE   192      80.300  44.413  50.666  1.00  0.00           H  
ATOM   3264  CZ  PHE   192      78.430  43.874  49.808  1.00  0.00           C  
ATOM   3265  HZ  PHE   192      78.658  42.818  49.805  1.00  0.00           H  
ATOM   3266  CE2 PHE   192      77.215  44.305  49.239  1.00  0.00           C  
ATOM   3267  HE2 PHE   192      76.519  43.570  48.863  1.00  0.00           H  
ATOM   3268  CD2 PHE   192      76.956  45.664  49.150  1.00  0.00           C  
ATOM   3269  HD2 PHE   192      76.029  45.864  48.633  1.00  0.00           H  
ATOM   3270  C   PHE   192      77.268  50.336  48.080  1.00  0.00           C  
ATOM   3271  O   PHE   192      76.115  50.611  48.073  1.00  0.00           O  
ATOM   3272  N   VAL   193      78.159  51.251  47.852  1.00  0.00           N  
ATOM   3273  H   VAL   193      79.106  50.915  47.752  1.00  0.00           H  
ATOM   3274  CA  VAL   193      77.931  52.735  47.670  1.00  0.00           C  
ATOM   3275  HA  VAL   193      76.845  52.812  47.702  1.00  0.00           H  
ATOM   3276  CB  VAL   193      78.409  53.554  48.875  1.00  0.00           C  
ATOM   3277  HB  VAL   193      78.451  54.626  48.685  1.00  0.00           H  
ATOM   3278  CG1 VAL   193      77.598  53.256  50.142  1.00  0.00           C  
ATOM   3279 HG11 VAL   193      77.662  52.240  50.531  1.00  0.00           H  
ATOM   3280 HG12 VAL   193      78.102  53.798  50.942  1.00  0.00           H  
ATOM   3281 HG13 VAL   193      76.600  53.608  49.880  1.00  0.00           H  
ATOM   3282  CG2 VAL   193      79.880  53.307  49.101  1.00  0.00           C  
ATOM   3283 HG21 VAL   193      80.429  53.479  48.175  1.00  0.00           H  
ATOM   3284 HG22 VAL   193      80.228  53.935  49.920  1.00  0.00           H  
ATOM   3285 HG23 VAL   193      80.061  52.270  49.384  1.00  0.00           H  
ATOM   3286  C   VAL   193      78.382  53.321  46.334  1.00  0.00           C  
ATOM   3287  O   VAL   193      77.797  54.309  45.835  1.00  0.00           O  
ATOM   3288  N   ALA   194      79.238  52.684  45.516  1.00  0.00           N  
ATOM   3289  H   ALA   194      79.615  51.806  45.844  1.00  0.00           H  
ATOM   3290  CA  ALA   194      79.522  53.016  44.109  1.00  0.00           C  
ATOM   3291  HA  ALA   194      79.397  54.098  44.088  1.00  0.00           H  
ATOM   3292  CB  ALA   194      80.930  52.537  43.778  1.00  0.00           C  
ATOM   3293  HB1 ALA   194      81.639  52.997  44.466  1.00  0.00           H  
ATOM   3294  HB2 ALA   194      80.890  51.470  44.000  1.00  0.00           H  
ATOM   3295  HB3 ALA   194      81.240  52.667  42.741  1.00  0.00           H  
ATOM   3296  C   ALA   194      78.442  52.512  43.105  1.00  0.00           C  
ATOM   3297  O   ALA   194      78.508  52.823  41.931  1.00  0.00           O  
ATOM   3298  N   THR   195      77.500  51.743  43.675  1.00  0.00           N  
ATOM   3299  H   THR   195      77.754  51.445  44.606  1.00  0.00           H  
ATOM   3300  CA  THR   195      76.235  51.219  43.112  1.00  0.00           C  
ATOM   3301  HA  THR   195      76.326  51.186  42.027  1.00  0.00           H  
ATOM   3302  CB  THR   195      75.879  49.820  43.570  1.00  0.00           C  
ATOM   3303  HB  THR   195      75.783  49.839  44.655  1.00  0.00           H  
ATOM   3304  CG2 THR   195      74.519  49.284  43.109  1.00  0.00           C  
ATOM   3305 HG21 THR   195      74.499  49.350  42.021  1.00  0.00           H  
ATOM   3306 HG22 THR   195      74.442  48.280  43.526  1.00  0.00           H  
ATOM   3307 HG23 THR   195      73.732  49.865  43.591  1.00  0.00           H  
ATOM   3308  OG1 THR   195      76.929  48.922  43.343  1.00  0.00           O  
ATOM   3309  HG1 THR   195      77.334  48.785  44.203  1.00  0.00           H  
ATOM   3310  C   THR   195      75.106  52.166  43.567  1.00  0.00           C  
ATOM   3311  O   THR   195      74.693  52.155  44.711  1.00  0.00           O  
ATOM   3312  N   PRO   196      74.603  52.981  42.619  1.00  0.00           N  
ATOM   3313  CD  PRO   196      74.971  53.201  41.141  1.00  0.00           C  
ATOM   3314  HD2 PRO   196      74.990  52.231  40.642  1.00  0.00           H  
ATOM   3315  HD3 PRO   196      75.926  53.720  41.053  1.00  0.00           H  
ATOM   3316  CG  PRO   196      73.923  54.157  40.576  1.00  0.00           C  
ATOM   3317  HG2 PRO   196      73.165  53.524  40.115  1.00  0.00           H  
ATOM   3318  HG3 PRO   196      74.238  54.894  39.836  1.00  0.00           H  
ATOM   3319  CB  PRO   196      73.358  54.884  41.769  1.00  0.00           C  
ATOM   3320  HB2 PRO   196      72.274  54.971  41.690  1.00  0.00           H  
ATOM   3321  HB3 PRO   196      73.764  55.893  41.830  1.00  0.00           H  
ATOM   3322  CA  PRO   196      73.698  54.006  43.021  1.00  0.00           C  
ATOM   3323  HA  PRO   196      74.245  54.680  43.680  1.00  0.00           H  
ATOM   3324  C   PRO   196      72.398  53.470  43.770  1.00  0.00           C  
ATOM   3325  O   PRO   196      71.920  54.107  44.640  1.00  0.00           O  
ATOM   3326  N   GLU   197      71.851  52.300  43.428  1.00  0.00           N  
ATOM   3327  H   GLU   197      72.118  51.722  42.643  1.00  0.00           H  
ATOM   3328  CA  GLU   197      70.632  51.812  44.054  1.00  0.00           C  
ATOM   3329  HA  GLU   197      69.936  52.638  44.198  1.00  0.00           H  
ATOM   3330  CB  GLU   197      70.014  50.645  43.304  1.00  0.00           C  
ATOM   3331  HB2 GLU   197      69.531  51.018  42.401  1.00  0.00           H  
ATOM   3332  HB3 GLU   197      70.751  49.947  42.908  1.00  0.00           H  
ATOM   3333  CG  GLU   197      68.797  49.896  43.964  1.00  0.00           C  
ATOM   3334  HG2 GLU   197      68.504  49.052  43.340  1.00  0.00           H  
ATOM   3335  HG3 GLU   197      69.140  49.461  44.903  1.00  0.00           H  
ATOM   3336  CD  GLU   197      67.499  50.676  44.165  1.00  0.00           C  
ATOM   3337  OE1 GLU   197      67.405  51.872  43.875  1.00  0.00           O  
ATOM   3338  OE2 GLU   197      66.540  50.156  44.757  1.00  0.00           O  
ATOM   3339  C   GLU   197      70.948  51.339  45.478  1.00  0.00           C  
ATOM   3340  O   GLU   197      70.283  51.777  46.425  1.00  0.00           O  
ATOM   3341  N   HIE   198      72.116  50.684  45.698  1.00  0.00           N  
ATOM   3342  H   HIE   198      72.678  50.205  45.010  1.00  0.00           H  
ATOM   3343  CA  HIE   198      72.553  50.296  47.048  1.00  0.00           C  
ATOM   3344  HA  HIE   198      71.682  49.919  47.583  1.00  0.00           H  
ATOM   3345  CB  HIE   198      73.624  49.199  46.947  1.00  0.00           C  
ATOM   3346  HB2 HIE   198      74.510  49.715  46.577  1.00  0.00           H  
ATOM   3347  HB3 HIE   198      73.712  48.867  47.981  1.00  0.00           H  
ATOM   3348  CG  HIE   198      73.346  47.987  46.115  1.00  0.00           C  
ATOM   3349  ND1 HIE   198      74.330  46.996  45.796  1.00  0.00           N  
ATOM   3350  CE1 HIE   198      73.720  46.040  45.078  1.00  0.00           C  
ATOM   3351  HE1 HIE   198      74.105  45.058  44.845  1.00  0.00           H  
ATOM   3352  NE2 HIE   198      72.429  46.388  44.988  1.00  0.00           N  
ATOM   3353  HE2 HIE   198      71.767  45.687  44.685  1.00  0.00           H  
ATOM   3354  CD2 HIE   198      72.137  47.538  45.632  1.00  0.00           C  
ATOM   3355  HD2 HIE   198      71.141  47.952  45.689  1.00  0.00           H  
ATOM   3356  C   HIE   198      72.995  51.463  47.915  1.00  0.00           C  
ATOM   3357  O   HIE   198      72.843  51.370  49.108  1.00  0.00           O  
ATOM   3358  N   LEU   199      73.445  52.548  47.343  1.00  0.00           N  
ATOM   3359  H   LEU   199      73.756  52.474  46.385  1.00  0.00           H  
ATOM   3360  CA  LEU   199      73.703  53.790  47.999  1.00  0.00           C  
ATOM   3361  HA  LEU   199      74.372  53.742  48.859  1.00  0.00           H  
ATOM   3362  CB  LEU   199      74.367  54.677  46.922  1.00  0.00           C  
ATOM   3363  HB2 LEU   199      75.377  54.335  46.693  1.00  0.00           H  
ATOM   3364  HB3 LEU   199      73.806  54.683  45.987  1.00  0.00           H  
ATOM   3365  CG  LEU   199      74.544  56.149  47.401  1.00  0.00           C  
ATOM   3366  HG  LEU   199      73.511  56.457  47.567  1.00  0.00           H  
ATOM   3367  CD1 LEU   199      75.471  56.258  48.635  1.00  0.00           C  
ATOM   3368 HD11 LEU   199      75.118  55.584  49.415  1.00  0.00           H  
ATOM   3369 HD12 LEU   199      76.462  55.918  48.334  1.00  0.00           H  
ATOM   3370 HD13 LEU   199      75.500  57.317  48.892  1.00  0.00           H  
ATOM   3371  CD2 LEU   199      75.063  57.174  46.381  1.00  0.00           C  
ATOM   3372 HD21 LEU   199      74.468  57.010  45.482  1.00  0.00           H  
ATOM   3373 HD22 LEU   199      75.066  58.184  46.790  1.00  0.00           H  
ATOM   3374 HD23 LEU   199      76.050  56.735  46.231  1.00  0.00           H  
ATOM   3375  C   LEU   199      72.380  54.331  48.548  1.00  0.00           C  
ATOM   3376  O   LEU   199      72.122  54.556  49.720  1.00  0.00           O  
ATOM   3377  N   ARG   200      71.416  54.472  47.634  1.00  0.00           N  
ATOM   3378  H   ARG   200      71.484  54.095  46.700  1.00  0.00           H  
ATOM   3379  CA  ARG   200      70.032  54.894  48.013  1.00  0.00           C  
ATOM   3380  HA  ARG   200      70.105  55.938  48.318  1.00  0.00           H  
ATOM   3381  CB  ARG   200      69.138  55.002  46.767  1.00  0.00           C  
ATOM   3382  HB2 ARG   200      69.738  55.622  46.100  1.00  0.00           H  
ATOM   3383  HB3 ARG   200      68.993  53.999  46.366  1.00  0.00           H  
ATOM   3384  CG  ARG   200      67.762  55.699  46.950  1.00  0.00           C  
ATOM   3385  HG2 ARG   200      67.260  55.357  47.856  1.00  0.00           H  
ATOM   3386  HG3 ARG   200      67.842  56.785  46.974  1.00  0.00           H  
ATOM   3387  CD  ARG   200      66.886  55.286  45.798  1.00  0.00           C  
ATOM   3388  HD2 ARG   200      65.978  55.846  46.023  1.00  0.00           H  
ATOM   3389  HD3 ARG   200      67.246  55.660  44.840  1.00  0.00           H  
ATOM   3390  NE  ARG   200      66.521  53.829  45.774  1.00  0.00           N  
ATOM   3391  HE  ARG   200      67.107  53.242  45.198  1.00  0.00           H  
ATOM   3392  CZ  ARG   200      65.588  53.212  46.413  1.00  0.00           C  
ATOM   3393  NH1 ARG   200      64.758  53.735  47.256  1.00  0.00           N  
ATOM   3394 HH11 ARG   200      64.763  54.717  47.492  1.00  0.00           H  
ATOM   3395 HH12 ARG   200      64.055  53.234  47.782  1.00  0.00           H  
ATOM   3396  NH2 ARG   200      65.452  51.919  46.344  1.00  0.00           N  
ATOM   3397 HH21 ARG   200      65.971  51.359  45.682  1.00  0.00           H  
ATOM   3398 HH22 ARG   200      64.782  51.501  46.974  1.00  0.00           H  
ATOM   3399  C   ARG   200      69.362  54.115  49.124  1.00  0.00           C  
ATOM   3400  O   ARG   200      68.871  54.821  50.033  1.00  0.00           O  
ATOM   3401  N   GLN   201      69.366  52.740  49.057  1.00  0.00           N  
ATOM   3402  H   GLN   201      69.959  52.353  48.338  1.00  0.00           H  
ATOM   3403  CA  GLN   201      68.763  51.890  50.125  1.00  0.00           C  
ATOM   3404  HA  GLN   201      67.742  52.212  50.327  1.00  0.00           H  
ATOM   3405  CB  GLN   201      68.892  50.376  49.739  1.00  0.00           C  
ATOM   3406  HB2 GLN   201      69.896  50.199  49.355  1.00  0.00           H  
ATOM   3407  HB3 GLN   201      68.637  49.753  50.597  1.00  0.00           H  
ATOM   3408  CG  GLN   201      67.814  50.208  48.706  1.00  0.00           C  
ATOM   3409  HG2 GLN   201      66.855  50.683  48.913  1.00  0.00           H  
ATOM   3410  HG3 GLN   201      68.209  50.735  47.838  1.00  0.00           H  
ATOM   3411  CD  GLN   201      67.643  48.691  48.323  1.00  0.00           C  
ATOM   3412  OE1 GLN   201      67.824  47.812  49.138  1.00  0.00           O  
ATOM   3413  NE2 GLN   201      67.294  48.334  47.094  1.00  0.00           N  
ATOM   3414 HE21 GLN   201      66.976  47.377  47.039  1.00  0.00           H  
ATOM   3415 HE22 GLN   201      67.225  49.012  46.347  1.00  0.00           H  
ATOM   3416  C   GLN   201      69.532  52.140  51.453  1.00  0.00           C  
ATOM   3417  O   GLN   201      68.887  52.170  52.459  1.00  0.00           O  
ATOM   3418  N   ILE   202      70.885  52.194  51.398  1.00  0.00           N  
ATOM   3419  H   ILE   202      71.319  52.109  50.490  1.00  0.00           H  
ATOM   3420  CA  ILE   202      71.711  52.621  52.550  1.00  0.00           C  
ATOM   3421  HA  ILE   202      71.565  51.883  53.339  1.00  0.00           H  
ATOM   3422  CB  ILE   202      73.213  52.625  52.242  1.00  0.00           C  
ATOM   3423  HB  ILE   202      73.346  53.262  51.367  1.00  0.00           H  
ATOM   3424  CG2 ILE   202      73.962  53.358  53.453  1.00  0.00           C  
ATOM   3425 HG21 ILE   202      73.706  52.778  54.340  1.00  0.00           H  
ATOM   3426 HG22 ILE   202      75.040  53.205  53.389  1.00  0.00           H  
ATOM   3427 HG23 ILE   202      73.800  54.428  53.578  1.00  0.00           H  
ATOM   3428  CG1 ILE   202      73.757  51.213  52.031  1.00  0.00           C  
ATOM   3429 HG12 ILE   202      73.741  50.818  53.047  1.00  0.00           H  
ATOM   3430 HG13 ILE   202      72.999  50.674  51.463  1.00  0.00           H  
ATOM   3431  CD1 ILE   202      75.233  51.123  51.542  1.00  0.00           C  
ATOM   3432 HD11 ILE   202      75.431  50.061  51.395  1.00  0.00           H  
ATOM   3433 HD12 ILE   202      75.362  51.592  50.567  1.00  0.00           H  
ATOM   3434 HD13 ILE   202      75.930  51.406  52.330  1.00  0.00           H  
ATOM   3435  C   ILE   202      71.225  53.902  53.233  1.00  0.00           C  
ATOM   3436  O   ILE   202      71.008  53.966  54.424  1.00  0.00           O  
ATOM   3437  N   CYS   203      70.854  54.924  52.440  1.00  0.00           N  
ATOM   3438  H   CYS   203      70.795  54.768  51.444  1.00  0.00           H  
ATOM   3439  CA  CYS   203      70.497  56.183  52.849  1.00  0.00           C  
ATOM   3440  HA  CYS   203      71.093  56.297  53.754  1.00  0.00           H  
ATOM   3441  CB  CYS   203      70.874  57.238  51.827  1.00  0.00           C  
ATOM   3442  HB2 CYS   203      70.161  57.215  51.003  1.00  0.00           H  
ATOM   3443  HB3 CYS   203      70.913  58.255  52.217  1.00  0.00           H  
ATOM   3444  SG  CYS   203      72.566  57.090  51.270  1.00  0.00           S  
ATOM   3445  HG  CYS   203      72.398  55.919  50.649  1.00  0.00           H  
ATOM   3446  C   CYS   203      69.049  56.263  53.330  1.00  0.00           C  
ATOM   3447  O   CYS   203      68.540  57.307  53.800  1.00  0.00           O  
ATOM   3448  N   SER   204      68.302  55.158  53.280  1.00  0.00           N  
ATOM   3449  H   SER   204      68.625  54.464  52.622  1.00  0.00           H  
ATOM   3450  CA  SER   204      66.989  55.018  53.901  1.00  0.00           C  
ATOM   3451  HA  SER   204      66.379  55.842  53.534  1.00  0.00           H  
ATOM   3452  CB  SER   204      66.210  53.811  53.432  1.00  0.00           C  
ATOM   3453  HB2 SER   204      65.243  53.903  53.927  1.00  0.00           H  
ATOM   3454  HB3 SER   204      66.172  53.784  52.343  1.00  0.00           H  
ATOM   3455  OG  SER   204      66.777  52.615  53.886  1.00  0.00           O  
ATOM   3456  HG  SER   204      67.594  52.386  53.436  1.00  0.00           H  
ATOM   3457  C   SER   204      67.051  55.100  55.426  1.00  0.00           C  
ATOM   3458  O   SER   204      66.015  55.080  56.151  1.00  0.00           O  
ATOM   3459  N   ASP   205      68.235  55.197  56.021  1.00  0.00           N  
ATOM   3460  H   ASP   205      69.082  54.990  55.510  1.00  0.00           H  
ATOM   3461  CA  ASP   205      68.387  55.677  57.431  1.00  0.00           C  
ATOM   3462  HA  ASP   205      67.646  56.459  57.593  1.00  0.00           H  
ATOM   3463  CB  ASP   205      68.111  54.682  58.569  1.00  0.00           C  
ATOM   3464  HB2 ASP   205      67.393  53.966  58.168  1.00  0.00           H  
ATOM   3465  HB3 ASP   205      69.031  54.149  58.810  1.00  0.00           H  
ATOM   3466  CG  ASP   205      67.576  55.182  59.850  1.00  0.00           C  
ATOM   3467  OD1 ASP   205      67.114  54.314  60.622  1.00  0.00           O  
ATOM   3468  OD2 ASP   205      67.542  56.371  60.128  1.00  0.00           O  
ATOM   3469  C   ASP   205      69.768  56.406  57.805  1.00  0.00           C  
ATOM   3470  O   ASP   205      70.776  56.258  57.114  1.00  0.00           O  
ATOM   3471  N   LYS   206      69.656  57.276  58.847  1.00  0.00           N  
ATOM   3472  H   LYS   206      68.765  57.253  59.322  1.00  0.00           H  
ATOM   3473  CA  LYS   206      70.633  58.264  59.430  1.00  0.00           C  
ATOM   3474  HA  LYS   206      70.888  59.016  58.683  1.00  0.00           H  
ATOM   3475  CB  LYS   206      70.061  58.872  60.754  1.00  0.00           C  
ATOM   3476  HB2 LYS   206      70.717  59.698  61.029  1.00  0.00           H  
ATOM   3477  HB3 LYS   206      69.083  59.268  60.479  1.00  0.00           H  
ATOM   3478  CG  LYS   206      69.968  57.902  61.951  1.00  0.00           C  
ATOM   3479  HG2 LYS   206      69.582  56.939  61.616  1.00  0.00           H  
ATOM   3480  HG3 LYS   206      70.948  57.654  62.359  1.00  0.00           H  
ATOM   3481  CD  LYS   206      69.058  58.389  63.073  1.00  0.00           C  
ATOM   3482  HD2 LYS   206      69.287  57.724  63.905  1.00  0.00           H  
ATOM   3483  HD3 LYS   206      69.354  59.423  63.255  1.00  0.00           H  
ATOM   3484  CE  LYS   206      67.620  58.419  62.616  1.00  0.00           C  
ATOM   3485  HE2 LYS   206      67.466  59.056  61.745  1.00  0.00           H  
ATOM   3486  HE3 LYS   206      67.463  57.426  62.196  1.00  0.00           H  
ATOM   3487  NZ  LYS   206      66.612  58.690  63.673  1.00  0.00           N  
ATOM   3488  HZ1 LYS   206      66.397  57.895  64.258  1.00  0.00           H  
ATOM   3489  HZ2 LYS   206      66.835  59.513  64.214  1.00  0.00           H  
ATOM   3490  HZ3 LYS   206      65.723  58.842  63.217  1.00  0.00           H  
ATOM   3491  C   LYS   206      71.979  57.539  59.643  1.00  0.00           C  
ATOM   3492  O   LYS   206      73.008  58.051  59.196  1.00  0.00           O  
ATOM   3493  N   TYR   207      71.964  56.356  60.205  1.00  0.00           N  
ATOM   3494  H   TYR   207      71.049  56.002  60.443  1.00  0.00           H  
ATOM   3495  CA  TYR   207      73.096  55.487  60.500  1.00  0.00           C  
ATOM   3496  HA  TYR   207      73.804  55.820  61.259  1.00  0.00           H  
ATOM   3497  CB  TYR   207      72.553  54.170  61.021  1.00  0.00           C  
ATOM   3498  HB2 TYR   207      71.858  53.741  60.300  1.00  0.00           H  
ATOM   3499  HB3 TYR   207      73.438  53.541  61.118  1.00  0.00           H  
ATOM   3500  CG  TYR   207      71.822  54.234  62.316  1.00  0.00           C  
ATOM   3501  CD1 TYR   207      72.364  54.808  63.499  1.00  0.00           C  
ATOM   3502  HD1 TYR   207      73.392  55.064  63.708  1.00  0.00           H  
ATOM   3503  CE1 TYR   207      71.517  55.161  64.550  1.00  0.00           C  
ATOM   3504  HE1 TYR   207      71.895  55.660  65.429  1.00  0.00           H  
ATOM   3505  CZ  TYR   207      70.106  54.813  64.549  1.00  0.00           C  
ATOM   3506  OH  TYR   207      69.311  55.017  65.643  1.00  0.00           O  
ATOM   3507  HH  TYR   207      68.380  55.064  65.415  1.00  0.00           H  
ATOM   3508  CE2 TYR   207      69.593  54.167  63.407  1.00  0.00           C  
ATOM   3509  HE2 TYR   207      68.541  53.922  63.406  1.00  0.00           H  
ATOM   3510  CD2 TYR   207      70.420  53.961  62.302  1.00  0.00           C  
ATOM   3511  HD2 TYR   207      70.024  53.542  61.389  1.00  0.00           H  
ATOM   3512  C   TYR   207      73.877  55.263  59.175  1.00  0.00           C  
ATOM   3513  O   TYR   207      75.104  55.401  59.139  1.00  0.00           O  
ATOM   3514  N   GLY   208      73.283  54.872  58.058  1.00  0.00           N  
ATOM   3515  H   GLY   208      72.282  55.012  58.055  1.00  0.00           H  
ATOM   3516  CA  GLY   208      73.982  54.532  56.832  1.00  0.00           C  
ATOM   3517  HA2 GLY   208      74.900  53.981  57.035  1.00  0.00           H  
ATOM   3518  HA3 GLY   208      73.350  53.880  56.230  1.00  0.00           H  
ATOM   3519  C   GLY   208      74.321  55.825  56.068  1.00  0.00           C  
ATOM   3520  O   GLY   208      75.337  55.910  55.418  1.00  0.00           O  
ATOM   3521  N   CYS   209      73.504  56.882  56.225  1.00  0.00           N  
ATOM   3522  H   CYS   209      72.678  56.673  56.768  1.00  0.00           H  
ATOM   3523  CA  CYS   209      73.788  58.228  55.754  1.00  0.00           C  
ATOM   3524  HA  CYS   209      73.727  58.215  54.666  1.00  0.00           H  
ATOM   3525  CB  CYS   209      72.681  59.155  56.229  1.00  0.00           C  
ATOM   3526  HB2 CYS   209      71.708  58.924  55.795  1.00  0.00           H  
ATOM   3527  HB3 CYS   209      72.526  59.127  57.307  1.00  0.00           H  
ATOM   3528  SG  CYS   209      73.079  60.851  55.845  1.00  0.00           S  
ATOM   3529  HG  CYS   209      72.281  61.059  54.793  1.00  0.00           H  
ATOM   3530  C   CYS   209      75.099  58.744  56.318  1.00  0.00           C  
ATOM   3531  O   CYS   209      75.995  59.127  55.610  1.00  0.00           O  
ATOM   3532  N   ARG   210      75.257  58.646  57.641  1.00  0.00           N  
ATOM   3533  H   ARG   210      74.502  58.173  58.118  1.00  0.00           H  
ATOM   3534  CA  ARG   210      76.529  58.839  58.337  1.00  0.00           C  
ATOM   3535  HA  ARG   210      76.859  59.849  58.096  1.00  0.00           H  
ATOM   3536  CB  ARG   210      76.261  58.853  59.838  1.00  0.00           C  
ATOM   3537  HB2 ARG   210      75.652  59.711  60.124  1.00  0.00           H  
ATOM   3538  HB3 ARG   210      75.865  57.849  59.990  1.00  0.00           H  
ATOM   3539  CG  ARG   210      77.585  58.978  60.634  1.00  0.00           C  
ATOM   3540  HG2 ARG   210      77.339  58.828  61.685  1.00  0.00           H  
ATOM   3541  HG3 ARG   210      78.176  58.085  60.429  1.00  0.00           H  
ATOM   3542  CD  ARG   210      78.412  60.305  60.514  1.00  0.00           C  
ATOM   3543  HD2 ARG   210      79.383  60.007  60.909  1.00  0.00           H  
ATOM   3544  HD3 ARG   210      78.511  60.590  59.466  1.00  0.00           H  
ATOM   3545  NE  ARG   210      77.893  61.384  61.242  1.00  0.00           N  
ATOM   3546  HE  ARG   210      77.084  61.167  61.806  1.00  0.00           H  
ATOM   3547  CZ  ARG   210      78.326  62.649  61.187  1.00  0.00           C  
ATOM   3548  NH1 ARG   210      79.262  63.106  60.375  1.00  0.00           N  
ATOM   3549 HH11 ARG   210      79.792  62.471  59.795  1.00  0.00           H  
ATOM   3550 HH12 ARG   210      79.807  63.949  60.479  1.00  0.00           H  
ATOM   3551  NH2 ARG   210      77.732  63.559  61.839  1.00  0.00           N  
ATOM   3552 HH21 ARG   210      76.992  63.356  62.496  1.00  0.00           H  
ATOM   3553 HH22 ARG   210      78.047  64.515  61.761  1.00  0.00           H  
ATOM   3554  C   ARG   210      77.603  57.917  57.848  1.00  0.00           C  
ATOM   3555  O   ARG   210      78.804  58.332  57.722  1.00  0.00           O  
ATOM   3556  N   VAL   211      77.314  56.625  57.531  1.00  0.00           N  
ATOM   3557  H   VAL   211      76.378  56.273  57.676  1.00  0.00           H  
ATOM   3558  CA  VAL   211      78.292  55.716  56.873  1.00  0.00           C  
ATOM   3559  HA  VAL   211      79.165  55.720  57.527  1.00  0.00           H  
ATOM   3560  CB  VAL   211      77.807  54.279  56.643  1.00  0.00           C  
ATOM   3561  HB  VAL   211      76.785  54.285  56.264  1.00  0.00           H  
ATOM   3562  CG1 VAL   211      78.721  53.538  55.645  1.00  0.00           C  
ATOM   3563 HG11 VAL   211      79.791  53.687  55.789  1.00  0.00           H  
ATOM   3564 HG12 VAL   211      78.515  52.481  55.810  1.00  0.00           H  
ATOM   3565 HG13 VAL   211      78.491  53.842  54.624  1.00  0.00           H  
ATOM   3566  CG2 VAL   211      77.843  53.536  57.949  1.00  0.00           C  
ATOM   3567 HG21 VAL   211      77.420  52.532  57.928  1.00  0.00           H  
ATOM   3568 HG22 VAL   211      78.858  53.552  58.345  1.00  0.00           H  
ATOM   3569 HG23 VAL   211      77.252  54.088  58.681  1.00  0.00           H  
ATOM   3570  C   VAL   211      78.890  56.348  55.612  1.00  0.00           C  
ATOM   3571  O   VAL   211      80.092  56.530  55.475  1.00  0.00           O  
ATOM   3572  N   VAL   212      78.045  56.660  54.587  1.00  0.00           N  
ATOM   3573  H   VAL   212      77.083  56.362  54.667  1.00  0.00           H  
ATOM   3574  CA  VAL   212      78.503  57.187  53.300  1.00  0.00           C  
ATOM   3575  HA  VAL   212      79.133  56.426  52.838  1.00  0.00           H  
ATOM   3576  CB  VAL   212      77.341  57.675  52.399  1.00  0.00           C  
ATOM   3577  HB  VAL   212      76.681  58.345  52.950  1.00  0.00           H  
ATOM   3578  CG1 VAL   212      77.782  58.359  51.081  1.00  0.00           C  
ATOM   3579 HG11 VAL   212      78.280  57.573  50.512  1.00  0.00           H  
ATOM   3580 HG12 VAL   212      76.919  58.800  50.582  1.00  0.00           H  
ATOM   3581 HG13 VAL   212      78.523  59.127  51.300  1.00  0.00           H  
ATOM   3582  CG2 VAL   212      76.369  56.594  51.989  1.00  0.00           C  
ATOM   3583 HG21 VAL   212      76.816  55.775  51.426  1.00  0.00           H  
ATOM   3584 HG22 VAL   212      75.881  56.227  52.891  1.00  0.00           H  
ATOM   3585 HG23 VAL   212      75.494  57.009  51.488  1.00  0.00           H  
ATOM   3586  C   VAL   212      79.475  58.387  53.456  1.00  0.00           C  
ATOM   3587  O   VAL   212      80.615  58.276  52.988  1.00  0.00           O  
ATOM   3588  N   GLN   213      79.015  59.392  54.191  1.00  0.00           N  
ATOM   3589  H   GLN   213      78.085  59.277  54.567  1.00  0.00           H  
ATOM   3590  CA  GLN   213      79.815  60.510  54.597  1.00  0.00           C  
ATOM   3591  HA  GLN   213      79.898  61.073  53.667  1.00  0.00           H  
ATOM   3592  CB  GLN   213      79.025  61.374  55.598  1.00  0.00           C  
ATOM   3593  HB2 GLN   213      78.023  61.598  55.230  1.00  0.00           H  
ATOM   3594  HB3 GLN   213      78.966  60.744  56.485  1.00  0.00           H  
ATOM   3595  CG  GLN   213      79.729  62.705  55.986  1.00  0.00           C  
ATOM   3596  HG2 GLN   213      80.563  62.539  56.668  1.00  0.00           H  
ATOM   3597  HG3 GLN   213      80.017  63.182  55.048  1.00  0.00           H  
ATOM   3598  CD  GLN   213      78.801  63.728  56.700  1.00  0.00           C  
ATOM   3599  OE1 GLN   213      77.752  63.475  57.184  1.00  0.00           O  
ATOM   3600  NE2 GLN   213      79.318  64.893  57.015  1.00  0.00           N  
ATOM   3601 HE21 GLN   213      78.854  65.393  57.760  1.00  0.00           H  
ATOM   3602 HE22 GLN   213      80.254  65.138  56.725  1.00  0.00           H  
ATOM   3603  C   GLN   213      81.249  60.138  55.185  1.00  0.00           C  
ATOM   3604  O   GLN   213      82.248  60.628  54.720  1.00  0.00           O  
ATOM   3605  N   THR   214      81.288  59.157  56.095  1.00  0.00           N  
ATOM   3606  H   THR   214      80.398  58.783  56.393  1.00  0.00           H  
ATOM   3607  CA  THR   214      82.540  58.643  56.630  1.00  0.00           C  
ATOM   3608  HA  THR   214      83.102  59.512  56.974  1.00  0.00           H  
ATOM   3609  CB  THR   214      82.285  57.758  57.843  1.00  0.00           C  
ATOM   3610  HB  THR   214      81.915  56.759  57.612  1.00  0.00           H  
ATOM   3611  CG2 THR   214      83.456  57.602  58.851  1.00  0.00           C  
ATOM   3612 HG21 THR   214      84.358  57.340  58.298  1.00  0.00           H  
ATOM   3613 HG22 THR   214      83.678  58.520  59.394  1.00  0.00           H  
ATOM   3614 HG23 THR   214      83.272  56.837  59.605  1.00  0.00           H  
ATOM   3615  OG1 THR   214      81.324  58.362  58.703  1.00  0.00           O  
ATOM   3616  HG1 THR   214      80.494  58.207  58.246  1.00  0.00           H  
ATOM   3617  C   THR   214      83.417  58.046  55.564  1.00  0.00           C  
ATOM   3618  O   THR   214      84.613  58.293  55.542  1.00  0.00           O  
ATOM   3619  N   ILE   215      82.891  57.265  54.567  1.00  0.00           N  
ATOM   3620  H   ILE   215      81.889  57.143  54.535  1.00  0.00           H  
ATOM   3621  CA  ILE   215      83.665  56.828  53.466  1.00  0.00           C  
ATOM   3622  HA  ILE   215      84.569  56.472  53.961  1.00  0.00           H  
ATOM   3623  CB  ILE   215      83.034  55.605  52.760  1.00  0.00           C  
ATOM   3624  HB  ILE   215      82.087  55.947  52.344  1.00  0.00           H  
ATOM   3625  CG2 ILE   215      83.815  55.275  51.500  1.00  0.00           C  
ATOM   3626 HG21 ILE   215      83.504  54.306  51.110  1.00  0.00           H  
ATOM   3627 HG22 ILE   215      83.604  55.870  50.612  1.00  0.00           H  
ATOM   3628 HG23 ILE   215      84.874  55.308  51.759  1.00  0.00           H  
ATOM   3629  CG1 ILE   215      82.993  54.363  53.691  1.00  0.00           C  
ATOM   3630 HG12 ILE   215      83.946  53.837  53.625  1.00  0.00           H  
ATOM   3631 HG13 ILE   215      82.912  54.565  54.759  1.00  0.00           H  
ATOM   3632  CD1 ILE   215      81.930  53.379  53.304  1.00  0.00           C  
ATOM   3633 HD11 ILE   215      81.000  53.895  53.543  1.00  0.00           H  
ATOM   3634 HD12 ILE   215      81.947  53.164  52.235  1.00  0.00           H  
ATOM   3635 HD13 ILE   215      82.068  52.390  53.741  1.00  0.00           H  
ATOM   3636  C   ILE   215      84.223  57.967  52.522  1.00  0.00           C  
ATOM   3637  O   ILE   215      85.407  57.898  52.119  1.00  0.00           O  
ATOM   3638  N   ILE   216      83.406  58.974  52.247  1.00  0.00           N  
ATOM   3639  H   ILE   216      82.503  58.900  52.693  1.00  0.00           H  
ATOM   3640  CA  ILE   216      83.723  60.155  51.448  1.00  0.00           C  
ATOM   3641  HA  ILE   216      84.053  59.865  50.451  1.00  0.00           H  
ATOM   3642  CB  ILE   216      82.482  61.067  51.229  1.00  0.00           C  
ATOM   3643  HB  ILE   216      82.098  61.261  52.230  1.00  0.00           H  
ATOM   3644  CG2 ILE   216      82.938  62.447  50.743  1.00  0.00           C  
ATOM   3645 HG21 ILE   216      83.533  62.291  49.843  1.00  0.00           H  
ATOM   3646 HG22 ILE   216      82.165  63.204  50.609  1.00  0.00           H  
ATOM   3647 HG23 ILE   216      83.569  62.897  51.510  1.00  0.00           H  
ATOM   3648  CG1 ILE   216      81.341  60.431  50.515  1.00  0.00           C  
ATOM   3649 HG12 ILE   216      81.492  60.295  49.444  1.00  0.00           H  
ATOM   3650 HG13 ILE   216      81.193  59.413  50.877  1.00  0.00           H  
ATOM   3651  CD1 ILE   216      80.014  61.191  50.677  1.00  0.00           C  
ATOM   3652 HD11 ILE   216      79.253  60.806  49.998  1.00  0.00           H  
ATOM   3653 HD12 ILE   216      79.627  61.321  51.688  1.00  0.00           H  
ATOM   3654 HD13 ILE   216      80.072  62.245  50.406  1.00  0.00           H  
ATOM   3655  C   ILE   216      84.864  60.918  52.127  1.00  0.00           C  
ATOM   3656  O   ILE   216      85.868  61.248  51.485  1.00  0.00           O  
ATOM   3657  N   GLU   217      84.704  61.125  53.432  1.00  0.00           N  
ATOM   3658  H   GLU   217      83.782  60.905  53.781  1.00  0.00           H  
ATOM   3659  CA  GLU   217      85.733  61.849  54.243  1.00  0.00           C  
ATOM   3660  HA  GLU   217      85.874  62.846  53.826  1.00  0.00           H  
ATOM   3661  CB  GLU   217      85.165  62.017  55.697  1.00  0.00           C  
ATOM   3662  HB2 GLU   217      84.817  61.099  56.172  1.00  0.00           H  
ATOM   3663  HB3 GLU   217      85.996  62.398  56.290  1.00  0.00           H  
ATOM   3664  CG  GLU   217      84.088  63.082  55.807  1.00  0.00           C  
ATOM   3665  HG2 GLU   217      84.600  64.030  55.637  1.00  0.00           H  
ATOM   3666  HG3 GLU   217      83.279  62.958  55.087  1.00  0.00           H  
ATOM   3667  CD  GLU   217      83.452  63.165  57.218  1.00  0.00           C  
ATOM   3668  OE1 GLU   217      83.226  64.237  57.772  1.00  0.00           O  
ATOM   3669  OE2 GLU   217      83.178  62.121  57.904  1.00  0.00           O  
ATOM   3670  C   GLU   217      87.089  61.123  54.295  1.00  0.00           C  
ATOM   3671  O   GLU   217      88.085  61.798  54.024  1.00  0.00           O  
ATOM   3672  N   LYS   218      87.119  59.790  54.447  1.00  0.00           N  
ATOM   3673  H   LYS   218      86.276  59.293  54.695  1.00  0.00           H  
ATOM   3674  CA  LYS   218      88.370  59.043  54.591  1.00  0.00           C  
ATOM   3675  HA  LYS   218      89.075  59.707  55.091  1.00  0.00           H  
ATOM   3676  CB  LYS   218      88.175  57.748  55.367  1.00  0.00           C  
ATOM   3677  HB2 LYS   218      87.238  57.248  55.121  1.00  0.00           H  
ATOM   3678  HB3 LYS   218      88.977  57.017  55.264  1.00  0.00           H  
ATOM   3679  CG  LYS   218      88.098  58.047  56.862  1.00  0.00           C  
ATOM   3680  HG2 LYS   218      87.372  58.793  57.186  1.00  0.00           H  
ATOM   3681  HG3 LYS   218      87.822  57.068  57.252  1.00  0.00           H  
ATOM   3682  CD  LYS   218      89.502  58.427  57.457  1.00  0.00           C  
ATOM   3683  HD2 LYS   218      90.005  59.215  56.897  1.00  0.00           H  
ATOM   3684  HD3 LYS   218      89.437  58.911  58.431  1.00  0.00           H  
ATOM   3685  CE  LYS   218      90.487  57.228  57.614  1.00  0.00           C  
ATOM   3686  HE2 LYS   218      89.991  56.447  58.190  1.00  0.00           H  
ATOM   3687  HE3 LYS   218      90.631  56.766  56.637  1.00  0.00           H  
ATOM   3688  NZ  LYS   218      91.721  57.604  58.291  1.00  0.00           N  
ATOM   3689  HZ1 LYS   218      91.441  57.976  59.188  1.00  0.00           H  
ATOM   3690  HZ2 LYS   218      92.341  56.830  58.480  1.00  0.00           H  
ATOM   3691  HZ3 LYS   218      92.270  58.272  57.770  1.00  0.00           H  
ATOM   3692  C   LYS   218      89.038  58.791  53.240  1.00  0.00           C  
ATOM   3693  O   LYS   218      90.276  58.477  53.291  1.00  0.00           O  
ATOM   3694  N   LEU   219      88.324  58.880  52.120  1.00  0.00           N  
ATOM   3695  H   LEU   219      87.342  58.980  52.335  1.00  0.00           H  
ATOM   3696  CA  LEU   219      88.790  58.860  50.683  1.00  0.00           C  
ATOM   3697  HA  LEU   219      89.651  58.194  50.644  1.00  0.00           H  
ATOM   3698  CB  LEU   219      87.659  58.338  49.758  1.00  0.00           C  
ATOM   3699  HB2 LEU   219      86.727  58.892  49.868  1.00  0.00           H  
ATOM   3700  HB3 LEU   219      87.859  58.569  48.711  1.00  0.00           H  
ATOM   3701  CG  LEU   219      87.349  56.842  49.789  1.00  0.00           C  
ATOM   3702  HG  LEU   219      87.122  56.541  50.812  1.00  0.00           H  
ATOM   3703  CD1 LEU   219      86.161  56.435  48.996  1.00  0.00           C  
ATOM   3704 HD11 LEU   219      86.138  55.350  48.895  1.00  0.00           H  
ATOM   3705 HD12 LEU   219      85.265  56.887  49.421  1.00  0.00           H  
ATOM   3706 HD13 LEU   219      86.173  56.924  48.023  1.00  0.00           H  
ATOM   3707  CD2 LEU   219      88.661  56.092  49.376  1.00  0.00           C  
ATOM   3708 HD21 LEU   219      89.011  56.432  48.401  1.00  0.00           H  
ATOM   3709 HD22 LEU   219      89.448  56.169  50.126  1.00  0.00           H  
ATOM   3710 HD23 LEU   219      88.478  55.022  49.284  1.00  0.00           H  
ATOM   3711  C   LEU   219      89.138  60.335  50.114  1.00  0.00           C  
ATOM   3712  O   LEU   219      89.618  60.474  48.943  1.00  0.00           O  
ATOM   3713  N   THR   220      88.930  61.425  50.903  1.00  0.00           N  
ATOM   3714  H   THR   220      88.570  61.297  51.838  1.00  0.00           H  
ATOM   3715  CA  THR   220      89.302  62.798  50.517  1.00  0.00           C  
ATOM   3716  HA  THR   220      89.096  63.015  49.468  1.00  0.00           H  
ATOM   3717  CB  THR   220      88.545  63.865  51.263  1.00  0.00           C  
ATOM   3718  HB  THR   220      88.726  63.875  52.338  1.00  0.00           H  
ATOM   3719  CG2 THR   220      88.941  65.301  50.878  1.00  0.00           C  
ATOM   3720 HG21 THR   220      89.869  65.524  51.404  1.00  0.00           H  
ATOM   3721 HG22 THR   220      89.093  65.357  49.800  1.00  0.00           H  
ATOM   3722 HG23 THR   220      88.177  66.051  51.080  1.00  0.00           H  
ATOM   3723  OG1 THR   220      87.144  63.757  51.040  1.00  0.00           O  
ATOM   3724  HG1 THR   220      86.863  62.855  51.209  1.00  0.00           H  
ATOM   3725  C   THR   220      90.800  63.030  50.448  1.00  0.00           C  
ATOM   3726  O   THR   220      91.552  62.383  51.233  1.00  0.00           O  
ATOM   3727  N   ALA   221      91.271  63.922  49.559  1.00  0.00           N  
ATOM   3728  H   ALA   221      90.598  64.120  48.832  1.00  0.00           H  
ATOM   3729  CA  ALA   221      92.694  64.313  49.333  1.00  0.00           C  
ATOM   3730  HA  ALA   221      93.356  63.500  49.034  1.00  0.00           H  
ATOM   3731  CB  ALA   221      92.681  65.281  48.159  1.00  0.00           C  
ATOM   3732  HB1 ALA   221      91.828  65.947  48.282  1.00  0.00           H  
ATOM   3733  HB2 ALA   221      93.614  65.836  48.259  1.00  0.00           H  
ATOM   3734  HB3 ALA   221      92.628  64.724  47.223  1.00  0.00           H  
ATOM   3735  C   ALA   221      93.327  64.911  50.630  1.00  0.00           C  
ATOM   3736  O   ALA   221      92.707  65.723  51.352  1.00  0.00           O  
ATOM   3737  N   ASP   222      94.620  64.620  50.897  1.00  0.00           N  
ATOM   3738  H   ASP   222      95.097  63.878  50.404  1.00  0.00           H  
ATOM   3739  CA  ASP   222      95.445  65.348  51.845  1.00  0.00           C  
ATOM   3740  HA  ASP   222      95.131  66.384  51.973  1.00  0.00           H  
ATOM   3741  CB  ASP   222      95.253  64.718  53.172  1.00  0.00           C  
ATOM   3742  HB2 ASP   222      94.168  64.777  53.253  1.00  0.00           H  
ATOM   3743  HB3 ASP   222      95.393  63.641  53.081  1.00  0.00           H  
ATOM   3744  CG  ASP   222      95.905  65.348  54.358  1.00  0.00           C  
ATOM   3745  OD1 ASP   222      95.657  64.964  55.494  1.00  0.00           O  
ATOM   3746  OD2 ASP   222      96.661  66.305  54.174  1.00  0.00           O  
ATOM   3747  C   ASP   222      96.899  65.348  51.408  1.00  0.00           C  
ATOM   3748  O   ASP   222      97.589  64.338  51.446  1.00  0.00           O  
ATOM   3749  N   SER   223      97.455  66.518  50.997  1.00  0.00           N  
ATOM   3750  H   SER   223      96.895  67.358  50.963  1.00  0.00           H  
ATOM   3751  CA  SER   223      98.881  66.748  50.662  1.00  0.00           C  
ATOM   3752  HA  SER   223      99.153  65.895  50.041  1.00  0.00           H  
ATOM   3753  CB  SER   223      99.076  68.121  49.993  1.00  0.00           C  
ATOM   3754  HB2 SER   223      98.872  68.978  50.635  1.00  0.00           H  
ATOM   3755  HB3 SER   223     100.135  68.149  49.740  1.00  0.00           H  
ATOM   3756  OG  SER   223      98.263  68.288  48.827  1.00  0.00           O  
ATOM   3757  HG  SER   223      98.894  68.097  48.129  1.00  0.00           H  
ATOM   3758  C   SER   223      99.806  66.765  51.909  1.00  0.00           C  
ATOM   3759  O   SER   223     100.965  66.437  51.801  1.00  0.00           O  
ATOM   3760  N   MET   224      99.311  66.857  53.125  1.00  0.00           N  
ATOM   3761  H   MET   224      98.319  66.736  53.273  1.00  0.00           H  
ATOM   3762  CA  MET   224     100.025  66.924  54.425  1.00  0.00           C  
ATOM   3763  HA  MET   224     101.049  67.172  54.146  1.00  0.00           H  
ATOM   3764  CB  MET   224      99.286  67.942  55.289  1.00  0.00           C  
ATOM   3765  HB2 MET   224      98.228  67.734  55.445  1.00  0.00           H  
ATOM   3766  HB3 MET   224      99.730  68.017  56.282  1.00  0.00           H  
ATOM   3767  CG  MET   224      99.463  69.348  54.758  1.00  0.00           C  
ATOM   3768  HG2 MET   224     100.511  69.431  54.469  1.00  0.00           H  
ATOM   3769  HG3 MET   224      98.923  69.462  53.818  1.00  0.00           H  
ATOM   3770  SD  MET   224      98.919  70.687  55.825  1.00  0.00           S  
ATOM   3771  CE  MET   224     100.534  71.003  56.680  1.00  0.00           C  
ATOM   3772  HE1 MET   224     100.444  71.764  57.456  1.00  0.00           H  
ATOM   3773  HE2 MET   224     100.888  70.059  57.095  1.00  0.00           H  
ATOM   3774  HE3 MET   224     101.182  71.499  55.958  1.00  0.00           H  
ATOM   3775  C   MET   224     100.156  65.560  55.126  1.00  0.00           C  
ATOM   3776  O   MET   224     101.096  65.306  55.878  1.00  0.00           O  
ATOM   3777  N   ASN   225      99.258  64.660  54.763  1.00  0.00           N  
ATOM   3778  H   ASN   225      98.522  64.946  54.133  1.00  0.00           H  
ATOM   3779  CA  ASN   225      99.405  63.214  55.095  1.00  0.00           C  
ATOM   3780  HA  ASN   225      99.411  63.114  56.180  1.00  0.00           H  
ATOM   3781  CB  ASN   225      98.112  62.461  54.592  1.00  0.00           C  
ATOM   3782  HB2 ASN   225      97.245  62.935  55.051  1.00  0.00           H  
ATOM   3783  HB3 ASN   225      97.990  62.533  53.511  1.00  0.00           H  
ATOM   3784  CG  ASN   225      98.068  60.969  54.956  1.00  0.00           C  
ATOM   3785  OD1 ASN   225      99.006  60.238  54.669  1.00  0.00           O  
ATOM   3786  ND2 ASN   225      97.053  60.483  55.600  1.00  0.00           N  
ATOM   3787 HD21 ASN   225      97.123  59.507  55.850  1.00  0.00           H  
ATOM   3788 HD22 ASN   225      96.280  61.064  55.893  1.00  0.00           H  
ATOM   3789  C   ASN   225     100.698  62.652  54.584  1.00  0.00           C  
ATOM   3790  O   ASN   225     101.138  62.953  53.472  1.00  0.00           O  
ATOM   3791  N   VAL   226     101.322  61.798  55.386  1.00  0.00           N  
ATOM   3792  H   VAL   226     100.820  61.751  56.261  1.00  0.00           H  
ATOM   3793  CA  VAL   226     102.632  61.082  55.174  1.00  0.00           C  
ATOM   3794  HA  VAL   226     103.060  61.295  54.194  1.00  0.00           H  
ATOM   3795  CB  VAL   226     103.669  61.591  56.161  1.00  0.00           C  
ATOM   3796  HB  VAL   226     104.646  61.275  55.796  1.00  0.00           H  
ATOM   3797  CG1 VAL   226     103.887  63.161  56.137  1.00  0.00           C  
ATOM   3798 HG11 VAL   226     103.095  63.639  56.712  1.00  0.00           H  
ATOM   3799 HG12 VAL   226     104.834  63.220  56.673  1.00  0.00           H  
ATOM   3800 HG13 VAL   226     103.913  63.550  55.119  1.00  0.00           H  
ATOM   3801  CG2 VAL   226     103.624  61.120  57.628  1.00  0.00           C  
ATOM   3802 HG21 VAL   226     103.676  60.040  57.766  1.00  0.00           H  
ATOM   3803 HG22 VAL   226     104.463  61.433  58.249  1.00  0.00           H  
ATOM   3804 HG23 VAL   226     102.721  61.404  58.169  1.00  0.00           H  
ATOM   3805  C   VAL   226     102.610  59.536  55.177  1.00  0.00           C  
ATOM   3806  O   VAL   226     103.664  58.879  55.276  1.00  0.00           O  
ATOM   3807  N   ASP   227     101.410  58.957  55.060  1.00  0.00           N  
ATOM   3808  H   ASP   227     100.608  59.531  55.279  1.00  0.00           H  
ATOM   3809  CA  ASP   227     101.274  57.483  55.192  1.00  0.00           C  
ATOM   3810  HA  ASP   227     102.264  57.027  55.209  1.00  0.00           H  
ATOM   3811  CB  ASP   227     100.680  57.128  56.538  1.00  0.00           C  
ATOM   3812  HB2 ASP   227     101.106  57.653  57.393  1.00  0.00           H  
ATOM   3813  HB3 ASP   227      99.628  57.408  56.595  1.00  0.00           H  
ATOM   3814  CG  ASP   227     100.658  55.648  56.800  1.00  0.00           C  
ATOM   3815  OD1 ASP   227     101.779  55.169  57.072  1.00  0.00           O  
ATOM   3816  OD2 ASP   227      99.626  54.962  56.864  1.00  0.00           O  
ATOM   3817  C   ASP   227     100.476  56.867  53.981  1.00  0.00           C  
ATOM   3818  O   ASP   227     100.536  55.691  53.745  1.00  0.00           O  
ATOM   3819  N   LEU   228      99.691  57.722  53.165  1.00  0.00           N  
ATOM   3820  H   LEU   228      99.820  58.717  53.279  1.00  0.00           H  
ATOM   3821  CA  LEU   228      98.822  57.209  52.145  1.00  0.00           C  
ATOM   3822  HA  LEU   228      98.334  56.277  52.430  1.00  0.00           H  
ATOM   3823  CB  LEU   228      97.641  58.185  51.720  1.00  0.00           C  
ATOM   3824  HB2 LEU   228      97.063  58.720  52.474  1.00  0.00           H  
ATOM   3825  HB3 LEU   228      98.122  58.999  51.178  1.00  0.00           H  
ATOM   3826  CG  LEU   228      96.671  57.517  50.751  1.00  0.00           C  
ATOM   3827  HG  LEU   228      97.218  56.843  50.091  1.00  0.00           H  
ATOM   3828  CD1 LEU   228      95.718  56.662  51.669  1.00  0.00           C  
ATOM   3829 HD11 LEU   228      95.007  56.106  51.057  1.00  0.00           H  
ATOM   3830 HD12 LEU   228      96.347  55.982  52.243  1.00  0.00           H  
ATOM   3831 HD13 LEU   228      95.097  57.292  52.306  1.00  0.00           H  
ATOM   3832  CD2 LEU   228      95.905  58.534  49.915  1.00  0.00           C  
ATOM   3833 HD21 LEU   228      96.652  59.027  49.292  1.00  0.00           H  
ATOM   3834 HD22 LEU   228      95.259  57.954  49.256  1.00  0.00           H  
ATOM   3835 HD23 LEU   228      95.374  59.217  50.579  1.00  0.00           H  
ATOM   3836  C   LEU   228      99.710  56.878  50.916  1.00  0.00           C  
ATOM   3837  O   LEU   228     100.024  57.779  50.144  1.00  0.00           O  
ATOM   3838  N   THR   229     100.111  55.592  50.778  1.00  0.00           N  
ATOM   3839  H   THR   229      99.781  54.959  51.492  1.00  0.00           H  
ATOM   3840  CA  THR   229     101.215  55.110  49.889  1.00  0.00           C  
ATOM   3841  HA  THR   229     102.098  55.710  50.106  1.00  0.00           H  
ATOM   3842  CB  THR   229     101.587  53.656  50.109  1.00  0.00           C  
ATOM   3843  HB  THR   229     102.574  53.460  49.691  1.00  0.00           H  
ATOM   3844  CG2 THR   229     101.726  53.398  51.628  1.00  0.00           C  
ATOM   3845 HG21 THR   229     102.451  54.119  52.007  1.00  0.00           H  
ATOM   3846 HG22 THR   229     100.821  53.387  52.235  1.00  0.00           H  
ATOM   3847 HG23 THR   229     102.301  52.483  51.766  1.00  0.00           H  
ATOM   3848  OG1 THR   229     100.669  52.758  49.553  1.00  0.00           O  
ATOM   3849  HG1 THR   229     100.930  51.890  49.869  1.00  0.00           H  
ATOM   3850  C   THR   229     101.007  55.246  48.371  1.00  0.00           C  
ATOM   3851  O   THR   229      99.923  55.517  47.919  1.00  0.00           O  
ATOM   3852  N   SER   230     102.033  54.982  47.553  1.00  0.00           N  
ATOM   3853  H   SER   230     102.970  54.849  47.904  1.00  0.00           H  
ATOM   3854  CA  SER   230     101.813  55.158  46.108  1.00  0.00           C  
ATOM   3855  HA  SER   230     101.620  56.209  45.890  1.00  0.00           H  
ATOM   3856  CB  SER   230     102.996  54.752  45.253  1.00  0.00           C  
ATOM   3857  HB2 SER   230     103.109  53.669  45.215  1.00  0.00           H  
ATOM   3858  HB3 SER   230     102.792  55.084  44.235  1.00  0.00           H  
ATOM   3859  OG  SER   230     104.111  55.526  45.706  1.00  0.00           O  
ATOM   3860  HG  SER   230     104.891  55.376  45.168  1.00  0.00           H  
ATOM   3861  C   SER   230     100.551  54.491  45.482  1.00  0.00           C  
ATOM   3862  O   SER   230      99.868  55.047  44.647  1.00  0.00           O  
ATOM   3863  N   ALA   231     100.373  53.220  45.879  1.00  0.00           N  
ATOM   3864  H   ALA   231     101.062  52.756  46.453  1.00  0.00           H  
ATOM   3865  CA  ALA   231      99.203  52.449  45.356  1.00  0.00           C  
ATOM   3866  HA  ALA   231      99.041  52.752  44.322  1.00  0.00           H  
ATOM   3867  CB  ALA   231      99.390  50.952  45.543  1.00  0.00           C  
ATOM   3868  HB1 ALA   231      99.329  50.654  46.589  1.00  0.00           H  
ATOM   3869  HB2 ALA   231      98.671  50.378  44.959  1.00  0.00           H  
ATOM   3870  HB3 ALA   231     100.355  50.596  45.181  1.00  0.00           H  
ATOM   3871  C   ALA   231      97.867  52.844  46.103  1.00  0.00           C  
ATOM   3872  O   ALA   231      96.765  52.840  45.475  1.00  0.00           O  
ATOM   3873  N   ALA   232      98.008  53.188  47.413  1.00  0.00           N  
ATOM   3874  H   ALA   232      98.872  53.061  47.921  1.00  0.00           H  
ATOM   3875  CA  ALA   232      96.810  53.724  48.047  1.00  0.00           C  
ATOM   3876  HA  ALA   232      95.970  53.034  47.954  1.00  0.00           H  
ATOM   3877  CB  ALA   232      97.182  53.660  49.545  1.00  0.00           C  
ATOM   3878  HB1 ALA   232      96.297  53.739  50.177  1.00  0.00           H  
ATOM   3879  HB2 ALA   232      97.603  52.738  49.947  1.00  0.00           H  
ATOM   3880  HB3 ALA   232      97.838  54.467  49.872  1.00  0.00           H  
ATOM   3881  C   ALA   232      96.309  54.996  47.398  1.00  0.00           C  
ATOM   3882  O   ALA   232      95.113  55.232  47.286  1.00  0.00           O  
ATOM   3883  N   GLN   233      97.239  55.867  46.983  1.00  0.00           N  
ATOM   3884  H   GLN   233      98.205  55.707  47.231  1.00  0.00           H  
ATOM   3885  CA  GLN   233      96.967  57.169  46.357  1.00  0.00           C  
ATOM   3886  HA  GLN   233      96.294  57.768  46.970  1.00  0.00           H  
ATOM   3887  CB  GLN   233      98.350  57.833  46.251  1.00  0.00           C  
ATOM   3888  HB2 GLN   233      98.781  57.812  47.252  1.00  0.00           H  
ATOM   3889  HB3 GLN   233      98.876  57.197  45.538  1.00  0.00           H  
ATOM   3890  CG  GLN   233      98.235  59.257  45.796  1.00  0.00           C  
ATOM   3891  HG2 GLN   233      99.209  59.623  45.473  1.00  0.00           H  
ATOM   3892  HG3 GLN   233      97.447  59.234  45.044  1.00  0.00           H  
ATOM   3893  CD  GLN   233      97.730  60.113  46.968  1.00  0.00           C  
ATOM   3894  OE1 GLN   233      96.538  60.508  46.925  1.00  0.00           O  
ATOM   3895  NE2 GLN   233      98.516  60.481  47.959  1.00  0.00           N  
ATOM   3896 HE21 GLN   233      98.144  60.852  48.822  1.00  0.00           H  
ATOM   3897 HE22 GLN   233      99.496  60.238  47.972  1.00  0.00           H  
ATOM   3898  C   GLN   233      96.223  56.999  45.113  1.00  0.00           C  
ATOM   3899  O   GLN   233      95.164  57.606  44.927  1.00  0.00           O  
ATOM   3900  N   ASN   234      96.758  56.215  44.219  1.00  0.00           N  
ATOM   3901  H   ASN   234      97.621  55.826  44.573  1.00  0.00           H  
ATOM   3902  CA  ASN   234      96.158  55.672  43.019  1.00  0.00           C  
ATOM   3903  HA  ASN   234      96.026  56.525  42.355  1.00  0.00           H  
ATOM   3904  CB  ASN   234      97.246  54.743  42.291  1.00  0.00           C  
ATOM   3905  HB2 ASN   234      98.101  55.285  41.887  1.00  0.00           H  
ATOM   3906  HB3 ASN   234      97.562  54.101  43.113  1.00  0.00           H  
ATOM   3907  CG  ASN   234      96.644  54.055  41.075  1.00  0.00           C  
ATOM   3908  OD1 ASN   234      96.162  52.957  41.164  1.00  0.00           O  
ATOM   3909  ND2 ASN   234      96.615  54.642  39.894  1.00  0.00           N  
ATOM   3910 HD21 ASN   234      96.208  54.187  39.089  1.00  0.00           H  
ATOM   3911 HD22 ASN   234      97.038  55.553  39.792  1.00  0.00           H  
ATOM   3912  C   ASN   234      94.817  55.066  43.172  1.00  0.00           C  
ATOM   3913  O   ASN   234      93.859  55.576  42.629  1.00  0.00           O  
ATOM   3914  N   LEU   235      94.621  54.135  44.088  1.00  0.00           N  
ATOM   3915  H   LEU   235      95.434  53.738  44.538  1.00  0.00           H  
ATOM   3916  CA  LEU   235      93.290  53.531  44.455  1.00  0.00           C  
ATOM   3917  HA  LEU   235      92.849  53.047  43.584  1.00  0.00           H  
ATOM   3918  CB  LEU   235      93.693  52.467  45.517  1.00  0.00           C  
ATOM   3919  HB2 LEU   235      94.584  51.921  45.206  1.00  0.00           H  
ATOM   3920  HB3 LEU   235      94.016  52.934  46.447  1.00  0.00           H  
ATOM   3921  CG  LEU   235      92.549  51.542  45.926  1.00  0.00           C  
ATOM   3922  HG  LEU   235      91.749  52.236  46.185  1.00  0.00           H  
ATOM   3923  CD1 LEU   235      91.963  50.670  44.778  1.00  0.00           C  
ATOM   3924 HD11 LEU   235      91.284  49.870  45.072  1.00  0.00           H  
ATOM   3925 HD12 LEU   235      91.339  51.294  44.137  1.00  0.00           H  
ATOM   3926 HD13 LEU   235      92.835  50.362  44.202  1.00  0.00           H  
ATOM   3927  CD2 LEU   235      92.931  50.615  47.125  1.00  0.00           C  
ATOM   3928 HD21 LEU   235      93.076  51.197  48.036  1.00  0.00           H  
ATOM   3929 HD22 LEU   235      92.087  49.954  47.323  1.00  0.00           H  
ATOM   3930 HD23 LEU   235      93.822  50.027  46.908  1.00  0.00           H  
ATOM   3931  C   LEU   235      92.345  54.578  44.927  1.00  0.00           C  
ATOM   3932  O   LEU   235      91.235  54.507  44.453  1.00  0.00           O  
ATOM   3933  N   ARG   236      92.736  55.560  45.775  1.00  0.00           N  
ATOM   3934  H   ARG   236      93.685  55.438  46.101  1.00  0.00           H  
ATOM   3935  CA  ARG   236      91.936  56.561  46.462  1.00  0.00           C  
ATOM   3936  HA  ARG   236      91.264  55.899  47.007  1.00  0.00           H  
ATOM   3937  CB  ARG   236      92.760  57.368  47.537  1.00  0.00           C  
ATOM   3938  HB2 ARG   236      93.312  56.626  48.114  1.00  0.00           H  
ATOM   3939  HB3 ARG   236      93.445  57.960  46.929  1.00  0.00           H  
ATOM   3940  CG  ARG   236      91.806  58.198  48.505  1.00  0.00           C  
ATOM   3941  HG2 ARG   236      90.976  58.621  47.939  1.00  0.00           H  
ATOM   3942  HG3 ARG   236      91.450  57.476  49.240  1.00  0.00           H  
ATOM   3943  CD  ARG   236      92.517  59.404  49.183  1.00  0.00           C  
ATOM   3944  HD2 ARG   236      91.761  60.015  49.675  1.00  0.00           H  
ATOM   3945  HD3 ARG   236      93.215  59.128  49.974  1.00  0.00           H  
ATOM   3946  NE  ARG   236      93.310  60.241  48.240  1.00  0.00           N  
ATOM   3947  HE  ARG   236      94.304  60.106  48.353  1.00  0.00           H  
ATOM   3948  CZ  ARG   236      92.919  61.128  47.329  1.00  0.00           C  
ATOM   3949  NH1 ARG   236      91.655  61.401  47.004  1.00  0.00           N  
ATOM   3950 HH11 ARG   236      90.943  61.059  47.633  1.00  0.00           H  
ATOM   3951 HH12 ARG   236      91.429  62.169  46.388  1.00  0.00           H  
ATOM   3952  NH2 ARG   236      93.877  61.622  46.610  1.00  0.00           N  
ATOM   3953 HH21 ARG   236      94.828  61.295  46.702  1.00  0.00           H  
ATOM   3954 HH22 ARG   236      93.651  62.055  45.726  1.00  0.00           H  
ATOM   3955  C   ARG   236      91.287  57.496  45.462  1.00  0.00           C  
ATOM   3956  O   ARG   236      90.085  57.751  45.577  1.00  0.00           O  
ATOM   3957  N   GLU   237      92.043  57.988  44.496  1.00  0.00           N  
ATOM   3958  H   GLU   237      93.033  57.797  44.435  1.00  0.00           H  
ATOM   3959  CA  GLU   237      91.519  58.715  43.356  1.00  0.00           C  
ATOM   3960  HA  GLU   237      91.243  59.693  43.750  1.00  0.00           H  
ATOM   3961  CB  GLU   237      92.619  59.030  42.374  1.00  0.00           C  
ATOM   3962  HB2 GLU   237      93.152  58.116  42.112  1.00  0.00           H  
ATOM   3963  HB3 GLU   237      92.213  59.462  41.460  1.00  0.00           H  
ATOM   3964  CG  GLU   237      93.563  60.104  43.022  1.00  0.00           C  
ATOM   3965  HG2 GLU   237      93.921  59.792  44.003  1.00  0.00           H  
ATOM   3966  HG3 GLU   237      94.489  60.241  42.463  1.00  0.00           H  
ATOM   3967  CD  GLU   237      92.865  61.492  43.134  1.00  0.00           C  
ATOM   3968  OE1 GLU   237      91.771  61.674  42.544  1.00  0.00           O  
ATOM   3969  OE2 GLU   237      93.380  62.314  43.951  1.00  0.00           O  
ATOM   3970  C   GLU   237      90.346  58.057  42.652  1.00  0.00           C  
ATOM   3971  O   GLU   237      89.272  58.629  42.529  1.00  0.00           O  
ATOM   3972  N   ARG   238      90.595  56.810  42.295  1.00  0.00           N  
ATOM   3973  H   ARG   238      91.524  56.459  42.477  1.00  0.00           H  
ATOM   3974  CA  ARG   238      89.688  55.880  41.548  1.00  0.00           C  
ATOM   3975  HA  ARG   238      89.425  56.445  40.654  1.00  0.00           H  
ATOM   3976  CB  ARG   238      90.438  54.687  41.054  1.00  0.00           C  
ATOM   3977  HB2 ARG   238      90.783  54.219  41.976  1.00  0.00           H  
ATOM   3978  HB3 ARG   238      89.864  53.991  40.443  1.00  0.00           H  
ATOM   3979  CG  ARG   238      91.626  55.169  40.192  1.00  0.00           C  
ATOM   3980  HG2 ARG   238      91.256  55.809  39.391  1.00  0.00           H  
ATOM   3981  HG3 ARG   238      92.285  55.791  40.797  1.00  0.00           H  
ATOM   3982  CD  ARG   238      92.340  53.968  39.553  1.00  0.00           C  
ATOM   3983  HD2 ARG   238      91.606  53.358  39.027  1.00  0.00           H  
ATOM   3984  HD3 ARG   238      92.979  54.399  38.782  1.00  0.00           H  
ATOM   3985  NE  ARG   238      93.194  53.192  40.418  1.00  0.00           N  
ATOM   3986  HE  ARG   238      94.096  53.631  40.539  1.00  0.00           H  
ATOM   3987  CZ  ARG   238      92.823  52.045  41.004  1.00  0.00           C  
ATOM   3988  NH1 ARG   238      91.614  51.470  40.875  1.00  0.00           N  
ATOM   3989 HH11 ARG   238      90.915  51.914  40.297  1.00  0.00           H  
ATOM   3990 HH12 ARG   238      91.376  50.632  41.386  1.00  0.00           H  
ATOM   3991  NH2 ARG   238      93.664  51.454  41.710  1.00  0.00           N  
ATOM   3992 HH21 ARG   238      94.628  51.733  41.594  1.00  0.00           H  
ATOM   3993 HH22 ARG   238      93.510  50.493  41.980  1.00  0.00           H  
ATOM   3994  C   ARG   238      88.435  55.534  42.331  1.00  0.00           C  
ATOM   3995  O   ARG   238      87.283  55.735  41.876  1.00  0.00           O  
ATOM   3996  N   ALA   239      88.637  55.129  43.568  1.00  0.00           N  
ATOM   3997  H   ALA   239      89.604  54.928  43.778  1.00  0.00           H  
ATOM   3998  CA  ALA   239      87.588  54.869  44.549  1.00  0.00           C  
ATOM   3999  HA  ALA   239      86.987  54.095  44.071  1.00  0.00           H  
ATOM   4000  CB  ALA   239      88.256  54.198  45.787  1.00  0.00           C  
ATOM   4001  HB1 ALA   239      89.150  54.737  46.100  1.00  0.00           H  
ATOM   4002  HB2 ALA   239      87.547  54.225  46.615  1.00  0.00           H  
ATOM   4003  HB3 ALA   239      88.399  53.135  45.593  1.00  0.00           H  
ATOM   4004  C   ALA   239      86.725  56.148  44.892  1.00  0.00           C  
ATOM   4005  O   ALA   239      85.505  56.020  44.966  1.00  0.00           O  
ATOM   4006  N   LEU   240      87.341  57.368  44.982  1.00  0.00           N  
ATOM   4007  H   LEU   240      88.317  57.473  44.744  1.00  0.00           H  
ATOM   4008  CA  LEU   240      86.591  58.619  45.161  1.00  0.00           C  
ATOM   4009  HA  LEU   240      85.871  58.587  45.979  1.00  0.00           H  
ATOM   4010  CB  LEU   240      87.575  59.740  45.468  1.00  0.00           C  
ATOM   4011  HB2 LEU   240      88.179  59.444  46.326  1.00  0.00           H  
ATOM   4012  HB3 LEU   240      88.217  59.848  44.594  1.00  0.00           H  
ATOM   4013  CG  LEU   240      86.977  61.179  45.607  1.00  0.00           C  
ATOM   4014  HG  LEU   240      86.507  61.450  44.661  1.00  0.00           H  
ATOM   4015  CD1 LEU   240      85.879  61.273  46.688  1.00  0.00           C  
ATOM   4016 HD11 LEU   240      86.148  60.947  47.693  1.00  0.00           H  
ATOM   4017 HD12 LEU   240      85.635  62.332  46.767  1.00  0.00           H  
ATOM   4018 HD13 LEU   240      85.057  60.632  46.370  1.00  0.00           H  
ATOM   4019  CD2 LEU   240      88.094  62.223  45.867  1.00  0.00           C  
ATOM   4020 HD21 LEU   240      88.797  62.334  45.041  1.00  0.00           H  
ATOM   4021 HD22 LEU   240      87.632  63.210  45.907  1.00  0.00           H  
ATOM   4022 HD23 LEU   240      88.669  62.061  46.778  1.00  0.00           H  
ATOM   4023  C   LEU   240      85.782  58.936  43.909  1.00  0.00           C  
ATOM   4024  O   LEU   240      84.573  59.082  44.047  1.00  0.00           O  
ATOM   4025  N   GLN   241      86.377  58.951  42.701  1.00  0.00           N  
ATOM   4026  H   GLN   241      87.384  59.002  42.642  1.00  0.00           H  
ATOM   4027  CA  GLN   241      85.687  59.039  41.429  1.00  0.00           C  
ATOM   4028  HA  GLN   241      85.255  60.033  41.307  1.00  0.00           H  
ATOM   4029  CB  GLN   241      86.701  58.857  40.319  1.00  0.00           C  
ATOM   4030  HB2 GLN   241      87.328  59.748  40.317  1.00  0.00           H  
ATOM   4031  HB3 GLN   241      87.343  57.996  40.503  1.00  0.00           H  
ATOM   4032  CG  GLN   241      86.128  58.651  38.861  1.00  0.00           C  
ATOM   4033  HG2 GLN   241      85.770  57.639  38.673  1.00  0.00           H  
ATOM   4034  HG3 GLN   241      85.267  59.301  38.703  1.00  0.00           H  
ATOM   4035  CD  GLN   241      87.253  58.949  37.867  1.00  0.00           C  
ATOM   4036  OE1 GLN   241      87.518  60.094  37.589  1.00  0.00           O  
ATOM   4037  NE2 GLN   241      88.024  57.980  37.454  1.00  0.00           N  
ATOM   4038 HE21 GLN   241      88.721  58.186  36.752  1.00  0.00           H  
ATOM   4039 HE22 GLN   241      87.782  57.055  37.779  1.00  0.00           H  
ATOM   4040  C   GLN   241      84.500  58.151  41.188  1.00  0.00           C  
ATOM   4041  O   GLN   241      83.489  58.617  40.689  1.00  0.00           O  
ATOM   4042  N   ARG   242      84.578  56.808  41.455  1.00  0.00           N  
ATOM   4043  H   ARG   242      85.500  56.431  41.625  1.00  0.00           H  
ATOM   4044  CA  ARG   242      83.413  55.976  41.191  1.00  0.00           C  
ATOM   4045  HA  ARG   242      83.038  56.198  40.192  1.00  0.00           H  
ATOM   4046  CB  ARG   242      83.799  54.557  41.149  1.00  0.00           C  
ATOM   4047  HB2 ARG   242      82.891  54.053  40.818  1.00  0.00           H  
ATOM   4048  HB3 ARG   242      84.474  54.424  40.304  1.00  0.00           H  
ATOM   4049  CG  ARG   242      84.361  53.782  42.375  1.00  0.00           C  
ATOM   4050  HG2 ARG   242      85.366  54.106  42.643  1.00  0.00           H  
ATOM   4051  HG3 ARG   242      83.810  53.935  43.303  1.00  0.00           H  
ATOM   4052  CD  ARG   242      84.437  52.310  42.095  1.00  0.00           C  
ATOM   4053  HD2 ARG   242      83.521  51.969  41.615  1.00  0.00           H  
ATOM   4054  HD3 ARG   242      85.228  52.232  41.349  1.00  0.00           H  
ATOM   4055  NE  ARG   242      84.770  51.563  43.281  1.00  0.00           N  
ATOM   4056  HE  ARG   242      85.522  51.874  43.879  1.00  0.00           H  
ATOM   4057  CZ  ARG   242      84.169  50.487  43.765  1.00  0.00           C  
ATOM   4058  NH1 ARG   242      83.071  50.052  43.281  1.00  0.00           N  
ATOM   4059 HH11 ARG   242      82.501  50.614  42.665  1.00  0.00           H  
ATOM   4060 HH12 ARG   242      82.877  49.073  43.438  1.00  0.00           H  
ATOM   4061  NH2 ARG   242      84.568  50.015  44.902  1.00  0.00           N  
ATOM   4062 HH21 ARG   242      85.380  50.383  45.377  1.00  0.00           H  
ATOM   4063 HH22 ARG   242      84.041  49.190  45.149  1.00  0.00           H  
ATOM   4064  C   ARG   242      82.310  56.150  42.198  1.00  0.00           C  
ATOM   4065  O   ARG   242      81.143  55.904  41.865  1.00  0.00           O  
ATOM   4066  N   LEU   243      82.594  56.655  43.403  1.00  0.00           N  
ATOM   4067  H   LEU   243      83.576  56.709  43.633  1.00  0.00           H  
ATOM   4068  CA  LEU   243      81.562  57.011  44.361  1.00  0.00           C  
ATOM   4069  HA  LEU   243      80.719  56.321  44.350  1.00  0.00           H  
ATOM   4070  CB  LEU   243      82.167  57.004  45.843  1.00  0.00           C  
ATOM   4071  HB2 LEU   243      82.474  55.965  45.961  1.00  0.00           H  
ATOM   4072  HB3 LEU   243      83.111  57.549  45.830  1.00  0.00           H  
ATOM   4073  CG  LEU   243      81.325  57.441  47.014  1.00  0.00           C  
ATOM   4074  HG  LEU   243      81.100  58.502  46.906  1.00  0.00           H  
ATOM   4075  CD1 LEU   243      80.033  56.591  47.019  1.00  0.00           C  
ATOM   4076 HD11 LEU   243      80.229  55.537  46.824  1.00  0.00           H  
ATOM   4077 HD12 LEU   243      79.472  56.613  47.953  1.00  0.00           H  
ATOM   4078 HD13 LEU   243      79.378  57.014  46.257  1.00  0.00           H  
ATOM   4079  CD2 LEU   243      82.098  57.112  48.336  1.00  0.00           C  
ATOM   4080 HD21 LEU   243      82.444  56.084  48.227  1.00  0.00           H  
ATOM   4081 HD22 LEU   243      82.990  57.734  48.267  1.00  0.00           H  
ATOM   4082 HD23 LEU   243      81.584  57.436  49.240  1.00  0.00           H  
ATOM   4083  C   LEU   243      80.865  58.285  44.073  1.00  0.00           C  
ATOM   4084  O   LEU   243      79.644  58.396  44.115  1.00  0.00           O  
ATOM   4085  N   MET   244      81.634  59.332  43.637  1.00  0.00           N  
ATOM   4086  H   MET   244      82.634  59.189  43.667  1.00  0.00           H  
ATOM   4087  CA  MET   244      81.175  60.561  42.919  1.00  0.00           C  
ATOM   4088  HA  MET   244      80.440  61.015  43.583  1.00  0.00           H  
ATOM   4089  CB  MET   244      82.310  61.623  42.909  1.00  0.00           C  
ATOM   4090  HB2 MET   244      83.066  61.254  42.216  1.00  0.00           H  
ATOM   4091  HB3 MET   244      81.850  62.500  42.453  1.00  0.00           H  
ATOM   4092  CG  MET   244      82.767  61.999  44.311  1.00  0.00           C  
ATOM   4093  HG2 MET   244      83.052  61.082  44.828  1.00  0.00           H  
ATOM   4094  HG3 MET   244      83.623  62.650  44.132  1.00  0.00           H  
ATOM   4095  SD  MET   244      81.571  62.984  45.220  1.00  0.00           S  
ATOM   4096  CE  MET   244      82.402  63.205  46.769  1.00  0.00           C  
ATOM   4097  HE1 MET   244      81.773  62.942  47.619  1.00  0.00           H  
ATOM   4098  HE2 MET   244      83.214  62.479  46.743  1.00  0.00           H  
ATOM   4099  HE3 MET   244      82.793  64.218  46.859  1.00  0.00           H  
ATOM   4100  C   MET   244      80.418  60.315  41.551  1.00  0.00           C  
ATOM   4101  O   MET   244      79.441  61.049  41.334  1.00  0.00           O  
ATOM   4102  N   THR   245      80.769  59.274  40.836  1.00  0.00           N  
ATOM   4103  H   THR   245      81.660  58.906  41.138  1.00  0.00           H  
ATOM   4104  CA  THR   245      79.897  58.811  39.757  1.00  0.00           C  
ATOM   4105  HA  THR   245      79.639  59.684  39.157  1.00  0.00           H  
ATOM   4106  CB  THR   245      80.687  57.937  38.783  1.00  0.00           C  
ATOM   4107  HB  THR   245      80.901  57.012  39.318  1.00  0.00           H  
ATOM   4108  CG2 THR   245      79.920  57.758  37.424  1.00  0.00           C  
ATOM   4109 HG21 THR   245      80.468  57.006  36.857  1.00  0.00           H  
ATOM   4110 HG22 THR   245      78.951  57.275  37.546  1.00  0.00           H  
ATOM   4111 HG23 THR   245      79.811  58.761  37.011  1.00  0.00           H  
ATOM   4112  OG1 THR   245      81.945  58.488  38.384  1.00  0.00           O  
ATOM   4113  HG1 THR   245      82.566  58.413  39.112  1.00  0.00           H  
ATOM   4114  C   THR   245      78.629  58.120  40.185  1.00  0.00           C  
ATOM   4115  O   THR   245      77.571  58.437  39.642  1.00  0.00           O  
ATOM   4116  N   SER   246      78.611  57.284  41.229  1.00  0.00           N  
ATOM   4117  H   SER   246      79.538  57.013  41.526  1.00  0.00           H  
ATOM   4118  CA  SER   246      77.400  56.850  41.837  1.00  0.00           C  
ATOM   4119  HA  SER   246      76.931  56.125  41.173  1.00  0.00           H  
ATOM   4120  CB  SER   246      77.691  56.125  43.101  1.00  0.00           C  
ATOM   4121  HB2 SER   246      78.521  55.457  42.871  1.00  0.00           H  
ATOM   4122  HB3 SER   246      77.973  56.762  43.940  1.00  0.00           H  
ATOM   4123  OG  SER   246      76.634  55.219  43.531  1.00  0.00           O  
ATOM   4124  HG  SER   246      76.969  54.935  44.385  1.00  0.00           H  
ATOM   4125  C   SER   246      76.504  58.053  42.131  1.00  0.00           C  
ATOM   4126  O   SER   246      75.346  58.115  41.719  1.00  0.00           O  
ATOM   4127  N   VAL   247      77.029  58.931  42.998  1.00  0.00           N  
ATOM   4128  H   VAL   247      77.858  58.542  43.425  1.00  0.00           H  
ATOM   4129  CA  VAL   247      76.371  60.145  43.395  1.00  0.00           C  
ATOM   4130  HA  VAL   247      75.461  59.826  43.903  1.00  0.00           H  
ATOM   4131  CB  VAL   247      77.070  60.869  44.587  1.00  0.00           C  
ATOM   4132  HB  VAL   247      78.134  60.858  44.351  1.00  0.00           H  
ATOM   4133  CG1 VAL   247      76.729  62.421  44.713  1.00  0.00           C  
ATOM   4134 HG11 VAL   247      76.638  62.749  45.748  1.00  0.00           H  
ATOM   4135 HG12 VAL   247      77.457  63.052  44.202  1.00  0.00           H  
ATOM   4136 HG13 VAL   247      75.757  62.638  44.271  1.00  0.00           H  
ATOM   4137  CG2 VAL   247      76.901  60.069  45.891  1.00  0.00           C  
ATOM   4138 HG21 VAL   247      75.903  60.042  46.328  1.00  0.00           H  
ATOM   4139 HG22 VAL   247      77.212  59.040  45.710  1.00  0.00           H  
ATOM   4140 HG23 VAL   247      77.550  60.494  46.656  1.00  0.00           H  
ATOM   4141  C   VAL   247      75.834  61.071  42.331  1.00  0.00           C  
ATOM   4142  O   VAL   247      74.628  61.347  42.262  1.00  0.00           O  
ATOM   4143  N   THR   248      76.707  61.432  41.304  1.00  0.00           N  
ATOM   4144  H   THR   248      77.659  61.109  41.410  1.00  0.00           H  
ATOM   4145  CA  THR   248      76.442  62.322  40.138  1.00  0.00           C  
ATOM   4146  HA  THR   248      75.872  63.208  40.418  1.00  0.00           H  
ATOM   4147  CB  THR   248      77.634  62.900  39.334  1.00  0.00           C  
ATOM   4148  HB  THR   248      77.369  63.355  38.380  1.00  0.00           H  
ATOM   4149  CG2 THR   248      78.427  63.864  40.132  1.00  0.00           C  
ATOM   4150 HG21 THR   248      78.805  63.405  41.046  1.00  0.00           H  
ATOM   4151 HG22 THR   248      79.185  64.279  39.467  1.00  0.00           H  
ATOM   4152 HG23 THR   248      77.714  64.654  40.369  1.00  0.00           H  
ATOM   4153  OG1 THR   248      78.562  61.867  38.989  1.00  0.00           O  
ATOM   4154  HG1 THR   248      78.749  61.478  39.847  1.00  0.00           H  
ATOM   4155  C   THR   248      75.373  61.617  39.224  1.00  0.00           C  
ATOM   4156  O   THR   248      75.079  62.207  38.193  1.00  0.00           O  
ATOM   4157  N   ASN   249      74.857  60.357  39.529  1.00  0.00           N  
ATOM   4158  H   ASN   249      75.237  59.835  40.305  1.00  0.00           H  
ATOM   4159  CA  ASN   249      73.547  59.940  38.968  1.00  0.00           C  
ATOM   4160  HA  ASN   249      73.159  60.781  38.394  1.00  0.00           H  
ATOM   4161  CB  ASN   249      73.826  58.806  38.003  1.00  0.00           C  
ATOM   4162  HB2 ASN   249      74.078  57.875  38.511  1.00  0.00           H  
ATOM   4163  HB3 ASN   249      72.859  58.511  37.596  1.00  0.00           H  
ATOM   4164  CG  ASN   249      74.863  59.227  36.942  1.00  0.00           C  
ATOM   4165  OD1 ASN   249      74.542  59.451  35.787  1.00  0.00           O  
ATOM   4166  ND2 ASN   249      76.126  59.215  37.219  1.00  0.00           N  
ATOM   4167 HD21 ASN   249      76.801  59.369  36.484  1.00  0.00           H  
ATOM   4168 HD22 ASN   249      76.367  58.942  38.162  1.00  0.00           H  
ATOM   4169  C   ASN   249      72.397  59.645  40.024  1.00  0.00           C  
ATOM   4170  O   ASN   249      71.408  58.984  39.665  1.00  0.00           O  
ATOM   4171  N   ARG   250      72.475  60.019  41.336  1.00  0.00           N  
ATOM   4172  H   ARG   250      73.384  60.309  41.668  1.00  0.00           H  
ATOM   4173  CA  ARG   250      71.355  60.096  42.280  1.00  0.00           C  
ATOM   4174  HA  ARG   250      70.388  60.026  41.782  1.00  0.00           H  
ATOM   4175  CB  ARG   250      71.443  58.897  43.310  1.00  0.00           C  
ATOM   4176  HB2 ARG   250      72.457  58.958  43.705  1.00  0.00           H  
ATOM   4177  HB3 ARG   250      70.647  58.952  44.053  1.00  0.00           H  
ATOM   4178  CG  ARG   250      71.234  57.517  42.604  1.00  0.00           C  
ATOM   4179  HG2 ARG   250      71.946  57.372  41.791  1.00  0.00           H  
ATOM   4180  HG3 ARG   250      71.318  56.746  43.370  1.00  0.00           H  
ATOM   4181  CD  ARG   250      69.804  57.364  42.089  1.00  0.00           C  
ATOM   4182  HD2 ARG   250      69.076  57.518  42.885  1.00  0.00           H  
ATOM   4183  HD3 ARG   250      69.582  58.117  41.332  1.00  0.00           H  
ATOM   4184  NE  ARG   250      69.487  56.032  41.552  1.00  0.00           N  
ATOM   4185  HE  ARG   250      68.821  55.528  42.120  1.00  0.00           H  
ATOM   4186  CZ  ARG   250      69.890  55.451  40.437  1.00  0.00           C  
ATOM   4187  NH1 ARG   250      70.698  56.040  39.606  1.00  0.00           N  
ATOM   4188 HH11 ARG   250      70.980  57.010  39.577  1.00  0.00           H  
ATOM   4189 HH12 ARG   250      71.012  55.399  38.892  1.00  0.00           H  
ATOM   4190  NH2 ARG   250      69.562  54.212  40.197  1.00  0.00           N  
ATOM   4191 HH21 ARG   250      68.843  53.833  40.796  1.00  0.00           H  
ATOM   4192 HH22 ARG   250      69.956  53.658  39.450  1.00  0.00           H  
ATOM   4193  C   ARG   250      71.126  61.405  43.015  1.00  0.00           C  
ATOM   4194  O   ARG   250      70.316  61.393  43.942  1.00  0.00           O  
ATOM   4195  N   CYS   251      71.833  62.465  42.733  1.00  0.00           N  
ATOM   4196  H   CYS   251      72.433  62.398  41.923  1.00  0.00           H  
ATOM   4197  CA  CYS   251      71.933  63.680  43.649  1.00  0.00           C  
ATOM   4198  HA  CYS   251      72.470  63.436  44.566  1.00  0.00           H  
ATOM   4199  CB  CYS   251      72.844  64.705  42.933  1.00  0.00           C  
ATOM   4200  HB2 CYS   251      73.823  64.264  42.746  1.00  0.00           H  
ATOM   4201  HB3 CYS   251      72.518  64.940  41.920  1.00  0.00           H  
ATOM   4202  SG  CYS   251      72.871  66.281  43.867  1.00  0.00           S  
ATOM   4203  HG  CYS   251      73.470  65.907  45.001  1.00  0.00           H  
ATOM   4204  C   CYS   251      70.563  64.282  44.025  1.00  0.00           C  
ATOM   4205  O   CYS   251      70.310  64.463  45.218  1.00  0.00           O  
ATOM   4206  N   GLN   252      69.715  64.430  43.043  1.00  0.00           N  
ATOM   4207  H   GLN   252      69.926  64.107  42.109  1.00  0.00           H  
ATOM   4208  CA  GLN   252      68.318  64.908  43.439  1.00  0.00           C  
ATOM   4209  HA  GLN   252      68.538  65.761  44.081  1.00  0.00           H  
ATOM   4210  CB  GLN   252      67.594  65.278  42.197  1.00  0.00           C  
ATOM   4211  HB2 GLN   252      67.596  64.380  41.579  1.00  0.00           H  
ATOM   4212  HB3 GLN   252      66.530  65.478  42.317  1.00  0.00           H  
ATOM   4213  CG  GLN   252      68.212  66.457  41.410  1.00  0.00           C  
ATOM   4214  HG2 GLN   252      68.250  67.392  41.967  1.00  0.00           H  
ATOM   4215  HG3 GLN   252      69.250  66.182  41.219  1.00  0.00           H  
ATOM   4216  CD  GLN   252      67.582  66.774  39.997  1.00  0.00           C  
ATOM   4217  OE1 GLN   252      66.779  66.066  39.427  1.00  0.00           O  
ATOM   4218  NE2 GLN   252      67.904  67.890  39.363  1.00  0.00           N  
ATOM   4219 HE21 GLN   252      67.738  67.942  38.368  1.00  0.00           H  
ATOM   4220 HE22 GLN   252      68.568  68.469  39.857  1.00  0.00           H  
ATOM   4221  C   GLN   252      67.535  63.909  44.303  1.00  0.00           C  
ATOM   4222  O   GLN   252      66.840  64.295  45.229  1.00  0.00           O  
ATOM   4223  N   GLU   253      67.689  62.625  43.995  1.00  0.00           N  
ATOM   4224  H   GLU   253      68.301  62.416  43.219  1.00  0.00           H  
ATOM   4225  CA  GLU   253      66.940  61.612  44.726  1.00  0.00           C  
ATOM   4226  HA  GLU   253      65.928  62.011  44.804  1.00  0.00           H  
ATOM   4227  CB  GLU   253      67.071  60.240  44.017  1.00  0.00           C  
ATOM   4228  HB2 GLU   253      66.974  60.408  42.944  1.00  0.00           H  
ATOM   4229  HB3 GLU   253      68.017  59.744  44.230  1.00  0.00           H  
ATOM   4230  CG  GLU   253      65.972  59.241  44.400  1.00  0.00           C  
ATOM   4231  HG2 GLU   253      66.127  58.319  43.841  1.00  0.00           H  
ATOM   4232  HG3 GLU   253      65.912  58.904  45.435  1.00  0.00           H  
ATOM   4233  CD  GLU   253      64.593  59.579  43.878  1.00  0.00           C  
ATOM   4234  OE1 GLU   253      63.693  59.106  44.551  1.00  0.00           O  
ATOM   4235  OE2 GLU   253      64.512  60.180  42.830  1.00  0.00           O  
ATOM   4236  C   GLU   253      67.459  61.616  46.178  1.00  0.00           C  
ATOM   4237  O   GLU   253      66.728  61.469  47.142  1.00  0.00           O  
ATOM   4238  N   LEU   254      68.762  61.657  46.416  1.00  0.00           N  
ATOM   4239  H   LEU   254      69.327  61.467  45.600  1.00  0.00           H  
ATOM   4240  CA  LEU   254      69.407  61.878  47.660  1.00  0.00           C  
ATOM   4241  HA  LEU   254      69.103  61.071  48.327  1.00  0.00           H  
ATOM   4242  CB  LEU   254      70.958  61.798  47.512  1.00  0.00           C  
ATOM   4243  HB2 LEU   254      71.279  62.566  46.808  1.00  0.00           H  
ATOM   4244  HB3 LEU   254      71.377  62.149  48.455  1.00  0.00           H  
ATOM   4245  CG  LEU   254      71.680  60.516  47.123  1.00  0.00           C  
ATOM   4246  HG  LEU   254      71.144  59.907  46.395  1.00  0.00           H  
ATOM   4247  CD1 LEU   254      73.135  60.753  46.695  1.00  0.00           C  
ATOM   4248 HD11 LEU   254      73.622  61.314  47.493  1.00  0.00           H  
ATOM   4249 HD12 LEU   254      73.682  59.864  46.381  1.00  0.00           H  
ATOM   4250 HD13 LEU   254      73.083  61.304  45.756  1.00  0.00           H  
ATOM   4251  CD2 LEU   254      71.830  59.477  48.275  1.00  0.00           C  
ATOM   4252 HD21 LEU   254      72.333  58.582  47.911  1.00  0.00           H  
ATOM   4253 HD22 LEU   254      72.301  59.974  49.123  1.00  0.00           H  
ATOM   4254 HD23 LEU   254      70.776  59.210  48.362  1.00  0.00           H  
ATOM   4255  C   LEU   254      69.032  63.200  48.348  1.00  0.00           C  
ATOM   4256  O   LEU   254      68.843  63.242  49.546  1.00  0.00           O  
ATOM   4257  N   ALA   255      68.896  64.282  47.671  1.00  0.00           N  
ATOM   4258  H   ALA   255      69.022  64.109  46.684  1.00  0.00           H  
ATOM   4259  CA  ALA   255      68.439  65.592  48.190  1.00  0.00           C  
ATOM   4260  HA  ALA   255      68.899  65.859  49.142  1.00  0.00           H  
ATOM   4261  CB  ALA   255      68.752  66.618  47.115  1.00  0.00           C  
ATOM   4262  HB1 ALA   255      68.531  67.611  47.506  1.00  0.00           H  
ATOM   4263  HB2 ALA   255      69.796  66.555  46.809  1.00  0.00           H  
ATOM   4264  HB3 ALA   255      68.102  66.383  46.272  1.00  0.00           H  
ATOM   4265  C   ALA   255      66.900  65.575  48.596  1.00  0.00           C  
ATOM   4266  O   ALA   255      66.592  66.189  49.613  1.00  0.00           O  
ATOM   4267  N   THR   256      65.956  64.944  47.894  1.00  0.00           N  
ATOM   4268  H   THR   256      66.143  64.444  47.036  1.00  0.00           H  
ATOM   4269  CA  THR   256      64.540  65.089  48.253  1.00  0.00           C  
ATOM   4270  HA  THR   256      64.344  65.992  48.831  1.00  0.00           H  
ATOM   4271  CB  THR   256      63.661  65.178  46.982  1.00  0.00           C  
ATOM   4272  HB  THR   256      62.627  65.255  47.319  1.00  0.00           H  
ATOM   4273  CG2 THR   256      63.968  66.422  46.173  1.00  0.00           C  
ATOM   4274 HG21 THR   256      63.199  66.496  45.404  1.00  0.00           H  
ATOM   4275 HG22 THR   256      63.787  67.325  46.756  1.00  0.00           H  
ATOM   4276 HG23 THR   256      64.998  66.340  45.829  1.00  0.00           H  
ATOM   4277  OG1 THR   256      63.726  63.974  46.224  1.00  0.00           O  
ATOM   4278  HG1 THR   256      63.566  63.260  46.846  1.00  0.00           H  
ATOM   4279  C   THR   256      64.133  63.966  49.197  1.00  0.00           C  
ATOM   4280  O   THR   256      63.277  63.158  48.902  1.00  0.00           O  
ATOM   4281  N   ASN   257      64.838  63.778  50.348  1.00  0.00           N  
ATOM   4282  H   ASN   257      65.477  64.554  50.450  1.00  0.00           H  
ATOM   4283  CA  ASN   257      64.765  62.653  51.344  1.00  0.00           C  
ATOM   4284  HA  ASN   257      63.728  62.440  51.603  1.00  0.00           H  
ATOM   4285  CB  ASN   257      65.372  61.383  50.756  1.00  0.00           C  
ATOM   4286  HB2 ASN   257      66.278  61.598  50.191  1.00  0.00           H  
ATOM   4287  HB3 ASN   257      65.798  60.851  51.607  1.00  0.00           H  
ATOM   4288  CG  ASN   257      64.456  60.468  49.956  1.00  0.00           C  
ATOM   4289  OD1 ASN   257      63.431  60.065  50.418  1.00  0.00           O  
ATOM   4290  ND2 ASN   257      64.857  60.074  48.781  1.00  0.00           N  
ATOM   4291 HD21 ASN   257      64.136  59.525  48.335  1.00  0.00           H  
ATOM   4292 HD22 ASN   257      65.635  60.511  48.308  1.00  0.00           H  
ATOM   4293  C   ASN   257      65.486  63.045  52.635  1.00  0.00           C  
ATOM   4294  O   ASN   257      66.453  63.853  52.643  1.00  0.00           O  
ATOM   4295  N   GLU   258      64.921  62.646  53.765  1.00  0.00           N  
ATOM   4296  H   GLU   258      64.189  61.959  53.652  1.00  0.00           H  
ATOM   4297  CA  GLU   258      65.063  63.198  55.070  1.00  0.00           C  
ATOM   4298  HA  GLU   258      64.778  64.250  55.078  1.00  0.00           H  
ATOM   4299  CB  GLU   258      63.980  62.407  55.925  1.00  0.00           C  
ATOM   4300  HB2 GLU   258      63.859  63.025  56.815  1.00  0.00           H  
ATOM   4301  HB3 GLU   258      62.977  62.362  55.500  1.00  0.00           H  
ATOM   4302  CG  GLU   258      64.298  60.963  56.439  1.00  0.00           C  
ATOM   4303  HG2 GLU   258      65.206  60.981  57.042  1.00  0.00           H  
ATOM   4304  HG3 GLU   258      63.440  60.656  57.036  1.00  0.00           H  
ATOM   4305  CD  GLU   258      64.346  59.965  55.287  1.00  0.00           C  
ATOM   4306  OE1 GLU   258      63.449  60.133  54.436  1.00  0.00           O  
ATOM   4307  OE2 GLU   258      65.106  59.020  55.312  1.00  0.00           O  
ATOM   4308  C   GLU   258      66.463  63.034  55.791  1.00  0.00           C  
ATOM   4309  O   GLU   258      66.682  63.790  56.739  1.00  0.00           O  
ATOM   4310  N   TYR   259      67.400  62.148  55.416  1.00  0.00           N  
ATOM   4311  H   TYR   259      67.161  61.528  54.656  1.00  0.00           H  
ATOM   4312  CA  TYR   259      68.799  62.078  55.826  1.00  0.00           C  
ATOM   4313  HA  TYR   259      68.921  62.932  56.492  1.00  0.00           H  
ATOM   4314  CB  TYR   259      69.064  60.851  56.719  1.00  0.00           C  
ATOM   4315  HB2 TYR   259      69.231  60.013  56.042  1.00  0.00           H  
ATOM   4316  HB3 TYR   259      70.054  60.965  57.160  1.00  0.00           H  
ATOM   4317  CG  TYR   259      67.953  60.593  57.739  1.00  0.00           C  
ATOM   4318  CD1 TYR   259      67.728  61.515  58.805  1.00  0.00           C  
ATOM   4319  HD1 TYR   259      68.315  62.421  58.810  1.00  0.00           H  
ATOM   4320  CE1 TYR   259      66.782  61.283  59.830  1.00  0.00           C  
ATOM   4321  HE1 TYR   259      66.601  61.994  60.622  1.00  0.00           H  
ATOM   4322  CZ  TYR   259      66.023  60.133  59.814  1.00  0.00           C  
ATOM   4323  OH  TYR   259      64.957  59.969  60.677  1.00  0.00           O  
ATOM   4324  HH  TYR   259      64.568  59.095  60.595  1.00  0.00           H  
ATOM   4325  CE2 TYR   259      66.246  59.201  58.767  1.00  0.00           C  
ATOM   4326  HE2 TYR   259      65.673  58.286  58.818  1.00  0.00           H  
ATOM   4327  CD2 TYR   259      67.188  59.414  57.736  1.00  0.00           C  
ATOM   4328  HD2 TYR   259      67.213  58.744  56.889  1.00  0.00           H  
ATOM   4329  C   TYR   259      69.764  62.104  54.686  1.00  0.00           C  
ATOM   4330  O   TYR   259      70.947  62.463  54.800  1.00  0.00           O  
ATOM   4331  N   ALA   260      69.359  61.556  53.584  1.00  0.00           N  
ATOM   4332  H   ALA   260      68.480  61.062  53.514  1.00  0.00           H  
ATOM   4333  CA  ALA   260      70.264  61.519  52.390  1.00  0.00           C  
ATOM   4334  HA  ALA   260      71.221  61.077  52.670  1.00  0.00           H  
ATOM   4335  CB  ALA   260      69.689  60.693  51.226  1.00  0.00           C  
ATOM   4336  HB1 ALA   260      68.663  61.046  51.123  1.00  0.00           H  
ATOM   4337  HB2 ALA   260      70.305  60.974  50.372  1.00  0.00           H  
ATOM   4338  HB3 ALA   260      69.803  59.630  51.439  1.00  0.00           H  
ATOM   4339  C   ALA   260      70.735  62.929  51.981  1.00  0.00           C  
ATOM   4340  O   ALA   260      71.822  63.073  51.490  1.00  0.00           O  
ATOM   4341  N   ASN   261      70.006  63.990  52.314  1.00  0.00           N  
ATOM   4342  H   ASN   261      69.131  63.889  52.808  1.00  0.00           H  
ATOM   4343  CA  ASN   261      70.388  65.362  52.057  1.00  0.00           C  
ATOM   4344  HA  ASN   261      70.790  65.394  51.044  1.00  0.00           H  
ATOM   4345  CB  ASN   261      69.161  66.268  52.241  1.00  0.00           C  
ATOM   4346  HB2 ASN   261      69.208  67.211  51.695  1.00  0.00           H  
ATOM   4347  HB3 ASN   261      68.314  65.778  51.762  1.00  0.00           H  
ATOM   4348  CG  ASN   261      68.991  66.532  53.737  1.00  0.00           C  
ATOM   4349  OD1 ASN   261      69.620  67.399  54.292  1.00  0.00           O  
ATOM   4350  ND2 ASN   261      68.158  65.759  54.312  1.00  0.00           N  
ATOM   4351 HD21 ASN   261      67.895  65.915  55.274  1.00  0.00           H  
ATOM   4352 HD22 ASN   261      67.664  65.026  53.822  1.00  0.00           H  
ATOM   4353  C   ASN   261      71.640  65.832  52.914  1.00  0.00           C  
ATOM   4354  O   ASN   261      72.350  66.708  52.475  1.00  0.00           O  
ATOM   4355  N   TYR   262      72.002  65.113  54.038  1.00  0.00           N  
ATOM   4356  H   TYR   262      71.407  64.414  54.459  1.00  0.00           H  
ATOM   4357  CA  TYR   262      73.251  65.481  54.769  1.00  0.00           C  
ATOM   4358  HA  TYR   262      73.297  66.569  54.826  1.00  0.00           H  
ATOM   4359  CB  TYR   262      73.269  64.748  56.105  1.00  0.00           C  
ATOM   4360  HB2 TYR   262      73.160  63.671  55.974  1.00  0.00           H  
ATOM   4361  HB3 TYR   262      74.255  64.980  56.508  1.00  0.00           H  
ATOM   4362  CG  TYR   262      72.385  65.196  57.271  1.00  0.00           C  
ATOM   4363  CD1 TYR   262      72.454  66.521  57.735  1.00  0.00           C  
ATOM   4364  HD1 TYR   262      73.185  67.176  57.285  1.00  0.00           H  
ATOM   4365  CE1 TYR   262      71.677  66.938  58.842  1.00  0.00           C  
ATOM   4366  HE1 TYR   262      71.855  67.907  59.283  1.00  0.00           H  
ATOM   4367  CZ  TYR   262      70.553  66.112  59.204  1.00  0.00           C  
ATOM   4368  OH  TYR   262      69.599  66.545  60.099  1.00  0.00           O  
ATOM   4369  HH  TYR   262      69.922  67.338  60.532  1.00  0.00           H  
ATOM   4370  CE2 TYR   262      70.487  64.800  58.680  1.00  0.00           C  
ATOM   4371  HE2 TYR   262      69.746  64.150  59.121  1.00  0.00           H  
ATOM   4372  CD2 TYR   262      71.400  64.345  57.695  1.00  0.00           C  
ATOM   4373  HD2 TYR   262      71.342  63.353  57.271  1.00  0.00           H  
ATOM   4374  C   TYR   262      74.487  64.955  53.990  1.00  0.00           C  
ATOM   4375  O   TYR   262      75.609  65.457  54.202  1.00  0.00           O  
ATOM   4376  N   ILE   263      74.336  63.956  53.095  1.00  0.00           N  
ATOM   4377  H   ILE   263      73.417  63.554  52.976  1.00  0.00           H  
ATOM   4378  CA  ILE   263      75.330  63.451  52.188  1.00  0.00           C  
ATOM   4379  HA  ILE   263      76.183  63.307  52.851  1.00  0.00           H  
ATOM   4380  CB  ILE   263      74.961  62.119  51.412  1.00  0.00           C  
ATOM   4381  HB  ILE   263      73.959  62.242  51.002  1.00  0.00           H  
ATOM   4382  CG2 ILE   263      76.010  61.935  50.205  1.00  0.00           C  
ATOM   4383 HG21 ILE   263      77.062  62.104  50.434  1.00  0.00           H  
ATOM   4384 HG22 ILE   263      75.824  60.927  49.835  1.00  0.00           H  
ATOM   4385 HG23 ILE   263      75.858  62.682  49.427  1.00  0.00           H  
ATOM   4386  CG1 ILE   263      75.136  60.981  52.365  1.00  0.00           C  
ATOM   4387 HG12 ILE   263      76.171  60.754  52.622  1.00  0.00           H  
ATOM   4388 HG13 ILE   263      74.583  61.267  53.260  1.00  0.00           H  
ATOM   4389  CD1 ILE   263      74.360  59.802  51.906  1.00  0.00           C  
ATOM   4390 HD11 ILE   263      73.296  60.035  51.883  1.00  0.00           H  
ATOM   4391 HD12 ILE   263      74.718  59.562  50.904  1.00  0.00           H  
ATOM   4392 HD13 ILE   263      74.514  58.948  52.565  1.00  0.00           H  
ATOM   4393  C   ILE   263      75.613  64.580  51.149  1.00  0.00           C  
ATOM   4394  O   ILE   263      76.730  64.959  50.943  1.00  0.00           O  
ATOM   4395  N   ILE   264      74.565  65.144  50.500  1.00  0.00           N  
ATOM   4396  H   ILE   264      73.648  64.873  50.825  1.00  0.00           H  
ATOM   4397  CA  ILE   264      74.744  66.165  49.465  1.00  0.00           C  
ATOM   4398  HA  ILE   264      75.629  65.781  48.958  1.00  0.00           H  
ATOM   4399  CB  ILE   264      73.501  66.322  48.540  1.00  0.00           C  
ATOM   4400  HB  ILE   264      72.644  66.529  49.181  1.00  0.00           H  
ATOM   4401  CG2 ILE   264      73.608  67.374  47.493  1.00  0.00           C  
ATOM   4402 HG21 ILE   264      73.669  68.290  48.081  1.00  0.00           H  
ATOM   4403 HG22 ILE   264      74.448  67.241  46.812  1.00  0.00           H  
ATOM   4404 HG23 ILE   264      72.708  67.547  46.902  1.00  0.00           H  
ATOM   4405  CG1 ILE   264      73.247  65.064  47.743  1.00  0.00           C  
ATOM   4406 HG12 ILE   264      73.234  64.265  48.484  1.00  0.00           H  
ATOM   4407 HG13 ILE   264      72.285  65.116  47.233  1.00  0.00           H  
ATOM   4408  CD1 ILE   264      74.337  64.465  46.774  1.00  0.00           C  
ATOM   4409 HD11 ILE   264      75.204  64.095  47.321  1.00  0.00           H  
ATOM   4410 HD12 ILE   264      73.978  63.622  46.182  1.00  0.00           H  
ATOM   4411 HD13 ILE   264      74.568  65.305  46.119  1.00  0.00           H  
ATOM   4412  C   ILE   264      75.190  67.532  49.987  1.00  0.00           C  
ATOM   4413  O   ILE   264      76.068  68.246  49.384  1.00  0.00           O  
ATOM   4414  N   GLN   265      74.697  67.968  51.141  1.00  0.00           N  
ATOM   4415  H   GLN   265      73.999  67.451  51.657  1.00  0.00           H  
ATOM   4416  CA  GLN   265      75.347  69.059  51.876  1.00  0.00           C  
ATOM   4417  HA  GLN   265      75.307  69.943  51.239  1.00  0.00           H  
ATOM   4418  CB  GLN   265      74.554  69.392  53.143  1.00  0.00           C  
ATOM   4419  HB2 GLN   265      74.382  68.456  53.674  1.00  0.00           H  
ATOM   4420  HB3 GLN   265      75.111  70.002  53.853  1.00  0.00           H  
ATOM   4421  CG  GLN   265      73.175  69.981  52.835  1.00  0.00           C  
ATOM   4422  HG2 GLN   265      73.327  70.863  52.214  1.00  0.00           H  
ATOM   4423  HG3 GLN   265      72.524  69.280  52.313  1.00  0.00           H  
ATOM   4424  CD  GLN   265      72.527  70.268  54.166  1.00  0.00           C  
ATOM   4425  OE1 GLN   265      72.717  71.327  54.754  1.00  0.00           O  
ATOM   4426  NE2 GLN   265      71.783  69.335  54.693  1.00  0.00           N  
ATOM   4427 HE21 GLN   265      71.424  69.490  55.624  1.00  0.00           H  
ATOM   4428 HE22 GLN   265      71.325  68.618  54.148  1.00  0.00           H  
ATOM   4429  C   GLN   265      76.825  68.915  52.276  1.00  0.00           C  
ATOM   4430  O   GLN   265      77.569  69.821  51.903  1.00  0.00           O  
ATOM   4431  N   HIE   266      77.350  67.856  52.891  1.00  0.00           N  
ATOM   4432  H   HIE   266      76.831  67.010  53.077  1.00  0.00           H  
ATOM   4433  CA  HIE   266      78.800  67.622  53.082  1.00  0.00           C  
ATOM   4434  HA  HIE   266      79.189  68.320  53.823  1.00  0.00           H  
ATOM   4435  CB  HIE   266      79.074  66.162  53.581  1.00  0.00           C  
ATOM   4436  HB2 HIE   266      78.550  65.874  54.492  1.00  0.00           H  
ATOM   4437  HB3 HIE   266      78.896  65.452  52.773  1.00  0.00           H  
ATOM   4438  CG  HIE   266      80.588  65.976  53.894  1.00  0.00           C  
ATOM   4439  ND1 HIE   266      81.343  66.561  54.905  1.00  0.00           N  
ATOM   4440  CE1 HIE   266      82.634  66.136  54.748  1.00  0.00           C  
ATOM   4441  HE1 HIE   266      83.486  66.515  55.292  1.00  0.00           H  
ATOM   4442  NE2 HIE   266      82.699  65.340  53.663  1.00  0.00           N  
ATOM   4443  HE2 HIE   266      83.572  65.006  53.279  1.00  0.00           H  
ATOM   4444  CD2 HIE   266      81.427  65.157  53.167  1.00  0.00           C  
ATOM   4445  HD2 HIE   266      81.141  64.584  52.297  1.00  0.00           H  
ATOM   4446  C   HIE   266      79.625  67.771  51.803  1.00  0.00           C  
ATOM   4447  O   HIE   266      80.642  68.456  51.703  1.00  0.00           O  
ATOM   4448  N   ILE   267      79.226  67.069  50.729  1.00  0.00           N  
ATOM   4449  H   ILE   267      78.477  66.407  50.871  1.00  0.00           H  
ATOM   4450  CA  ILE   267      79.853  67.127  49.421  1.00  0.00           C  
ATOM   4451  HA  ILE   267      80.816  66.684  49.674  1.00  0.00           H  
ATOM   4452  CB  ILE   267      79.088  66.245  48.387  1.00  0.00           C  
ATOM   4453  HB  ILE   267      78.066  66.620  48.327  1.00  0.00           H  
ATOM   4454  CG2 ILE   267      79.665  66.370  46.930  1.00  0.00           C  
ATOM   4455 HG21 ILE   267      79.666  67.353  46.459  1.00  0.00           H  
ATOM   4456 HG22 ILE   267      80.702  66.037  46.952  1.00  0.00           H  
ATOM   4457 HG23 ILE   267      79.122  65.738  46.227  1.00  0.00           H  
ATOM   4458  CG1 ILE   267      79.236  64.680  48.795  1.00  0.00           C  
ATOM   4459 HG12 ILE   267      80.135  64.256  48.346  1.00  0.00           H  
ATOM   4460 HG13 ILE   267      79.234  64.527  49.874  1.00  0.00           H  
ATOM   4461  CD1 ILE   267      78.154  63.892  48.126  1.00  0.00           C  
ATOM   4462 HD11 ILE   267      78.446  62.847  48.022  1.00  0.00           H  
ATOM   4463 HD12 ILE   267      77.270  64.022  48.751  1.00  0.00           H  
ATOM   4464 HD13 ILE   267      77.915  64.298  47.144  1.00  0.00           H  
ATOM   4465  C   ILE   267      80.167  68.479  48.888  1.00  0.00           C  
ATOM   4466  O   ILE   267      81.328  68.705  48.603  1.00  0.00           O  
ATOM   4467  N   VAL   268      79.161  69.374  48.886  1.00  0.00           N  
ATOM   4468  H   VAL   268      78.327  69.074  49.371  1.00  0.00           H  
ATOM   4469  CA  VAL   268      79.378  70.805  48.445  1.00  0.00           C  
ATOM   4470  HA  VAL   268      80.026  70.752  47.570  1.00  0.00           H  
ATOM   4471  CB  VAL   268      78.042  71.453  48.027  1.00  0.00           C  
ATOM   4472  HB  VAL   268      78.353  72.424  47.643  1.00  0.00           H  
ATOM   4473  CG1 VAL   268      77.293  70.681  46.999  1.00  0.00           C  
ATOM   4474 HG11 VAL   268      76.639  71.375  46.471  1.00  0.00           H  
ATOM   4475 HG12 VAL   268      78.038  70.269  46.318  1.00  0.00           H  
ATOM   4476 HG13 VAL   268      76.623  69.970  47.483  1.00  0.00           H  
ATOM   4477  CG2 VAL   268      77.014  71.699  49.182  1.00  0.00           C  
ATOM   4478 HG21 VAL   268      77.430  72.511  49.779  1.00  0.00           H  
ATOM   4479 HG22 VAL   268      76.062  72.010  48.753  1.00  0.00           H  
ATOM   4480 HG23 VAL   268      76.930  70.797  49.788  1.00  0.00           H  
ATOM   4481  C   VAL   268      80.119  71.727  49.420  1.00  0.00           C  
ATOM   4482  O   VAL   268      80.498  72.847  49.102  1.00  0.00           O  
ATOM   4483  N   SER   269      80.259  71.380  50.739  1.00  0.00           N  
ATOM   4484  H   SER   269      80.099  70.457  51.117  1.00  0.00           H  
ATOM   4485  CA  SER   269      80.662  72.325  51.774  1.00  0.00           C  
ATOM   4486  HA  SER   269      80.470  73.389  51.640  1.00  0.00           H  
ATOM   4487  CB  SER   269      79.861  72.027  53.044  1.00  0.00           C  
ATOM   4488  HB2 SER   269      79.961  70.952  53.194  1.00  0.00           H  
ATOM   4489  HB3 SER   269      80.093  72.629  53.922  1.00  0.00           H  
ATOM   4490  OG  SER   269      78.460  72.352  52.823  1.00  0.00           O  
ATOM   4491  HG  SER   269      78.057  71.569  52.441  1.00  0.00           H  
ATOM   4492  C   SER   269      82.181  72.166  52.037  1.00  0.00           C  
ATOM   4493  O   SER   269      82.710  72.685  53.047  1.00  0.00           O  
ATOM   4494  N   ASN   270      82.888  71.450  51.163  1.00  0.00           N  
ATOM   4495  H   ASN   270      82.426  71.174  50.308  1.00  0.00           H  
ATOM   4496  CA  ASN   270      84.286  71.062  51.520  1.00  0.00           C  
ATOM   4497  HA  ASN   270      84.592  71.744  52.314  1.00  0.00           H  
ATOM   4498  CB  ASN   270      84.275  69.659  52.181  1.00  0.00           C  
ATOM   4499  HB2 ASN   270      83.753  68.892  51.608  1.00  0.00           H  
ATOM   4500  HB3 ASN   270      85.313  69.414  52.404  1.00  0.00           H  
ATOM   4501  CG  ASN   270      83.690  69.689  53.578  1.00  0.00           C  
ATOM   4502  OD1 ASN   270      84.281  69.936  54.616  1.00  0.00           O  
ATOM   4503  ND2 ASN   270      82.391  69.555  53.765  1.00  0.00           N  
ATOM   4504 HD21 ASN   270      82.060  69.609  54.718  1.00  0.00           H  
ATOM   4505 HD22 ASN   270      81.797  69.245  53.009  1.00  0.00           H  
ATOM   4506  C   ASN   270      85.262  71.214  50.256  1.00  0.00           C  
ATOM   4507  O   ASN   270      84.992  70.744  49.199  1.00  0.00           O  
ATOM   4508  N   ASP   271      86.348  71.977  50.490  1.00  0.00           N  
ATOM   4509  H   ASP   271      86.591  72.104  51.462  1.00  0.00           H  
ATOM   4510  CA  ASP   271      87.308  72.449  49.465  1.00  0.00           C  
ATOM   4511  HA  ASP   271      86.777  73.073  48.746  1.00  0.00           H  
ATOM   4512  CB  ASP   271      88.376  73.279  50.032  1.00  0.00           C  
ATOM   4513  HB2 ASP   271      88.957  72.707  50.755  1.00  0.00           H  
ATOM   4514  HB3 ASP   271      88.924  73.627  49.156  1.00  0.00           H  
ATOM   4515  CG  ASP   271      87.800  74.498  50.791  1.00  0.00           C  
ATOM   4516  OD1 ASP   271      88.449  74.894  51.770  1.00  0.00           O  
ATOM   4517  OD2 ASP   271      86.717  75.015  50.460  1.00  0.00           O  
ATOM   4518  C   ASP   271      87.916  71.263  48.641  1.00  0.00           C  
ATOM   4519  O   ASP   271      88.020  71.387  47.431  1.00  0.00           O  
ATOM   4520  N   ASP   272      88.348  70.144  49.261  1.00  0.00           N  
ATOM   4521  H   ASP   272      88.237  70.150  50.265  1.00  0.00           H  
ATOM   4522  CA  ASP   272      89.034  69.030  48.653  1.00  0.00           C  
ATOM   4523  HA  ASP   272      89.699  69.385  47.865  1.00  0.00           H  
ATOM   4524  CB  ASP   272      89.884  68.335  49.717  1.00  0.00           C  
ATOM   4525  HB2 ASP   272      89.245  67.833  50.444  1.00  0.00           H  
ATOM   4526  HB3 ASP   272      90.347  67.486  49.215  1.00  0.00           H  
ATOM   4527  CG  ASP   272      90.933  69.216  50.322  1.00  0.00           C  
ATOM   4528  OD1 ASP   272      91.683  69.905  49.533  1.00  0.00           O  
ATOM   4529  OD2 ASP   272      90.994  69.225  51.554  1.00  0.00           O  
ATOM   4530  C   ASP   272      88.110  67.977  48.006  1.00  0.00           C  
ATOM   4531  O   ASP   272      88.508  66.969  47.417  1.00  0.00           O  
ATOM   4532  N   LEU   273      86.760  68.255  48.002  1.00  0.00           N  
ATOM   4533  H   LEU   273      86.429  69.050  48.529  1.00  0.00           H  
ATOM   4534  CA  LEU   273      85.791  67.648  47.076  1.00  0.00           C  
ATOM   4535  HA  LEU   273      86.245  66.821  46.531  1.00  0.00           H  
ATOM   4536  CB  LEU   273      84.636  67.104  47.874  1.00  0.00           C  
ATOM   4537  HB2 LEU   273      84.319  67.885  48.565  1.00  0.00           H  
ATOM   4538  HB3 LEU   273      83.781  66.755  47.294  1.00  0.00           H  
ATOM   4539  CG  LEU   273      85.072  65.926  48.720  1.00  0.00           C  
ATOM   4540  HG  LEU   273      85.820  66.279  49.430  1.00  0.00           H  
ATOM   4541  CD1 LEU   273      83.915  65.438  49.653  1.00  0.00           C  
ATOM   4542 HD11 LEU   273      83.160  64.842  49.140  1.00  0.00           H  
ATOM   4543 HD12 LEU   273      84.309  64.839  50.474  1.00  0.00           H  
ATOM   4544 HD13 LEU   273      83.433  66.292  50.130  1.00  0.00           H  
ATOM   4545  CD2 LEU   273      85.742  64.839  47.906  1.00  0.00           C  
ATOM   4546 HD21 LEU   273      85.689  63.949  48.533  1.00  0.00           H  
ATOM   4547 HD22 LEU   273      85.244  64.615  46.963  1.00  0.00           H  
ATOM   4548 HD23 LEU   273      86.747  65.099  47.572  1.00  0.00           H  
ATOM   4549  C   LEU   273      85.331  68.595  45.928  1.00  0.00           C  
ATOM   4550  O   LEU   273      84.489  68.321  45.128  1.00  0.00           O  
ATOM   4551  N   ALA   274      85.908  69.813  45.814  1.00  0.00           N  
ATOM   4552  H   ALA   274      86.522  70.187  46.524  1.00  0.00           H  
ATOM   4553  CA  ALA   274      85.437  70.864  44.931  1.00  0.00           C  
ATOM   4554  HA  ALA   274      84.380  70.960  45.177  1.00  0.00           H  
ATOM   4555  CB  ALA   274      86.337  72.037  45.070  1.00  0.00           C  
ATOM   4556  HB1 ALA   274      86.043  72.814  44.365  1.00  0.00           H  
ATOM   4557  HB2 ALA   274      86.136  72.495  46.038  1.00  0.00           H  
ATOM   4558  HB3 ALA   274      87.364  71.785  44.804  1.00  0.00           H  
ATOM   4559  C   ALA   274      85.326  70.516  43.407  1.00  0.00           C  
ATOM   4560  O   ALA   274      84.590  71.209  42.675  1.00  0.00           O  
ATOM   4561  N   VAL   275      86.038  69.574  42.897  1.00  0.00           N  
ATOM   4562  H   VAL   275      86.791  69.282  43.504  1.00  0.00           H  
ATOM   4563  CA  VAL   275      85.979  69.036  41.471  1.00  0.00           C  
ATOM   4564  HA  VAL   275      86.127  69.769  40.678  1.00  0.00           H  
ATOM   4565  CB  VAL   275      87.021  67.945  41.225  1.00  0.00           C  
ATOM   4566  HB  VAL   275      86.969  67.189  42.008  1.00  0.00           H  
ATOM   4567  CG1 VAL   275      87.109  67.280  39.876  1.00  0.00           C  
ATOM   4568 HG11 VAL   275      86.081  67.185  39.526  1.00  0.00           H  
ATOM   4569 HG12 VAL   275      87.698  67.839  39.149  1.00  0.00           H  
ATOM   4570 HG13 VAL   275      87.578  66.297  39.919  1.00  0.00           H  
ATOM   4571  CG2 VAL   275      88.241  68.735  41.364  1.00  0.00           C  
ATOM   4572 HG21 VAL   275      89.159  68.230  41.064  1.00  0.00           H  
ATOM   4573 HG22 VAL   275      88.283  69.629  40.742  1.00  0.00           H  
ATOM   4574 HG23 VAL   275      88.470  69.038  42.386  1.00  0.00           H  
ATOM   4575  C   VAL   275      84.677  68.371  41.176  1.00  0.00           C  
ATOM   4576  O   VAL   275      84.017  68.574  40.118  1.00  0.00           O  
ATOM   4577  N   TYR   276      84.214  67.620  42.175  1.00  0.00           N  
ATOM   4578  H   TYR   276      84.791  67.609  43.005  1.00  0.00           H  
ATOM   4579  CA  TYR   276      82.913  66.990  42.251  1.00  0.00           C  
ATOM   4580  HA  TYR   276      82.771  66.501  41.287  1.00  0.00           H  
ATOM   4581  CB  TYR   276      82.917  65.838  43.327  1.00  0.00           C  
ATOM   4582  HB2 TYR   276      82.975  66.251  44.334  1.00  0.00           H  
ATOM   4583  HB3 TYR   276      81.977  65.292  43.245  1.00  0.00           H  
ATOM   4584  CG  TYR   276      84.079  64.872  42.987  1.00  0.00           C  
ATOM   4585  CD1 TYR   276      83.937  64.200  41.768  1.00  0.00           C  
ATOM   4586  HD1 TYR   276      82.943  64.139  41.350  1.00  0.00           H  
ATOM   4587  CE1 TYR   276      85.021  63.431  41.207  1.00  0.00           C  
ATOM   4588  HE1 TYR   276      84.968  62.909  40.263  1.00  0.00           H  
ATOM   4589  CZ  TYR   276      86.274  63.336  41.951  1.00  0.00           C  
ATOM   4590  OH  TYR   276      87.403  62.802  41.362  1.00  0.00           O  
ATOM   4591  HH  TYR   276      88.185  63.036  41.866  1.00  0.00           H  
ATOM   4592  CE2 TYR   276      86.357  63.999  43.219  1.00  0.00           C  
ATOM   4593  HE2 TYR   276      87.296  64.062  43.749  1.00  0.00           H  
ATOM   4594  CD2 TYR   276      85.300  64.775  43.750  1.00  0.00           C  
ATOM   4595  HD2 TYR   276      85.408  65.214  44.731  1.00  0.00           H  
ATOM   4596  C   TYR   276      81.804  68.006  42.431  1.00  0.00           C  
ATOM   4597  O   TYR   276      80.777  67.944  41.694  1.00  0.00           O  
ATOM   4598  N   ARG   277      81.969  69.007  43.356  1.00  0.00           N  
ATOM   4599  H   ARG   277      82.825  68.969  43.891  1.00  0.00           H  
ATOM   4600  CA  ARG   277      81.043  70.106  43.514  1.00  0.00           C  
ATOM   4601  HA  ARG   277      80.098  69.651  43.808  1.00  0.00           H  
ATOM   4602  CB  ARG   277      81.535  71.078  44.641  1.00  0.00           C  
ATOM   4603  HB2 ARG   277      81.533  70.540  45.589  1.00  0.00           H  
ATOM   4604  HB3 ARG   277      82.555  71.431  44.488  1.00  0.00           H  
ATOM   4605  CG  ARG   277      80.710  72.354  44.760  1.00  0.00           C  
ATOM   4606  HG2 ARG   277      80.732  72.819  43.774  1.00  0.00           H  
ATOM   4607  HG3 ARG   277      79.653  72.142  44.923  1.00  0.00           H  
ATOM   4608  CD  ARG   277      81.078  73.361  45.898  1.00  0.00           C  
ATOM   4609  HD2 ARG   277      80.216  73.994  46.106  1.00  0.00           H  
ATOM   4610  HD3 ARG   277      81.251  72.782  46.805  1.00  0.00           H  
ATOM   4611  NE  ARG   277      82.280  74.145  45.652  1.00  0.00           N  
ATOM   4612  HE  ARG   277      82.405  74.538  44.730  1.00  0.00           H  
ATOM   4613  CZ  ARG   277      83.188  74.428  46.532  1.00  0.00           C  
ATOM   4614  NH1 ARG   277      83.049  74.070  47.746  1.00  0.00           N  
ATOM   4615 HH11 ARG   277      82.184  73.584  47.934  1.00  0.00           H  
ATOM   4616 HH12 ARG   277      83.619  74.266  48.557  1.00  0.00           H  
ATOM   4617  NH2 ARG   277      84.248  75.044  46.209  1.00  0.00           N  
ATOM   4618 HH21 ARG   277      84.499  75.173  45.239  1.00  0.00           H  
ATOM   4619 HH22 ARG   277      84.967  75.256  46.886  1.00  0.00           H  
ATOM   4620  C   ARG   277      80.706  70.881  42.222  1.00  0.00           C  
ATOM   4621  O   ARG   277      79.548  71.098  41.900  1.00  0.00           O  
ATOM   4622  N   GLU   278      81.779  71.148  41.452  1.00  0.00           N  
ATOM   4623  H   GLU   278      82.679  71.011  41.890  1.00  0.00           H  
ATOM   4624  CA  GLU   278      81.760  71.802  40.114  1.00  0.00           C  
ATOM   4625  HA  GLU   278      81.162  72.708  40.216  1.00  0.00           H  
ATOM   4626  CB  GLU   278      83.133  72.222  39.741  1.00  0.00           C  
ATOM   4627  HB2 GLU   278      83.474  72.799  40.601  1.00  0.00           H  
ATOM   4628  HB3 GLU   278      83.750  71.326  39.673  1.00  0.00           H  
ATOM   4629  CG  GLU   278      83.359  73.129  38.510  1.00  0.00           C  
ATOM   4630  HG2 GLU   278      82.843  72.723  37.640  1.00  0.00           H  
ATOM   4631  HG3 GLU   278      82.810  74.049  38.712  1.00  0.00           H  
ATOM   4632  CD  GLU   278      84.827  73.352  38.200  1.00  0.00           C  
ATOM   4633  OE1 GLU   278      85.692  73.410  39.122  1.00  0.00           O  
ATOM   4634  OE2 GLU   278      85.192  73.467  36.971  1.00  0.00           O  
ATOM   4635  C   GLU   278      81.048  70.969  39.073  1.00  0.00           C  
ATOM   4636  O   GLU   278      80.429  71.486  38.243  1.00  0.00           O  
ATOM   4637  N   CYS   279      81.047  69.630  39.150  1.00  0.00           N  
ATOM   4638  H   CYS   279      81.613  69.182  39.857  1.00  0.00           H  
ATOM   4639  CA  CYS   279      80.106  68.850  38.361  1.00  0.00           C  
ATOM   4640  HA  CYS   279      80.138  69.236  37.342  1.00  0.00           H  
ATOM   4641  CB  CYS   279      80.585  67.415  38.209  1.00  0.00           C  
ATOM   4642  HB2 CYS   279      81.525  67.288  37.672  1.00  0.00           H  
ATOM   4643  HB3 CYS   279      80.882  66.960  39.154  1.00  0.00           H  
ATOM   4644  SG  CYS   279      79.353  66.286  37.388  1.00  0.00           S  
ATOM   4645  HG  CYS   279      79.353  66.772  36.144  1.00  0.00           H  
ATOM   4646  C   CYS   279      78.669  68.767  38.847  1.00  0.00           C  
ATOM   4647  O   CYS   279      77.729  69.128  38.128  1.00  0.00           O  
ATOM   4648  N   ILE   280      78.415  68.438  40.135  1.00  0.00           N  
ATOM   4649  H   ILE   280      79.184  68.229  40.754  1.00  0.00           H  
ATOM   4650  CA  ILE   280      77.088  68.412  40.808  1.00  0.00           C  
ATOM   4651  HA  ILE   280      76.582  67.558  40.356  1.00  0.00           H  
ATOM   4652  CB  ILE   280      77.171  68.134  42.309  1.00  0.00           C  
ATOM   4653  HB  ILE   280      77.890  68.795  42.793  1.00  0.00           H  
ATOM   4654  CG2 ILE   280      75.779  68.282  43.045  1.00  0.00           C  
ATOM   4655 HG21 ILE   280      75.679  69.358  43.188  1.00  0.00           H  
ATOM   4656 HG22 ILE   280      74.974  67.940  42.395  1.00  0.00           H  
ATOM   4657 HG23 ILE   280      75.828  67.795  44.019  1.00  0.00           H  
ATOM   4658  CG1 ILE   280      77.588  66.650  42.556  1.00  0.00           C  
ATOM   4659 HG12 ILE   280      76.708  66.007  42.560  1.00  0.00           H  
ATOM   4660 HG13 ILE   280      78.335  66.325  41.832  1.00  0.00           H  
ATOM   4661  CD1 ILE   280      78.166  66.504  43.961  1.00  0.00           C  
ATOM   4662 HD11 ILE   280      77.422  66.705  44.732  1.00  0.00           H  
ATOM   4663 HD12 ILE   280      78.513  65.489  44.153  1.00  0.00           H  
ATOM   4664 HD13 ILE   280      79.033  67.143  44.129  1.00  0.00           H  
ATOM   4665  C   ILE   280      76.212  69.709  40.617  1.00  0.00           C  
ATOM   4666  O   ILE   280      75.118  69.638  40.153  1.00  0.00           O  
ATOM   4667  N   ILE   281      76.755  70.873  40.845  1.00  0.00           N  
ATOM   4668  H   ILE   281      77.759  70.905  40.949  1.00  0.00           H  
ATOM   4669  CA  ILE   281      76.071  72.178  40.626  1.00  0.00           C  
ATOM   4670  HA  ILE   281      75.157  72.216  41.219  1.00  0.00           H  
ATOM   4671  CB  ILE   281      76.924  73.399  41.096  1.00  0.00           C  
ATOM   4672  HB  ILE   281      77.969  73.202  40.857  1.00  0.00           H  
ATOM   4673  CG2 ILE   281      76.451  74.778  40.555  1.00  0.00           C  
ATOM   4674 HG21 ILE   281      75.400  74.970  40.773  1.00  0.00           H  
ATOM   4675 HG22 ILE   281      77.092  75.581  40.918  1.00  0.00           H  
ATOM   4676 HG23 ILE   281      76.499  74.707  39.469  1.00  0.00           H  
ATOM   4677  CG1 ILE   281      76.767  73.541  42.661  1.00  0.00           C  
ATOM   4678 HG12 ILE   281      75.717  73.726  42.890  1.00  0.00           H  
ATOM   4679 HG13 ILE   281      77.087  72.558  43.005  1.00  0.00           H  
ATOM   4680  CD1 ILE   281      77.627  74.552  43.422  1.00  0.00           C  
ATOM   4681 HD11 ILE   281      78.708  74.412  43.446  1.00  0.00           H  
ATOM   4682 HD12 ILE   281      77.351  75.537  43.045  1.00  0.00           H  
ATOM   4683 HD13 ILE   281      77.201  74.660  44.419  1.00  0.00           H  
ATOM   4684  C   ILE   281      75.612  72.286  39.185  1.00  0.00           C  
ATOM   4685  O   ILE   281      74.410  72.420  38.932  1.00  0.00           O  
ATOM   4686  N   GLU   282      76.514  71.904  38.242  1.00  0.00           N  
ATOM   4687  H   GLU   282      77.452  71.739  38.580  1.00  0.00           H  
ATOM   4688  CA  GLU   282      76.173  72.110  36.744  1.00  0.00           C  
ATOM   4689  HA  GLU   282      75.733  73.086  36.538  1.00  0.00           H  
ATOM   4690  CB  GLU   282      77.463  72.149  35.906  1.00  0.00           C  
ATOM   4691  HB2 GLU   282      78.148  72.851  36.382  1.00  0.00           H  
ATOM   4692  HB3 GLU   282      77.910  71.155  35.903  1.00  0.00           H  
ATOM   4693  CG  GLU   282      77.266  72.593  34.472  1.00  0.00           C  
ATOM   4694  HG2 GLU   282      76.902  71.753  33.881  1.00  0.00           H  
ATOM   4695  HG3 GLU   282      76.665  73.501  34.410  1.00  0.00           H  
ATOM   4696  CD  GLU   282      78.575  72.874  33.782  1.00  0.00           C  
ATOM   4697  OE1 GLU   282      79.341  71.923  33.691  1.00  0.00           O  
ATOM   4698  OE2 GLU   282      78.929  73.972  33.330  1.00  0.00           O  
ATOM   4699  C   GLU   282      75.115  71.056  36.268  1.00  0.00           C  
ATOM   4700  O   GLU   282      74.175  71.462  35.563  1.00  0.00           O  
ATOM   4701  N   LYS   283      75.409  69.760  36.615  1.00  0.00           N  
ATOM   4702  H   LYS   283      76.208  69.559  37.199  1.00  0.00           H  
ATOM   4703  CA  LYS   283      74.697  68.521  36.366  1.00  0.00           C  
ATOM   4704  HA  LYS   283      74.532  68.674  35.300  1.00  0.00           H  
ATOM   4705  CB  LYS   283      75.577  67.323  36.620  1.00  0.00           C  
ATOM   4706  HB2 LYS   283      76.617  67.588  36.430  1.00  0.00           H  
ATOM   4707  HB3 LYS   283      75.473  66.851  37.597  1.00  0.00           H  
ATOM   4708  CG  LYS   283      75.194  66.193  35.640  1.00  0.00           C  
ATOM   4709  HG2 LYS   283      74.156  65.863  35.679  1.00  0.00           H  
ATOM   4710  HG3 LYS   283      75.557  66.503  34.659  1.00  0.00           H  
ATOM   4711  CD  LYS   283      75.889  64.934  36.079  1.00  0.00           C  
ATOM   4712  HD2 LYS   283      76.882  65.204  36.440  1.00  0.00           H  
ATOM   4713  HD3 LYS   283      75.264  64.532  36.876  1.00  0.00           H  
ATOM   4714  CE  LYS   283      75.991  63.959  34.946  1.00  0.00           C  
ATOM   4715  HE2 LYS   283      75.168  64.208  34.276  1.00  0.00           H  
ATOM   4716  HE3 LYS   283      76.952  64.055  34.440  1.00  0.00           H  
ATOM   4717  NZ  LYS   283      75.757  62.528  35.389  1.00  0.00           N  
ATOM   4718  HZ1 LYS   283      75.646  61.895  34.610  1.00  0.00           H  
ATOM   4719  HZ2 LYS   283      76.538  62.141  35.899  1.00  0.00           H  
ATOM   4720  HZ3 LYS   283      74.874  62.414  35.866  1.00  0.00           H  
ATOM   4721  C   LYS   283      73.351  68.464  36.991  1.00  0.00           C  
ATOM   4722  O   LYS   283      72.305  68.209  36.307  1.00  0.00           O  
ATOM   4723  N   CYS   284      73.247  68.809  38.279  1.00  0.00           N  
ATOM   4724  H   CYS   284      74.092  69.172  38.698  1.00  0.00           H  
ATOM   4725  CA  CYS   284      72.129  68.407  39.143  1.00  0.00           C  
ATOM   4726  HA  CYS   284      71.471  67.788  38.533  1.00  0.00           H  
ATOM   4727  CB  CYS   284      72.711  67.557  40.294  1.00  0.00           C  
ATOM   4728  HB2 CYS   284      73.165  68.192  41.054  1.00  0.00           H  
ATOM   4729  HB3 CYS   284      71.807  67.135  40.733  1.00  0.00           H  
ATOM   4730  SG  CYS   284      73.770  66.194  39.725  1.00  0.00           S  
ATOM   4731  HG  CYS   284      73.103  65.736  38.662  1.00  0.00           H  
ATOM   4732  C   CYS   284      71.281  69.429  39.816  1.00  0.00           C  
ATOM   4733  O   CYS   284      70.185  69.150  40.319  1.00  0.00           O  
ATOM   4734  N   LEU   285      71.762  70.727  39.846  1.00  0.00           N  
ATOM   4735  H   LEU   285      72.730  70.873  39.596  1.00  0.00           H  
ATOM   4736  CA  LEU   285      71.161  71.880  40.679  1.00  0.00           C  
ATOM   4737  HA  LEU   285      70.231  71.630  41.189  1.00  0.00           H  
ATOM   4738  CB  LEU   285      72.171  72.286  41.768  1.00  0.00           C  
ATOM   4739  HB2 LEU   285      73.070  72.604  41.240  1.00  0.00           H  
ATOM   4740  HB3 LEU   285      71.794  73.117  42.365  1.00  0.00           H  
ATOM   4741  CG  LEU   285      72.697  71.136  42.687  1.00  0.00           C  
ATOM   4742  HG  LEU   285      73.027  70.324  42.039  1.00  0.00           H  
ATOM   4743  CD1 LEU   285      73.924  71.334  43.576  1.00  0.00           C  
ATOM   4744 HD11 LEU   285      74.111  70.533  44.291  1.00  0.00           H  
ATOM   4745 HD12 LEU   285      74.785  71.442  42.917  1.00  0.00           H  
ATOM   4746 HD13 LEU   285      73.775  72.275  44.106  1.00  0.00           H  
ATOM   4747  CD2 LEU   285      71.564  70.640  43.608  1.00  0.00           C  
ATOM   4748 HD21 LEU   285      71.239  71.399  44.320  1.00  0.00           H  
ATOM   4749 HD22 LEU   285      70.703  70.347  43.007  1.00  0.00           H  
ATOM   4750 HD23 LEU   285      71.917  69.778  44.174  1.00  0.00           H  
ATOM   4751  C   LEU   285      70.867  73.120  39.740  1.00  0.00           C  
ATOM   4752  O   LEU   285      69.738  73.580  39.725  1.00  0.00           O  
ATOM   4753  N   MET   286      71.890  73.613  39.007  1.00  0.00           N  
ATOM   4754  H   MET   286      72.812  73.225  39.145  1.00  0.00           H  
ATOM   4755  CA  MET   286      71.673  74.460  37.766  1.00  0.00           C  
ATOM   4756  HA  MET   286      71.418  75.455  38.129  1.00  0.00           H  
ATOM   4757  CB  MET   286      72.967  74.751  37.011  1.00  0.00           C  
ATOM   4758  HB2 MET   286      73.506  73.876  36.648  1.00  0.00           H  
ATOM   4759  HB3 MET   286      72.654  75.383  36.180  1.00  0.00           H  
ATOM   4760  CG  MET   286      73.917  75.554  37.815  1.00  0.00           C  
ATOM   4761  HG2 MET   286      73.396  76.426  38.211  1.00  0.00           H  
ATOM   4762  HG3 MET   286      74.148  74.893  38.650  1.00  0.00           H  
ATOM   4763  SD  MET   286      75.463  75.951  37.123  1.00  0.00           S  
ATOM   4764  CE  MET   286      75.120  77.416  36.164  1.00  0.00           C  
ATOM   4765  HE1 MET   286      74.693  78.223  36.758  1.00  0.00           H  
ATOM   4766  HE2 MET   286      76.102  77.656  35.754  1.00  0.00           H  
ATOM   4767  HE3 MET   286      74.330  77.203  35.444  1.00  0.00           H  
ATOM   4768  C   MET   286      70.497  73.876  36.902  1.00  0.00           C  
ATOM   4769  O   MET   286      70.541  72.678  36.524  1.00  0.00           O  
ATOM   4770  N   ARG   287      69.585  74.743  36.469  1.00  0.00           N  
ATOM   4771  H   ARG   287      69.701  75.667  36.860  1.00  0.00           H  
ATOM   4772  CA  ARG   287      68.334  74.523  35.755  1.00  0.00           C  
ATOM   4773  HA  ARG   287      68.002  75.492  35.383  1.00  0.00           H  
ATOM   4774  CB  ARG   287      68.638  73.737  34.425  1.00  0.00           C  
ATOM   4775  HB2 ARG   287      69.537  74.138  33.958  1.00  0.00           H  
ATOM   4776  HB3 ARG   287      68.786  72.671  34.593  1.00  0.00           H  
ATOM   4777  CG  ARG   287      67.496  73.966  33.453  1.00  0.00           C  
ATOM   4778  HG2 ARG   287      66.659  73.332  33.744  1.00  0.00           H  
ATOM   4779  HG3 ARG   287      67.145  74.997  33.487  1.00  0.00           H  
ATOM   4780  CD  ARG   287      67.935  73.766  31.996  1.00  0.00           C  
ATOM   4781  HD2 ARG   287      68.979  74.009  31.799  1.00  0.00           H  
ATOM   4782  HD3 ARG   287      67.956  72.704  31.752  1.00  0.00           H  
ATOM   4783  NE  ARG   287      66.923  74.404  31.116  1.00  0.00           N  
ATOM   4784  HE  ARG   287      66.199  73.803  30.751  1.00  0.00           H  
ATOM   4785  CZ  ARG   287      66.948  75.659  30.695  1.00  0.00           C  
ATOM   4786  NH1 ARG   287      67.796  76.482  31.149  1.00  0.00           N  
ATOM   4787 HH11 ARG   287      68.489  76.230  31.838  1.00  0.00           H  
ATOM   4788 HH12 ARG   287      67.817  77.446  30.847  1.00  0.00           H  
ATOM   4789  NH2 ARG   287      66.108  76.035  29.774  1.00  0.00           N  
ATOM   4790 HH21 ARG   287      65.363  75.444  29.434  1.00  0.00           H  
ATOM   4791 HH22 ARG   287      66.291  76.938  29.360  1.00  0.00           H  
ATOM   4792  C   ARG   287      67.200  73.942  36.622  1.00  0.00           C  
ATOM   4793  O   ARG   287      66.067  73.983  36.251  1.00  0.00           O  
ATOM   4794  N   ASN   288      67.549  73.627  37.847  1.00  0.00           N  
ATOM   4795  H   ASN   288      68.535  73.697  38.053  1.00  0.00           H  
ATOM   4796  CA  ASN   288      66.626  73.080  38.910  1.00  0.00           C  
ATOM   4797  HA  ASN   288      65.615  72.985  38.512  1.00  0.00           H  
ATOM   4798  CB  ASN   288      67.004  71.630  39.227  1.00  0.00           C  
ATOM   4799  HB2 ASN   288      67.801  71.617  39.970  1.00  0.00           H  
ATOM   4800  HB3 ASN   288      66.082  71.161  39.570  1.00  0.00           H  
ATOM   4801  CG  ASN   288      67.387  70.768  37.959  1.00  0.00           C  
ATOM   4802  OD1 ASN   288      66.629  70.493  37.108  1.00  0.00           O  
ATOM   4803  ND2 ASN   288      68.626  70.360  37.802  1.00  0.00           N  
ATOM   4804 HD21 ASN   288      68.886  70.014  36.890  1.00  0.00           H  
ATOM   4805 HD22 ASN   288      69.439  70.596  38.353  1.00  0.00           H  
ATOM   4806  C   ASN   288      66.470  73.859  40.222  1.00  0.00           C  
ATOM   4807  O   ASN   288      65.895  73.334  41.150  1.00  0.00           O  
ATOM   4808  N   LEU   289      67.206  74.996  40.424  1.00  0.00           N  
ATOM   4809  H   LEU   289      67.784  75.323  39.663  1.00  0.00           H  
ATOM   4810  CA  LEU   289      67.186  75.760  41.671  1.00  0.00           C  
ATOM   4811  HA  LEU   289      67.778  75.172  42.371  1.00  0.00           H  
ATOM   4812  CB  LEU   289      67.945  77.075  41.479  1.00  0.00           C  
ATOM   4813  HB2 LEU   289      67.431  77.724  40.770  1.00  0.00           H  
ATOM   4814  HB3 LEU   289      67.973  77.570  42.450  1.00  0.00           H  
ATOM   4815  CG  LEU   289      69.445  77.016  40.947  1.00  0.00           C  
ATOM   4816  HG  LEU   289      69.446  76.587  39.945  1.00  0.00           H  
ATOM   4817  CD1 LEU   289      69.978  78.419  40.715  1.00  0.00           C  
ATOM   4818 HD11 LEU   289      69.972  79.060  41.597  1.00  0.00           H  
ATOM   4819 HD12 LEU   289      70.873  78.494  40.098  1.00  0.00           H  
ATOM   4820 HD13 LEU   289      69.260  78.963  40.102  1.00  0.00           H  
ATOM   4821  CD2 LEU   289      70.366  76.231  41.909  1.00  0.00           C  
ATOM   4822 HD21 LEU   289      69.993  75.212  42.006  1.00  0.00           H  
ATOM   4823 HD22 LEU   289      71.381  76.258  41.513  1.00  0.00           H  
ATOM   4824 HD23 LEU   289      70.209  76.784  42.835  1.00  0.00           H  
ATOM   4825  C   LEU   289      65.793  76.094  42.285  1.00  0.00           C  
ATOM   4826  O   LEU   289      65.534  75.657  43.400  1.00  0.00           O  
ATOM   4827  N   LEU   290      64.866  76.719  41.521  1.00  0.00           N  
ATOM   4828  H   LEU   290      65.180  77.388  40.832  1.00  0.00           H  
ATOM   4829  CA  LEU   290      63.529  76.886  41.983  1.00  0.00           C  
ATOM   4830  HA  LEU   290      63.534  77.648  42.761  1.00  0.00           H  
ATOM   4831  CB  LEU   290      62.628  77.467  40.884  1.00  0.00           C  
ATOM   4832  HB2 LEU   290      63.014  78.422  40.527  1.00  0.00           H  
ATOM   4833  HB3 LEU   290      62.707  76.863  39.981  1.00  0.00           H  
ATOM   4834  CG  LEU   290      61.141  77.682  41.152  1.00  0.00           C  
ATOM   4835  HG  LEU   290      60.626  76.735  41.309  1.00  0.00           H  
ATOM   4836  CD1 LEU   290      60.967  78.531  42.429  1.00  0.00           C  
ATOM   4837 HD11 LEU   290      61.250  79.570  42.261  1.00  0.00           H  
ATOM   4838 HD12 LEU   290      59.909  78.566  42.691  1.00  0.00           H  
ATOM   4839 HD13 LEU   290      61.549  78.190  43.286  1.00  0.00           H  
ATOM   4840  CD2 LEU   290      60.482  78.371  39.881  1.00  0.00           C  
ATOM   4841 HD21 LEU   290      59.431  78.657  39.925  1.00  0.00           H  
ATOM   4842 HD22 LEU   290      61.031  79.272  39.606  1.00  0.00           H  
ATOM   4843 HD23 LEU   290      60.714  77.657  39.091  1.00  0.00           H  
ATOM   4844  C   LEU   290      62.819  75.630  42.528  1.00  0.00           C  
ATOM   4845  O   LEU   290      62.219  75.581  43.591  1.00  0.00           O  
ATOM   4846  N   SER   291      62.920  74.617  41.735  1.00  0.00           N  
ATOM   4847  H   SER   291      63.337  74.778  40.829  1.00  0.00           H  
ATOM   4848  CA  SER   291      62.232  73.325  41.984  1.00  0.00           C  
ATOM   4849  HA  SER   291      61.170  73.503  42.154  1.00  0.00           H  
ATOM   4850  CB  SER   291      62.344  72.550  40.696  1.00  0.00           C  
ATOM   4851  HB2 SER   291      61.686  71.703  40.889  1.00  0.00           H  
ATOM   4852  HB3 SER   291      61.989  73.118  39.836  1.00  0.00           H  
ATOM   4853  OG  SER   291      63.623  71.966  40.566  1.00  0.00           O  
ATOM   4854  HG  SER   291      64.326  72.618  40.524  1.00  0.00           H  
ATOM   4855  C   SER   291      62.885  72.618  43.223  1.00  0.00           C  
ATOM   4856  O   SER   291      62.228  71.840  43.855  1.00  0.00           O  
ATOM   4857  N   LEU   292      64.179  72.842  43.598  1.00  0.00           N  
ATOM   4858  H   LEU   292      64.687  73.296  42.853  1.00  0.00           H  
ATOM   4859  CA  LEU   292      64.854  72.228  44.768  1.00  0.00           C  
ATOM   4860  HA  LEU   292      64.422  71.278  45.083  1.00  0.00           H  
ATOM   4861  CB  LEU   292      66.310  72.076  44.440  1.00  0.00           C  
ATOM   4862  HB2 LEU   292      66.669  73.008  44.004  1.00  0.00           H  
ATOM   4863  HB3 LEU   292      66.814  71.879  45.386  1.00  0.00           H  
ATOM   4864  CG  LEU   292      66.703  70.953  43.542  1.00  0.00           C  
ATOM   4865  HG  LEU   292      66.140  71.002  42.610  1.00  0.00           H  
ATOM   4866  CD1 LEU   292      68.156  71.149  43.116  1.00  0.00           C  
ATOM   4867 HD11 LEU   292      68.817  71.136  43.982  1.00  0.00           H  
ATOM   4868 HD12 LEU   292      68.613  70.359  42.520  1.00  0.00           H  
ATOM   4869 HD13 LEU   292      68.304  72.043  42.510  1.00  0.00           H  
ATOM   4870  CD2 LEU   292      66.653  69.532  44.131  1.00  0.00           C  
ATOM   4871 HD21 LEU   292      65.685  69.488  44.631  1.00  0.00           H  
ATOM   4872 HD22 LEU   292      66.666  68.805  43.318  1.00  0.00           H  
ATOM   4873 HD23 LEU   292      67.412  69.305  44.880  1.00  0.00           H  
ATOM   4874  C   LEU   292      64.743  73.126  45.980  1.00  0.00           C  
ATOM   4875  O   LEU   292      64.760  72.577  47.119  1.00  0.00           O  
ATOM   4876  N   SER   293      64.580  74.448  45.811  1.00  0.00           N  
ATOM   4877  H   SER   293      64.396  74.821  44.891  1.00  0.00           H  
ATOM   4878  CA  SER   293      64.299  75.387  46.955  1.00  0.00           C  
ATOM   4879  HA  SER   293      64.872  75.198  47.863  1.00  0.00           H  
ATOM   4880  CB  SER   293      64.542  76.835  46.545  1.00  0.00           C  
ATOM   4881  HB2 SER   293      63.760  77.149  45.854  1.00  0.00           H  
ATOM   4882  HB3 SER   293      64.439  77.471  47.424  1.00  0.00           H  
ATOM   4883  OG  SER   293      65.852  76.971  46.120  1.00  0.00           O  
ATOM   4884  HG  SER   293      65.864  76.634  45.222  1.00  0.00           H  
ATOM   4885  C   SER   293      62.929  75.196  47.540  1.00  0.00           C  
ATOM   4886  O   SER   293      62.722  75.517  48.732  1.00  0.00           O  
ATOM   4887  N   GLN   294      61.916  74.850  46.740  1.00  0.00           N  
ATOM   4888  H   GLN   294      62.096  74.793  45.748  1.00  0.00           H  
ATOM   4889  CA  GLN   294      60.602  74.505  47.221  1.00  0.00           C  
ATOM   4890  HA  GLN   294      60.492  75.226  48.032  1.00  0.00           H  
ATOM   4891  CB  GLN   294      59.500  74.942  46.263  1.00  0.00           C  
ATOM   4892  HB2 GLN   294      58.492  74.936  46.680  1.00  0.00           H  
ATOM   4893  HB3 GLN   294      59.605  75.979  45.946  1.00  0.00           H  
ATOM   4894  CG  GLN   294      59.406  74.136  44.902  1.00  0.00           C  
ATOM   4895  HG2 GLN   294      58.871  74.724  44.157  1.00  0.00           H  
ATOM   4896  HG3 GLN   294      60.416  74.010  44.511  1.00  0.00           H  
ATOM   4897  CD  GLN   294      58.753  72.743  44.878  1.00  0.00           C  
ATOM   4898  OE1 GLN   294      57.575  72.477  45.054  1.00  0.00           O  
ATOM   4899  NE2 GLN   294      59.390  71.670  44.583  1.00  0.00           N  
ATOM   4900 HE21 GLN   294      58.814  70.999  44.097  1.00  0.00           H  
ATOM   4901 HE22 GLN   294      60.387  71.686  44.418  1.00  0.00           H  
ATOM   4902  C   GLN   294      60.391  73.021  47.636  1.00  0.00           C  
ATOM   4903  O   GLN   294      59.312  72.633  48.116  1.00  0.00           O  
ATOM   4904  N   GLU   295      61.375  72.122  47.609  1.00  0.00           N  
ATOM   4905  H   GLU   295      62.270  72.459  47.285  1.00  0.00           H  
ATOM   4906  CA  GLU   295      61.408  70.727  48.209  1.00  0.00           C  
ATOM   4907  HA  GLU   295      60.394  70.336  48.293  1.00  0.00           H  
ATOM   4908  CB  GLU   295      62.245  69.838  47.316  1.00  0.00           C  
ATOM   4909  HB2 GLU   295      62.885  70.403  46.638  1.00  0.00           H  
ATOM   4910  HB3 GLU   295      62.864  69.205  47.952  1.00  0.00           H  
ATOM   4911  CG  GLU   295      61.521  69.101  46.274  1.00  0.00           C  
ATOM   4912  HG2 GLU   295      61.004  69.763  45.578  1.00  0.00           H  
ATOM   4913  HG3 GLU   295      62.337  68.628  45.728  1.00  0.00           H  
ATOM   4914  CD  GLU   295      60.399  68.225  46.912  1.00  0.00           C  
ATOM   4915  OE1 GLU   295      60.507  67.945  48.141  1.00  0.00           O  
ATOM   4916  OE2 GLU   295      59.418  67.853  46.184  1.00  0.00           O  
ATOM   4917  C   GLU   295      62.075  70.867  49.582  1.00  0.00           C  
ATOM   4918  O   GLU   295      63.228  71.350  49.775  1.00  0.00           O  
ATOM   4919  N   LYS   296      61.398  70.220  50.540  1.00  0.00           N  
ATOM   4920  H   LYS   296      60.598  69.702  50.206  1.00  0.00           H  
ATOM   4921  CA  LYS   296      61.711  70.323  52.000  1.00  0.00           C  
ATOM   4922  HA  LYS   296      61.524  71.318  52.403  1.00  0.00           H  
ATOM   4923  CB  LYS   296      60.754  69.392  52.738  1.00  0.00           C  
ATOM   4924  HB2 LYS   296      59.733  69.712  52.528  1.00  0.00           H  
ATOM   4925  HB3 LYS   296      60.881  68.346  52.459  1.00  0.00           H  
ATOM   4926  CG  LYS   296      61.065  69.349  54.287  1.00  0.00           C  
ATOM   4927  HG2 LYS   296      61.979  68.804  54.522  1.00  0.00           H  
ATOM   4928  HG3 LYS   296      61.191  70.346  54.711  1.00  0.00           H  
ATOM   4929  CD  LYS   296      59.915  68.577  55.030  1.00  0.00           C  
ATOM   4930  HD2 LYS   296      58.905  68.937  54.836  1.00  0.00           H  
ATOM   4931  HD3 LYS   296      60.090  67.543  54.733  1.00  0.00           H  
ATOM   4932  CE  LYS   296      60.325  68.608  56.492  1.00  0.00           C  
ATOM   4933  HE2 LYS   296      61.373  68.327  56.597  1.00  0.00           H  
ATOM   4934  HE3 LYS   296      60.292  69.610  56.920  1.00  0.00           H  
ATOM   4935  NZ  LYS   296      59.400  67.724  57.298  1.00  0.00           N  
ATOM   4936  HZ1 LYS   296      59.823  67.459  58.176  1.00  0.00           H  
ATOM   4937  HZ2 LYS   296      58.514  68.205  57.365  1.00  0.00           H
[truncated: 207,882 more chars]
