# Supplementary material for: Intra- and inter-molecular regulation by intrinsically-disordered regions governs PUF protein RNA binding
Source: Nat Commun. 2023 Nov 13;14:7323. doi: 10.1038/s41467-023-43098-1 (PMC10641069; doi:10.1038/s41467-023-43098-1)
Supplement: Supplementary file 7 — Supplementary Dataset 4 [file 41467_2023_43098_MOESM7_ESM.txt]

Equilibration of the whole system at 300 K for 160 ns with shake at constant pressure
 &cntrl
  nmropt = 0,
  ntx = 5, irest = 1,
  ntpr = 5000, ntwx = 5000, ntwv = 5000, ntwe = 5000,
  ntwr = 5000,

  iwrap = 1,
  ntf = 2, ntb = 2, ntp = 1, pres0 = 1.0,
  cut = 10.0, nsnb = 20,

  ibelly = 0, ntr = 0,

  imin = 0,
  nstlim = 66040000,
  nscm = 500, dt = 0.002,

  temp0 = 300.0, tempi = 300.0,
  ntt = 1,
  vrand = 0,
  vlimit = 15.0,

  ntc = 2,
 &end
 
