# Supplementary material for: Intra- and inter-molecular regulation by intrinsically-disordered regions governs PUF protein RNA binding
Source: Nat Commun. 2023 Nov 13;14:7323. doi: 10.1038/s41467-023-43098-1 (PMC10641069; doi:10.1038/s41467-023-43098-1)
Supplement: Supplementary file 10 — Source Data File [file 41467_2023_43098_MOESM10_ESM.xlsx]

## Sheet: Fig. 2
Figure 2a-FBF-2 RBD, FBF-2 CT								Figure 2c-FBF-2 RBD+CT, LST-1 A
Figure 2d-FBF-2 RBD+CT, LST-1 B								Figure 2e-FBF-2 RBD, FBF-2 CT L610A
Figure 2f-FBF-2 RBD+CT L610A, LST-1 A								Figure 2g-FBF-2 RBD+CT L610A, LST-1 B

## Sheet: Fig. 3
Figure 3a - FBF-2 RBD, FBEa (uncropped and unaltered gel)
						n=4 independent experiments
						Kd
						75 nM
						62 nM
						98 nM
						44 nM
Figure 3b - FBF-2 RBD+CT, FBEa (uncropped and unaltered gel)
						n=4 independent experiments
						Kd
						294 nM
						394 nM
						379 nM
						270 nM
Figure 3c - FBF-2 RBD+CT Y479A, FBEa (uncropped and unaltered gel)
						n=3 independent experiments
						Kd
						75 nM
						64 nM
						48 nM
Figure 3d - FBF-2 RBD+CT L610A, FBEa (uncropped and unaltered gel)
						n=5 independent experiments
						Kd
						38 nM
						32 nM
						66 nM
						30 nM
						89 nM

## Sheet: Fig. 4d
Figure 4d - FBF-2 RBD+CT Loop6A, FBEa (uncropped and unaltered gel)
						n=3 independent experiments
						Kd
						122 nM
						100 nM
						81 nM

## Sheet: Fig. 5
Figure 5a; c, line 1
Figure 5b; c, line 2
Figure 5c, line 3
Figure 5c, line 4
Figure 5c, line 5
Figure 5c		kon (x104 M-1 s-1)	koff (x10-3 s-1)	Kd (nM)
1	RBD	12	0.979	8.2
1	RBD	15.1	0.75	5
2	RBD+CT	5.87	4.69	80
2	RBD+CT	8.25	4.14	50
3	RBD+CT Y479A	7.19	1.25	17.4
3	RBD+CT Y479A	13.3	1.1	8.3
4	RBD+CT L610A	12.1	1.44	11.9
4	RBD+CT L610A	18.8	1.28	6.8
5	RBD+CT Loop6A	7.8	0.97	8.2
5	RBD+CT Loop6A	13.9	0.91	5

## Sheet: Fig. 6
Figure 6a - FBF-2 RBD+CT, LST-1 A (uncropped and unaltered gel)
						n=3 independent experiments
						Kd
						111 nM
						106 nM
						126 nM
Figure 6b - FBF-2 RBD+CT, LST-1 B (uncropped and unaltered gel)
						n=3 independent experiments
						Kd
						51 nM
						62 nM
						92 nM

## Sheet: Suppl. Table 1
#	Well	Protein	Tm °C
1	A01	RBD	36.4181
2	A02	RBD	36.2781
3	A03	RBD	36.2781
4	B01	RCt	40.0566
5	B02	RCt	40.4764
6	B03	RCt	40.1965
7	C01	L610A	35.7184
8	C02	L610A	35.5784
9	C03	L610A	35.5784
10	D01	Y479A	35.2985
11	D02	Y479A	35.2985
12	D03	Y479A	35.1586
13	E01	CTL6A	37.5376
14	E02	CTL6A	37.6775
15	E03	CTL6A	37.5376

## Sheet: Suppl. Table 3
FBF-2 RBD, FBF-2 CT								FBF-2 RBD, LST-1 B (previously reported)
FBF-2 RBD, LST-1 A (previously reported)								FBF-2 RBD+CT, LST-1 B
FBF-2 RBD+CT, LST-1 A								FBF-2 RBD, FBF-2 CT L610A
FBF-2 RBD+CT L610A, LST-1 B								FBF-2 RBD+CT L610A, LST-1 A
FBF-2 RBD+CT Loop6A, LST-1 B

## Sheet: Suppl. Table 4
Uncropped and unaltered gels
RBD
RBD,
LST-1 B
RBD+CT
RBD+CT L610A
RBD+CT,
LST-1 A
RBD+CT,
LST-1 B
RBD+CT L610A,
LST-1 B
RBD+CT Y479A
RBD+CT Y479A,
LST-1 B
RBD+CT Loop6A
RBD+CT Loop6A,
LST-1 B

## Sheet: Suppl. Fig. 1
Suppl. Fig. 1a-FBF-2 RBD, LST-1 B (uncropped and unaltered gel)
							n=3 independent experiments
							Kd
							148 nM
							180 nM
							201 nM
Suppl. Fig. 1b-FBF-2 RBD+CT Y479A, LST-1 B (uncropped and unaltered gel)
							n=3 independent experiments
							Kd
							36 nM
							39 nM
							47 nM
Suppl. Fig. 1c-FBF-2 RBD+CT L610A, LST-1 B (uncropped and unaltered gel)
							n=3 independent experiments
							Kd
							61 nM
							93 nM
							91 nM
Suppl. Fig. 1d-FBF-2 RBD+CT Loop6A, LST-1 B
							n=3 independent experiments
							Kd
							142 nM
							175 nM
							180 nM
